# Supplementary material for: Breaking the ‘rule-of-five’ to access bridged bicyclic heteroaromatic bioisosteres
Source: Nat Synth. 2026 Feb 11;5(5):790–7. doi: 10.1038/s44160-026-00990-0 (PMC13171625; doi:10.1038/s44160-026-00990-0)
Supplement: Supplementary file 2 — X-ray crystallographic data for compound 36, CCDC 2451817. [file 44160_2026_990_MOESM2_ESM.cif]

data_mo_ZZX587-2a
_audit_creation_date               2025-11-06
_audit_creation_method
;
Olex2 1.5
(compiled 2025.07.13 svn.rb7424aed for OlexSys, GUI svn.r7314)
;
_shelx_SHELXL_version_number       '2018/3'
_audit_contact_author_address      ?
_audit_contact_author_email        ?
_audit_contact_author_name         ''
_audit_contact_author_phone        ?
_publ_contact_author_id_orcid      ?
_chemical_formula_moiety           'C19 H18 N2 O3'
_chemical_formula_sum              'C19 H18 N2 O3'
_chemical_formula_weight           322.35
loop_
  _atom_type_symbol
  _atom_type_description
  _atom_type_scat_dispersion_real
  _atom_type_scat_dispersion_imag
  _atom_type_scat_source
 'C' 'C' 0.0033 0.0016 'International Tables Vol C Tables 4.2.6.8 and 6.1.1.4'
 'H' 'H' 0.0000 0.0000 'International Tables Vol C Tables 4.2.6.8 and 6.1.1.4'
 'N' 'N' 0.0061 0.0033 'International Tables Vol C Tables 4.2.6.8 and 6.1.1.4'
 'O' 'O' 0.0106 0.0060 'International Tables Vol C Tables 4.2.6.8 and 6.1.1.4'

_shelx_space_group_comment
;
The symmetry employed for this shelxl refinement is uniquely defined
by the following loop, which should always be used as a source of
symmetry information in preference to the above space-group names.
They are only intended as comments.
;
_space_group_crystal_system        'monoclinic'
_space_group_IT_number             14
_space_group_name_H-M_alt          'P 1 21/c 1'
_space_group_name_Hall             '-P 2ybc'
loop_
  _space_group_symop_operation_xyz
 'x, y, z'
 '-x, y+1/2, -z+1/2'
 '-x, -y, -z'
 'x, -y-1/2, z-1/2'

_cell_length_a                     8.7410(3)
_cell_length_b                     21.8142(7)
_cell_length_c                     9.1918(3)
_cell_angle_alpha                  90
_cell_angle_beta                   113.9100(10)
_cell_angle_gamma                  90
_cell_volume                       1602.26(9)
_cell_formula_units_Z              4
_cell_measurement_reflns_used      9437
_cell_measurement_temperature      100(2)
_cell_measurement_theta_max        28.32
_cell_measurement_theta_min        2.60
_exptl_absorpt_coefficient_mu      0.091
_exptl_absorpt_correction_T_max    0.9705
_exptl_absorpt_correction_T_min    0.8864
_exptl_absorpt_correction_type     multi-scan
_exptl_absorpt_process_details
;
 SADABS 2016/2: Krause, L., Herbst-Irmer, R., Sheldrick G.M. & Stalke D.,
 J. Appl. Cryst. 48 (2015) 3-10
;
_exptl_crystal_colour              colourless
_exptl_crystal_colour_primary      colourless
_exptl_crystal_density_diffrn      1.336
_exptl_crystal_description         block
_exptl_crystal_F_000               680
_exptl_crystal_size_max            1
_exptl_crystal_size_mid            1
_exptl_crystal_size_min            1
_diffrn_reflns_av_R_equivalents    0.0345
_diffrn_reflns_av_unetI/netI       0.0209
_diffrn_reflns_Laue_measured_fraction_full  0.999
_diffrn_reflns_Laue_measured_fraction_max  0.996
_diffrn_reflns_limit_h_max         11
_diffrn_reflns_limit_h_min         -11
_diffrn_reflns_limit_k_max         29
_diffrn_reflns_limit_k_min         -28
_diffrn_reflns_limit_l_max         12
_diffrn_reflns_limit_l_min         -12
_diffrn_reflns_number              32367
_diffrn_reflns_point_group_measured_fraction_full  0.999
_diffrn_reflns_point_group_measured_fraction_max  0.996
_diffrn_reflns_theta_full          25.242
_diffrn_reflns_theta_max           28.389
_diffrn_reflns_theta_min           1.867
_diffrn_ambient_temperature        100(2)
_diffrn_detector                   CPAD
_diffrn_detector_area_resol_mean   7.41
_diffrn_detector_dtime             0
_diffrn_detector_type              'Bruker Photon III C7'
_diffrn_measured_fraction_theta_full  0.999
_diffrn_measured_fraction_theta_max  0.996
_diffrn_measurement_device_type    'Bruker D8 Venture'
_diffrn_measurement_method         '\f and \w scans'
_diffrn_measurement_specimen_support  'glass fibre'
_diffrn_radiation_type             MoK\a
_diffrn_radiation_wavelength       0.71073
_diffrn_source                     'sealed tube'
_reflns_number_gt                  3694
_reflns_number_total               4005
_reflns_special_details
;
 Reflections were merged by SHELXL according to the crystal
 class for the calculation of statistics and refinement.
 
 _reflns_Friedel_fraction is defined as the number of unique
 Friedel pairs measured divided by the number that would be
 possible theoretically, ignoring centric projections and
 systematic absences.
;
_reflns_threshold_expression       'I > 2\s(I)'
_computing_cell_refinement         'Bruker SAINT'
_computing_data_collection         'Bruker APEX3'
_computing_data_reduction          'Bruker SAINT'
_computing_molecular_graphics      'Olex2 1.5 (Dolomanov et al., 2009)'
_computing_publication_material    'Olex2 1.5 (Dolomanov et al., 2009)'
_computing_structure_refinement    'SHELXL-2018/3 (Sheldrick, 2018)'
_computing_structure_solution      'SHELXS-2018/3 (Sheldrick, 2018)'
_refine_diff_density_max           0.366
_refine_diff_density_min           -0.220
_refine_diff_density_rms           0.044
_refine_ls_goodness_of_fit_ref     1.027
_refine_ls_hydrogen_treatment      constr
_refine_ls_matrix_type             full
_refine_ls_number_parameters       218
_refine_ls_number_reflns           4005
_refine_ls_number_restraints       0
_refine_ls_R_factor_all            0.0401
_refine_ls_R_factor_gt             0.0373
_refine_ls_restrained_S_all        1.027
_refine_ls_shift/su_max            0.001
_refine_ls_shift/su_mean           0.000
_refine_ls_structure_factor_coef   Fsqd
_refine_ls_weighting_details      
 'w=1/[\s^2^(Fo^2^)+(0.0432P)^2^+0.6684P] where P=(Fo^2^+2Fc^2^)/3'
_refine_ls_weighting_scheme        calc
_refine_ls_wR_factor_gt            0.0929
_refine_ls_wR_factor_ref           0.0950
_olex2_refinement_description
;
1.a Ternary CH refined with riding coordinates:
 C4(H4)
1.b Secondary CH2 refined with riding coordinates:
 C3(H3A,H3B), C6(H6A,H6B)
1.c Aromatic/amide H refined with riding coordinates:
 C8(H8), C9(H9), C10(H10), C11(H11), C12(H12), C15(H15), C16(H16), C17(H17),
 C18(H18), C19(H19)
1.d Idealised Me refined as rotating group:
 C13(H13A,H13B,H13C)
;
_atom_sites_solution_hydrogens     geom
_atom_sites_solution_primary       direct
_atom_sites_solution_secondary     difmap
loop_
  _atom_site_label
  _atom_site_type_symbol
  _atom_site_fract_x
  _atom_site_fract_y
  _atom_site_fract_z
  _atom_site_U_iso_or_equiv
  _atom_site_adp_type
  _atom_site_occupancy
  _atom_site_site_symmetry_order
  _atom_site_calc_flag
  _atom_site_refinement_flags_posn
  _atom_site_refinement_flags_adp
  _atom_site_refinement_flags_occupancy
  _atom_site_disorder_assembly
  _atom_site_disorder_group
 O1 O 0.25649(9) 0.58397(3) 0.83343(9) 0.02058(16) Uani 1 1 d . . . . .
 O2 O 0.66446(9) 0.56797(3) 0.85947(9) 0.01995(16) Uani 1 1 d . . . . .
 O3 O 0.57170(10) 0.71681(3) 0.68804(10) 0.02377(17) Uani 1 1 d . . . . .
 N1 N 0.40547(10) 0.65542(4) 0.76412(10) 0.01674(17) Uani 1 1 d . . . . .
 N2 N 0.56774(10) 0.55576(4) 0.69324(10) 0.01699(18) Uani 1 1 d . . . . .
 C1 C 0.34076(12) 0.59685(4) 0.76085(11) 0.01543(19) Uani 1 1 d . . . . .
 C2 C 0.38404(12) 0.55112(4) 0.65573(11) 0.01520(19) Uani 1 1 d . . . . .
 C3 C 0.35657(13) 0.58364(5) 0.49671(12) 0.0185(2) Uani 1 1 d . . . . .
 H3A H 0.353022 0.555753 0.410434 0.022 Uiso 1 1 calc R U . . .
 H3B H 0.262645 0.613234 0.459181 0.022 Uiso 1 1 calc R U . . .
 C4 C 0.52992(13) 0.61252(5) 0.59333(12) 0.0188(2) Uani 1 1 d . . . . .
 H4 H 0.601589 0.619482 0.533306 0.023 Uiso 1 1 calc R U . . .
 C5 C 0.50847(12) 0.66719(5) 0.68451(12) 0.0179(2) Uani 1 1 d . . . . .
 C6 C 0.37507(13) 0.70459(5) 0.85970(12) 0.0187(2) Uani 1 1 d . . . . .
 H6A H 0.477502 0.729747 0.909431 0.022 Uiso 1 1 calc R U . . .
 H6B H 0.350211 0.686014 0.945983 0.022 Uiso 1 1 calc R U . . .
 C7 C 0.23100(13) 0.74530(5) 0.75941(11) 0.01682(19) Uani 1 1 d . . . . .
 C8 C 0.25954(13) 0.80103(5) 0.70139(12) 0.0194(2) Uani 1 1 d . . . . .
 H8 H 0.370971 0.814605 0.728224 0.023 Uiso 1 1 calc R U . . .
 C9 C 0.12566(14) 0.83706(5) 0.60417(13) 0.0227(2) Uani 1 1 d . . . . .
 H9 H 0.146052 0.875092 0.564916 0.027 Uiso 1 1 calc R U . . .
 C10 C -0.03754(14) 0.81757(5) 0.56443(13) 0.0240(2) Uani 1 1 d . . . . .
 H10 H -0.128775 0.841854 0.496560 0.029 Uiso 1 1 calc R U . . .
 C11 C -0.06701(14) 0.76247(5) 0.62418(14) 0.0239(2) Uani 1 1 d . . . . .
 H11 H -0.178551 0.749225 0.598226 0.029 Uiso 1 1 calc R U . . .
 C12 C 0.06658(13) 0.72674(5) 0.72189(13) 0.0204(2) Uani 1 1 d . . . . .
 H12 H 0.045837 0.689320 0.763580 0.024 Uiso 1 1 calc R U . . .
 C13 C 0.81021(14) 0.53027(5) 0.91386(15) 0.0276(2) Uani 1 1 d . . . . .
 H13A H 0.872656 0.535932 1.028698 0.041 Uiso 1 1 calc R U . . .
 H13B H 0.881083 0.541763 0.858547 0.041 Uiso 1 1 calc R U . . .
 H13C H 0.777078 0.487194 0.891712 0.041 Uiso 1 1 calc R U . . .
 C14 C 0.31712(12) 0.48799(4) 0.65572(12) 0.01591(19) Uani 1 1 d . . . . .
 C15 C 0.18020(12) 0.46730(5) 0.52371(12) 0.0189(2) Uani 1 1 d . . . . .
 H15 H 0.128577 0.493589 0.434712 0.023 Uiso 1 1 calc R U . . .
 C16 C 0.11816(13) 0.40838(5) 0.52088(13) 0.0224(2) Uani 1 1 d . . . . .
 H16 H 0.023971 0.394748 0.430454 0.027 Uiso 1 1 calc R U . . .
 C17 C 0.19333(14) 0.36955(5) 0.64954(14) 0.0238(2) Uani 1 1 d . . . . .
 H17 H 0.151696 0.329169 0.647143 0.029 Uiso 1 1 calc R U . . .
 C18 C 0.33006(14) 0.38999(5) 0.78222(13) 0.0246(2) Uani 1 1 d . . . . .
 H18 H 0.381666 0.363503 0.870797 0.030 Uiso 1 1 calc R U . . .
 C19 C 0.39158(13) 0.44895(5) 0.78592(12) 0.0208(2) Uani 1 1 d . . . . .
 H19 H 0.484531 0.462742 0.877246 0.025 Uiso 1 1 calc R U . . .

loop_
  _atom_site_aniso_label
  _atom_site_aniso_U_11
  _atom_site_aniso_U_22
  _atom_site_aniso_U_33
  _atom_site_aniso_U_23
  _atom_site_aniso_U_13
  _atom_site_aniso_U_12
 O1 0.0236(4) 0.0210(4) 0.0211(4) 0.0009(3) 0.0131(3) 0.0013(3)
 O2 0.0156(3) 0.0200(4) 0.0195(4) -0.0014(3) 0.0022(3) 0.0038(3)
 O3 0.0233(4) 0.0183(4) 0.0314(4) 0.0019(3) 0.0127(3) -0.0002(3)
 N1 0.0181(4) 0.0152(4) 0.0180(4) 0.0002(3) 0.0084(3) 0.0032(3)
 N2 0.0158(4) 0.0173(4) 0.0177(4) 0.0007(3) 0.0066(3) 0.0017(3)
 C1 0.0144(4) 0.0162(5) 0.0136(4) 0.0016(3) 0.0035(3) 0.0034(3)
 C2 0.0151(4) 0.0158(4) 0.0143(4) 0.0007(3) 0.0056(3) 0.0023(3)
 C3 0.0218(5) 0.0191(5) 0.0153(4) 0.0020(4) 0.0082(4) 0.0023(4)
 C4 0.0206(5) 0.0174(5) 0.0222(5) 0.0030(4) 0.0125(4) 0.0033(4)
 C5 0.0160(4) 0.0176(5) 0.0196(5) 0.0033(4) 0.0067(4) 0.0033(3)
 C6 0.0215(5) 0.0168(5) 0.0166(4) -0.0023(4) 0.0065(4) 0.0027(4)
 C7 0.0204(5) 0.0150(4) 0.0159(4) -0.0027(3) 0.0081(4) 0.0026(4)
 C8 0.0222(5) 0.0174(5) 0.0211(5) -0.0026(4) 0.0114(4) -0.0002(4)
 C9 0.0314(6) 0.0159(5) 0.0239(5) 0.0026(4) 0.0145(4) 0.0038(4)
 C10 0.0256(5) 0.0219(5) 0.0238(5) 0.0014(4) 0.0095(4) 0.0087(4)
 C11 0.0194(5) 0.0242(5) 0.0286(5) -0.0022(4) 0.0102(4) 0.0017(4)
 C12 0.0235(5) 0.0161(5) 0.0236(5) -0.0006(4) 0.0116(4) 0.0002(4)
 C13 0.0188(5) 0.0237(5) 0.0326(6) 0.0004(4) 0.0024(4) 0.0076(4)
 C14 0.0158(4) 0.0160(5) 0.0174(4) -0.0008(3) 0.0082(4) 0.0018(3)
 C15 0.0162(4) 0.0212(5) 0.0187(5) -0.0007(4) 0.0063(4) 0.0026(4)
 C16 0.0172(5) 0.0248(5) 0.0251(5) -0.0058(4) 0.0084(4) -0.0030(4)
 C17 0.0260(5) 0.0195(5) 0.0303(6) -0.0024(4) 0.0160(4) -0.0047(4)
 C18 0.0293(6) 0.0212(5) 0.0239(5) 0.0042(4) 0.0112(4) 0.0002(4)
 C19 0.0222(5) 0.0204(5) 0.0177(5) 0.0013(4) 0.0059(4) -0.0006(4)

_geom_special_details
;
 All esds (except the esd in the dihedral angle between two l.s. planes)
 are estimated using the full covariance matrix.  The cell esds are taken
 into account individually in the estimation of esds in distances, angles
 and torsion angles; correlations between esds in cell parameters are only
 used when they are defined by crystal symmetry.  An approximate (isotropic)
 treatment of cell esds is used for estimating esds involving l.s. planes.
;
loop_
  _geom_bond_atom_site_label_1
  _geom_bond_atom_site_label_2
  _geom_bond_distance
  _geom_bond_site_symmetry_2
  _geom_bond_publ_flag
 N2 O2 1.4398(11) . ?
 C1 O1 1.2104(12) . ?
 C1 N1 1.3926(13) . ?
 C1 C2 1.5390(13) . ?
 C2 N2 1.5029(12) . ?
 C2 C3 1.5534(13) . ?
 C2 C14 1.4962(14) . ?
 C3 C4 1.5462(15) . ?
 C4 N2 1.4965(13) . ?
 C4 C5 1.5124(14) . ?
 C5 O3 1.2098(13) . ?
 C5 N1 1.3950(13) . ?
 C6 N1 1.4772(12) . ?
 C6 C7 1.5110(14) . ?
 C7 C8 1.3902(14) . ?
 C7 C12 1.3952(14) . ?
 C8 C9 1.3921(15) . ?
 C9 C10 1.3881(16) . ?
 C10 C11 1.3882(16) . ?
 C11 C12 1.3883(15) . ?
 C13 O2 1.4259(12) . ?
 C14 C15 1.3897(14) . ?
 C14 C19 1.3963(14) . ?
 C15 C16 1.3910(15) . ?
 C16 C17 1.3848(16) . ?
 C17 C18 1.3903(16) . ?
 C18 C19 1.3891(15) . ?

loop_
  _geom_angle_atom_site_label_1
  _geom_angle_atom_site_label_2
  _geom_angle_atom_site_label_3
  _geom_angle
  _geom_angle_site_symmetry_1
  _geom_angle_site_symmetry_3
  _geom_angle_publ_flag
 C13 O2 N2 108.80(8) . . ?
 C1 N1 C5 120.03(8) . . ?
 C1 N1 C6 120.64(8) . . ?
 C5 N1 C6 119.22(8) . . ?
 O2 N2 C2 111.66(7) . . ?
 O2 N2 C4 112.76(8) . . ?
 C4 N2 C2 88.01(7) . . ?
 O1 C1 N1 122.26(9) . . ?
 O1 C1 C2 123.70(9) . . ?
 N1 C1 C2 114.03(8) . . ?
 N2 C2 C1 108.90(8) . . ?
 N2 C2 C3 85.89(7) . . ?
 C1 C2 C3 108.13(8) . . ?
 C14 C2 N2 116.32(8) . . ?
 C14 C2 C1 113.65(8) . . ?
 C14 C2 C3 120.60(8) . . ?
 C4 C3 C2 84.48(7) . . ?
 N2 C4 C3 86.37(7) . . ?
 N2 C4 C5 111.00(8) . . ?
 C5 C4 C3 109.08(8) . . ?
 O3 C5 N1 122.39(9) . . ?
 O3 C5 C4 124.22(9) . . ?
 N1 C5 C4 113.39(9) . . ?
 N1 C6 C7 111.73(8) . . ?
 C8 C7 C6 120.88(9) . . ?
 C8 C7 C12 119.07(9) . . ?
 C12 C7 C6 120.04(9) . . ?
 C7 C8 C9 120.34(10) . . ?
 C10 C9 C8 120.19(10) . . ?
 C9 C10 C11 119.78(10) . . ?
 C10 C11 C12 119.98(10) . . ?
 C11 C12 C7 120.60(10) . . ?
 C15 C14 C2 119.82(9) . . ?
 C15 C14 C19 119.18(9) . . ?
 C19 C14 C2 120.99(9) . . ?
 C14 C15 C16 120.50(10) . . ?
 C17 C16 C15 120.18(10) . . ?
 C16 C17 C18 119.64(10) . . ?
 C19 C18 C17 120.33(10) . . ?
 C18 C19 C14 120.16(10) . . ?

_shelx_res_file
;
TITL mo_S87_2_a.res in P2(1)/c
    mo_ZZX587-2a.res
    created by SHELXL-2018/3 at 08:03:24 on 10-Feb-2025
REM Old TITL mo_S87_2 in P2(1)/c
REM SHELXT solution in P2(1)/c: R1 0.188, Rweak 0.012, Alpha 0.033
REM <I/s>   1.434 for  105 systematic absences,  Orientation as input
REM Formula found by SHELXT:  C19 N2 O3
CELL  0.71073   8.7410  21.8142   9.1918   90.000  113.910   90.000
ZERR    4.000   0.0003   0.0007   0.0003    0.000    0.001    0.000
LATT  1
SYMM -X, 1/2+Y, 1/2-Z
SFAC C H N O
UNIT 76 72 8 12
TEMP -173.150
SIZE 1.00 1.00 1.00
L.S. 10
BOND
LIST 6
FMAP 2
ACTA
PLAN 10
WGHT    0.043200    0.668400
FVAR       0.76996
C1    1    0.340763    0.596852    0.760855    11.00000    0.01437    0.01619 =
         0.01362    0.00162    0.00350    0.00341
C2    1    0.384039    0.551120    0.655726    11.00000    0.01514    0.01577 =
         0.01431    0.00071    0.00558    0.00230
C3    1    0.356571    0.583645    0.496709    11.00000    0.02179    0.01911 =
         0.01527    0.00201    0.00822    0.00228
AFIX  23
H3A   2    0.353022    0.555753    0.410434    11.00000   -1.20000
H3B   2    0.262645    0.613234    0.459181    11.00000   -1.20000
AFIX   0
C4    1    0.529920    0.612524    0.593325    11.00000    0.02064    0.01737 =
         0.02220    0.00305    0.01248    0.00330
AFIX  13
H4    2    0.601589    0.619482    0.533306    11.00000   -1.20000
AFIX   0
C5    1    0.508467    0.667192    0.684514    11.00000    0.01603    0.01759 =
         0.01959    0.00330    0.00671    0.00326
C6    1    0.375066    0.704589    0.859697    11.00000    0.02151    0.01682 =
         0.01664   -0.00231    0.00646    0.00269
AFIX  23
H6A   2    0.477502    0.729747    0.909431    11.00000   -1.20000
H6B   2    0.350211    0.686014    0.945983    11.00000   -1.20000
AFIX   0
C7    1    0.231005    0.745296    0.759408    11.00000    0.02039    0.01498 =
         0.01585   -0.00268    0.00812    0.00264
C8    1    0.259537    0.801032    0.701389    11.00000    0.02217    0.01740 =
         0.02112   -0.00264    0.01140   -0.00016
AFIX  43
H8    2    0.370971    0.814605    0.728224    11.00000   -1.20000
AFIX   0
C9    1    0.125661    0.837058    0.604174    11.00000    0.03142    0.01594 =
         0.02386    0.00259    0.01446    0.00376
AFIX  43
H9    2    0.146052    0.875092    0.564916    11.00000   -1.20000
AFIX   0
C10   1   -0.037544    0.817568    0.564430    11.00000    0.02559    0.02194 =
         0.02382    0.00136    0.00949    0.00868
AFIX  43
H10   2   -0.128775    0.841854    0.496560    11.00000   -1.20000
AFIX   0
C11   1   -0.067009    0.762475    0.624183    11.00000    0.01941    0.02420 =
         0.02859   -0.00223    0.01025    0.00173
AFIX  43
H11   2   -0.178551    0.749225    0.598226    11.00000   -1.20000
AFIX   0
C12   1    0.066577    0.726744    0.721889    11.00000    0.02352    0.01608 =
         0.02358   -0.00057    0.01161    0.00018
AFIX  43
H12   2    0.045837    0.689320    0.763580    11.00000   -1.20000
AFIX   0
C13   1    0.810214    0.530267    0.913858    11.00000    0.01885    0.02373 =
         0.03255    0.00042    0.00239    0.00758
AFIX 137
H13A  2    0.872656    0.535932    1.028698    11.00000   -1.50000
H13B  2    0.881083    0.541763    0.858547    11.00000   -1.50000
H13C  2    0.777078    0.487194    0.891712    11.00000   -1.50000
AFIX   0
C14   1    0.317119    0.487988    0.655717    11.00000    0.01582    0.01597 =
         0.01737   -0.00077    0.00819    0.00176
C15   1    0.180200    0.467297    0.523706    11.00000    0.01619    0.02122 =
         0.01869   -0.00071    0.00632    0.00260
AFIX  43
H15   2    0.128577    0.493589    0.434712    11.00000   -1.20000
AFIX   0
C16   1    0.118162    0.408383    0.520884    11.00000    0.01716    0.02482 =
         0.02508   -0.00581    0.00837   -0.00298
AFIX  43
H16   2    0.023971    0.394748    0.430454    11.00000   -1.20000
AFIX   0
C17   1    0.193330    0.369553    0.649537    11.00000    0.02600    0.01950 =
         0.03025   -0.00236    0.01597   -0.00466
AFIX  43
H17   2    0.151696    0.329169    0.647143    11.00000   -1.20000
AFIX   0
C18   1    0.330059    0.389991    0.782222    11.00000    0.02929    0.02116 =
         0.02387    0.00419    0.01121    0.00019
AFIX  43
H18   2    0.381666    0.363503    0.870797    11.00000   -1.20000
AFIX   0
C19   1    0.391579    0.448949    0.785918    11.00000    0.02222    0.02041 =
         0.01775    0.00127    0.00594   -0.00057
AFIX  43
H19   2    0.484531    0.462742    0.877246    11.00000   -1.20000
AFIX   0
N1    3    0.405470    0.655421    0.764125    11.00000    0.01808    0.01519 =
         0.01802    0.00017    0.00843    0.00315
N2    3    0.567735    0.555765    0.693238    11.00000    0.01577    0.01734 =
         0.01769    0.00072    0.00661    0.00173
O1    4    0.256490    0.583965    0.833433    11.00000    0.02359    0.02097 =
         0.02115    0.00092    0.01315    0.00132
O2    4    0.664458    0.567971    0.859467    11.00000    0.01562    0.02002 =
         0.01948   -0.00139    0.00223    0.00381
O3    4    0.571698    0.716809    0.688036    11.00000    0.02326    0.01826 =
         0.03139    0.00188    0.01272   -0.00016

REM #####
HKLF 4


REM  mo_S87_2_a.res in P2(1)/c
REM wR2 = 0.094981, GooF = S = 1.02726, Restrained GooF = 1.02726 for all data
REM R1 = 0.037296 for 3694 Fo > 4sig(Fo) and 0.040056 for all 4005 data
REM 218 parameters refined using 0 restraints

END

WGHT      0.0432      0.6684

REM Highest difference peak  0.366,  deepest hole -0.220,  1-sigma level  0.044
Q1    1   0.3523  0.5196  0.6556  11.00000  0.05    0.37
Q2    1   0.3687  0.5714  0.7154  11.00000  0.05    0.34
Q3    1   0.1492  0.7354  0.7445  11.00000  0.05    0.31
Q4    1   0.2952  0.7244  0.8065  11.00000  0.05    0.30
Q5    1   0.4418  0.6017  0.5385  11.00000  0.05    0.30
Q6    1   0.5202  0.6383  0.6373  11.00000  0.05    0.30
Q7    1   0.3485  0.5643  0.5683  11.00000  0.05    0.27
Q8    1   0.2394  0.7699  0.7264  11.00000  0.05    0.27
Q9    1  -0.0421  0.7904  0.5990  11.00000  0.05    0.26
Q10   1   0.1777  0.4343  0.5154  11.00000  0.05    0.25
;
_shelx_res_checksum                45532
_shelx_hkl_file
;
   1   0   0 6098.24 180.613   2
   1   0   0 5793.01 180.004   2
  -2   0   0 391.785 13.1674   1
   2   0   0 356.648 22.4489   2
   2   0   0 356.264 21.3623   2
  -2   0   0 373.501 13.3739   1
   3   0   0 399.689 27.0650   2
  -3   0   0 407.833 15.0356   1
   3   0   0 407.555 28.9756   2
  -3   0   0 412.901 14.5158   1
   4   0   0 1463.87 69.5405   2
   4   0   0 1596.69 67.0555   2
  -4   0   0 1473.60 48.0567   1
  -4   0   0 1505.70 47.2884   1
   5   0   0 253.271 8.71241  11
  -5   0   0 239.973 9.54579   8
   5   0   0 247.681 8.69366   9
  -5   0   0 252.792 8.98281   5
  -5   0   0 254.964 8.61984   9
   5   0   0 252.413 8.24194  10
   5   0   0 253.246 9.60266   6
   5   0   0 243.147 8.06005   3
   6   0   0 1.90925 0.59565  10
  -6   0   0 0.80721 0.61277   9
  -6   0   0 1.39217 0.73357   5
   6   0   0 2.35818 1.06652   6
   6   0   0 2.19679 0.52972   3
   6   0   0 1.49485 0.67666   4
   6   0   0 2.04945 0.79569  11
   6   0   0 2.88393 1.22649   8
   7   0   0 258.345 8.57210   3
   7   0   0 250.847 9.45523   4
  -7   0   0 267.857 9.51015   9
   7   0   0 269.922 9.19527  10
   7   0   0 258.589 9.68696  11
   7   0   0 283.868 11.3230   8
   7   0   0 278.603 11.1029   6
  -8   0   0 4.14112 1.24488   5
   8   0   0 6.10558 1.90922   6
   9   0   0 1.41167 1.22602   8
  -9   0   0 0.93181 1.03973   5
   9   0   0 3.39144 1.74291   6
  10   0   0 25.0639 3.91498   8
  10   0   0 17.5510 3.34789   6
   0  -1   0 -0.0023 0.01694  10
   0  -1   0 0.00143 0.00695   6
   0  -1   0 -0.0050 0.00466   7
   0  -1   0 -0.0053 0.00676   3
   0   1   0 -0.0039 0.00723   3
   0   1   0 0.00183 0.00475   7
   0   1   0 -0.0026 0.00703  10
   0   1   0 0.00961 0.01398   6
   0   1   0 0.01992 0.02094   8
   1  -1   0 732.516 30.1768   2
  -1  -1   0 736.359 30.5544   2
  -1  -1   0 771.419 23.2275   1
   1  -1   0 739.430 23.1241   1
   1   1   0 751.208 30.6353   2
   1   1   0 744.626 23.1919   1
  -1   1   0 766.160 30.3875   2
  -1   1   0 758.558 23.2671   1
   2  -1   0 326.071 11.4410   1
  -2  -1   0 313.605 11.3829   1
   2  -1   0 314.303 20.6354   2
  -2   1   0 320.310 21.2094   2
   2   1   0 315.376 21.7202   2
   2   1   0 311.858 11.3288   1
  -3  -1   0 1137.15 36.6394   1
   3  -1   0 1180.85 52.0415   2
  -3   1   0 1160.61 36.3292   1
  -3   1   0 1160.78 36.8869   1
   3   1   0 1068.89 52.7285   2
  -4  -1   0 235.739 8.18453   5
   4  -1   0 237.748 8.81062   8
   4  -1   0 240.149 7.65189  10
   4  -1   0 225.521 7.56817   3
  -4  -1   0 230.631 7.92074   9
   4  -1   0 235.315 8.01409   9
   4  -1   0 235.076 8.71530   6
   4  -1   0 237.258 8.02007  11
   4   1   0 230.245 8.04049   9
  -4   1   0 232.531 8.76955   8
  -4   1   0 248.238 8.05283   9
   4   1   0 221.432 8.02770   5
  -4   1   0 239.750 7.75926   3
  -4   1   0 242.098 7.99394  11
   4   1   0 242.460 7.62003   3
  -4   1   0 240.857 8.33007   5
   4   1   0 237.485 8.05079  11
   4   1   0 234.397 8.89693   8
   4   1   0 238.591 7.58622  10
   5  -1   0 27.8929 2.33310   6
  -5  -1   0 28.3269 1.82441   9
   5  -1   0 25.1431 1.53690  10
   5  -1   0 27.6583 1.49528   3
   5  -1   0 27.6550 1.86908   9
  -5  -1   0 30.4413 2.03607   5
   5  -1   0 19.0502 2.52662   8
   5  -1   0 27.2697 1.83890  11
   5   1   0 28.9158 2.41972   6
   5   1   0 28.7489 1.91551   5
  -5   1   0 28.2586 1.82521  11
   5   1   0 27.3722 1.51067   3
   5   1   0 24.2799 1.81990   9
   5   1   0 27.9761 1.88838  11
  -5   1   0 25.1438 2.27553   8
  -5   1   0 28.7342 1.86679   9
   5   1   0 28.5620 2.89988   8
  -5   1   0 30.5180 2.14118   5
   5   1   0 26.1226 1.69827   4
   5   1   0 26.9759 1.55756  10
  -6  -1   0 120.169 5.30036   5
   6  -1   0 119.578 4.60487  10
   6  -1   0 127.764 6.11448   8
   6  -1   0 122.122 5.08101  11
   6  -1   0 118.475 5.92090   6
   6  -1   0 107.436 4.87582   4
  -6  -1   0 121.901 4.91483   9
   6  -1   0 117.999 4.32220   3
   6   1   0 122.251 6.02332   6
   6   1   0 119.189 5.08725  11
  -6   1   0 120.739 4.96949   9
   6   1   0 113.162 4.76687   4
   6   1   0 116.021 4.27301   3
  -6   1   0 121.892 5.43980   5
   6   1   0 120.012 6.11378   8
   6   1   0 119.659 4.60528  10
   6   1   0 108.543 4.98931   9
   7  -1   0 862.179 27.6705  11
   7  -1   0 900.429 29.3515   8
   7  -1   0 915.943 29.3531   6
   7  -1   0 877.088 27.1312  10
   7  -1   0 794.048 27.7991   4
  -7  -1   0 904.667 28.1646   5
   7   1   0 891.860 27.1763  10
  -7   1   0 897.871 28.4660   5
   7   1   0 879.968 27.8448  11
   7   1   0 817.166 27.3245   4
   7   1   0 918.924 29.7165   8
  -7   1   0 889.930 27.5800   9
   7   1   0 929.680 29.4438   6
   8  -1   0 3.90646 0.79000   3
   8  -1   0 2.74006 1.41200   6
  -8  -1   0 3.00648 1.11998   5
  -8   1   0 2.41258 1.13712   5
   8   1   0 1.64658 1.28480   8
   8   1   0 2.60496 1.54140   6
  -8   1   0 1.18179 0.84409   9
   9  -1   0 115.438 6.91450   8
   9  -1   0 111.520 6.79385   6
   9   1   0 117.544 7.07449   8
  -9   1   0 117.183 6.07611   5
   9   1   0 103.731 6.68823   6
  10  -1   0 14.7699 3.06959   8
  10  -1   0 19.8567 3.59156   6
  10   1   0 19.2178 3.48080   8
  10   1   0 16.6168 3.36435   6
   0  -2   0 122.639 5.27497   1
   0   2   0 149.986 11.8172   2
   1  -2   0 1945.20 70.3254   2
   1  -2   0 1976.71 58.2057   1
  -1  -2   0 1903.72 69.7413   2
  -1  -2   0 1914.01 57.9139   1
  -1   2   0 1966.26 58.3394   1
   1   2   0 1870.73 57.9536   1
   1   2   0 1877.67 69.3282   2
   2  -2   0 3035.44 92.6094   1
   2  -2   0 3102.25 108.700   2
  -2  -2   0 3210.93 108.411   2
  -2  -2   0 3079.97 92.6734   1
  -2   2   0 3127.26 107.921   2
   2   2   0 3032.30 108.503   2
   2   2   0 3023.67 92.6704   1
  -2   2   0 3171.48 93.0471   1
   3  -2   0 100.340 4.23402   6
   3  -2   0 99.8642 3.73922  11
   3  -2   0 95.4894 3.71578   9
   3  -2   0 107.473 3.56371  10
   3  -2   0 100.943 4.20315   8
  -3  -2   0 104.020 3.74491   9
  -3  -2   0 99.0185 3.78967   5
   3  -2   0 103.065 3.56702   3
   3   2   0 94.9966 3.77734   5
  -3   2   0 102.867 3.77726  11
   3   2   0 102.592 3.54789   3
  -3   2   0 101.453 4.27271   8
   3   2   0 101.889 3.42071  10
   3   2   0 98.4203 3.80854   9
  -3   2   0 100.773 3.66303   3
  -3   2   0 95.7368 3.95038   5
   3   2   0 104.276 3.85287  11
  -3   2   0 102.883 4.04662   9
  -4  -2   0 759.771 26.6377   1
   4  -2   0 841.536 52.7012   2
   4   2   0 728.368 47.5321   2
  -4   2   0 775.515 26.8368   1
   5  -2   0 11.4907 1.79613   6
  -5  -2   0 9.36926 1.27086   5
   5  -2   0 10.1045 0.94693  10
   5  -2   0 12.6231 1.85860   8
   5  -2   0 9.05741 0.86919   3
   5  -2   0 8.36270 1.17844  11
  -5  -2   0 9.69374 1.21871   9
   5  -2   0 10.8084 1.34895   9
  -5   2   0 8.37888 1.32320   5
   5   2   0 9.31429 1.29756   9
  -5   2   0 11.1571 1.29202  11
   5   2   0 10.2047 1.29764  11
  -5   2   0 9.44682 1.09218   3
   5   2   0 9.54430 1.12840   4
   5   2   0 11.5319 1.89622   8
   5   2   0 10.5208 0.93759  10
  -5   2   0 11.2899 1.76968   8
   5   2   0 7.27685 1.12057   5
  -5   2   0 11.5516 1.32169   9
   5   2   0 10.1136 0.92846   3
   6  -2   0 792.945 26.3002   4
   6  -2   0 907.245 27.0355   9
   6   2   0 827.220 26.4546   9
   6   2   0 852.031 27.9690   8
   7  -2   0 11.1155 2.17695   8
   7  -2   0 10.7716 1.37124  10
   7  -2   0 9.64268 2.02206   6
   7  -2   0 12.0970 1.74651   4
  -7  -2   0 7.87595 1.48666   5
   7  -2   0 10.4557 1.10907   3
   7   2   0 9.09310 1.53228   3
  -7   2   0 9.50504 1.47367   9
   7   2   0 9.14149 1.27918  10
   7   2   0 8.50526 1.92613   6
  -7   2   0 10.0429 1.75817   5
   7   2   0 9.41982 2.06709   8
   7   2   0 10.4799 1.67831  11
  -8  -2   0 17.7774 2.32483   5
   8  -2   0 15.4603 2.63738   6
   8  -2   0 19.3978 1.32986   3
  -8   2   0 20.2100 2.55076   5
  -8   2   0 20.0821 2.18638   9
   8   2   0 21.5839 3.36982   8
   8   2   0 20.4717 3.04513   6
   9  -2   0 60.2354 4.77014   6
   9  -2   0 54.7867 4.52095   8
   9   2   0 53.4888 4.75841   8
  -9   2   0 57.4818 4.18646   5
   9   2   0 63.5764 5.00254   6
  10  -2   0 36.2357 4.50913   6
  10  -2   0 35.8418 4.55651   8
  10  -2   0 36.4672 4.06532   7
  10   2   0 34.3981 4.59588   8
  10   2   0 34.5595 4.60655   6
   0  -3   0 0.53760 0.16201   7
   0   3   0 0.07221 0.10838   3
   0   3   0 0.29424 0.10933   7
   0   3   0 0.16172 0.14640   6
   0   3   0 0.01018 0.12468   8
   1  -3   0 2359.48 71.1695   1
   1  -3   0 2407.72 88.1517   2
  -1  -3   0 2166.23 70.5534   1
  -1  -3   0 2459.78 87.8858   2
   1   3   0 2287.14 70.7591   1
   1   3   0 2318.94 86.2150   2
  -1   3   0 2425.53 71.3585   1
  -2   3   0 284.582 9.35594   6
   3  -3   0 21.0984 1.54005   8
   3  -3   0 27.2171 1.75370   6
   3  -3   0 22.1338 1.20215  10
   3  -3   0 20.3825 1.18278   3
  -3  -3   0 22.8002 1.32691   5
   3   3   0 20.1824 1.69325   8
   3   3   0 20.8991 1.08082  10
  -3   3   0 22.4171 1.81760   8
   3   3   0 22.3102 1.35458   5
  -3   3   0 22.4568 1.36581   9
  -3   3   0 24.0620 1.73860   6
   3   3   0 22.3370 1.37146  11
  -3   3   0 18.6838 1.36653   3
  -3   3   0 23.4769 1.36650  11
   3   3   0 24.8503 1.42336   9
  -3   3   0 19.9200 1.43702   5
  -4  -3   0 161.364 5.94061   5
   4  -3   0 171.452 6.63662   6
   4  -3   0 169.300 6.55318   8
   4  -3   0 169.983 5.65728   3
   4  -3   0 167.737 5.65449  10
   4   3   0 163.288 5.58099   3
  -4   3   0 166.444 6.30477   5
   4   3   0 169.268 6.07450  11
   4   3   0 175.133 6.99092   8
   4   3   0 150.352 5.44862   4
   4   3   0 165.169 5.51819  10
   4   3   0 156.626 5.98212   9
  -4   3   0 170.176 5.98664   9
  -4   3   0 162.358 5.79013   3
   4   3   0 157.960 5.95014   5
  -4   3   0 162.715 6.61659   8
  -4   3   0 163.501 5.92556  11
  -5  -3   0 98.8171 4.08871   5
   5  -3   0 89.3801 3.51322   3
   5  -3   0 92.2577 3.62738  10
   5  -3   0 84.6917 4.50743   8
   5  -3   0 88.4834 4.59730   6
   5   3   0 88.5668 3.53847   4
   5   3   0 90.7510 4.03972  11
  -5   3   0 93.1769 3.97138   9
   5   3   0 89.1039 4.89402   8
   5   3   0 85.0816 3.96728   9
   5   3   0 80.7686 3.86099   5
   5   3   0 95.4859 3.51484   3
  -5   3   0 86.5888 3.70510   3
  -5   3   0 89.1024 4.64857   8
  -5   3   0 91.8135 4.33848   5
   5   3   0 91.6257 3.55031  10
  -5   3   0 91.8517 3.91613  11
  -6  -3   0 26.5871 2.10592   5
   6  -3   0 23.3878 2.03639   4
   6  -3   0 25.8207 2.52350   8
   6  -3   0 21.0629 2.60068   6
   6  -3   0 29.2500 1.83557  10
   6  -3   0 27.6861 1.70173   3
  -6   3   0 31.4158 4.71349   8
  -6   3   0 31.0653 2.11558  11
  -6   3   0 32.2301 2.49239   5
   6   3   0 26.0935 2.06644   5
   6   3   0 28.5442 1.64686   3
   6   3   0 31.6148 2.97573   8
   6   3   0 25.9656 1.71901   4
   6   3   0 27.6929 1.77542  10
  -6   3   0 29.3727 2.11545   9
   6   3   0 26.0728 2.11812   9
   6   3   0 21.0054 1.94261  11
   7  -3   0 113.361 5.52479   4
  -7  -3   0 130.184 5.69465   5
   7  -3   0 130.471 4.80544   3
   7  -3   0 134.385 6.67075   6
   7  -3   0 125.649 6.43935   8
   7  -3   0 135.308 5.19673  10
  -7   3   0 128.699 6.12447   5
   7   3   0 139.170 7.10047   8
  -7   3   0 119.963 7.13979   8
  -7   3   0 128.641 5.48929   9
   7   3   0 128.416 6.74834   6
   7   3   0 129.700 5.70982  11
  -7   3   0 124.177 5.41342  11
   7   3   0 128.258 5.15836  10
   7   3   0 121.355 4.74137   3
   8  -3   0 79.4051 3.31085   3
   8  -3   0 69.3052 6.14496   8
  -8  -3   0 80.6420 4.38638   5
   8   3   0 66.9597 5.20899   8
  -8   3   0 77.8274 4.06318   9
  -8   3   0 82.7890 4.83343   5
   8   3   0 81.6965 5.38294   6
   9  -3   0 28.2030 3.80070   6
   9  -3   0 32.7920 4.02386   8
   9   3   0 26.9721 3.94078   8
   9   3   0 27.3484 3.78912   6
  -9   3   0 26.5804 3.24397   5
  10  -3   0 9.39082 2.44922   6
  10  -3   0 16.5006 3.03594   8
  10  -3   0 13.5295 2.52681   7
  10   3   0 17.7910 3.46681   6
  10   3   0 18.8125 3.52794   8
   0  -4   0 13.4198 0.86976   3
   0  -4   0 14.0471 0.85253   6
   0   4   0 15.5137 0.74060   7
   0   4   0 15.3382 0.91357   8
   0   4   0 15.1919 0.87692   3
   0   4   0 13.1007 0.84685   6
   1  -4   0 1058.85 52.4631   2
   1  -4   0 1015.54 34.0343   1
  -1  -4   0 998.335 50.6498   2
   1   4   0 1130.59 51.8831   2
  -1   4   0 991.235 50.9348   2
  -1   4   0 1022.07 34.1610   1
   1   4   0 1056.30 33.7804   1
   2  -4   0 3.21330 0.50124   3
   2  -4   0 4.35768 0.56877  10
   2  -4   0 3.11608 0.55005   8
  -2   4   0 4.20236 0.57834   3
  -2   4   0 4.88186 0.72474   6
  -2   4   0 2.93408 0.48901  10
   2   4   0 3.75909 0.48438  10
  -2   4   0 3.66332 0.62103   8
   2   4   0 2.96336 0.40584   7
   2   4   0 2.43296 0.42504   5
  -2   4   0 2.32216 0.40002  10
   3  -4   0 7.63775 0.72044  10
   3  -4   0 7.11759 0.82868   3
   3  -4   0 6.30690 0.99500   6
   3  -4   0 12.7970 1.13036   8
  -3   4   0 9.30774 0.86478  11
   3   4   0 7.42339 0.51821   4
  -3   4   0 5.94779 0.94813   5
  -3   4   0 6.26900 0.69192  10
  -3   4   0 5.70771 0.80882   3
   3   4   0 7.14643 0.90476   9
   3   4   0 8.43210 0.69830   7
  -3   4   0 6.76176 1.06485   6
   3   4   0 6.95162 0.85475   5
  -3   4   0 8.07499 0.92216   9
  -3   4   0 7.47360 0.64491  10
   3   4   0 6.25840 0.68695  10
   4  -4   0 56.0958 3.12076   6
  -4  -4   0 53.6001 2.55859   5
   4  -4   0 55.7595 3.01653   8
   4  -4   0 56.9138 2.43511  10
   4  -4   0 54.7307 2.41207   3
   4   4   0 53.1293 2.62153   5
   4   4   0 54.9242 3.33493   8
  -4   4   0 55.2682 3.20341   6
  -4   4   0 52.5009 2.01942  10
  -4   4   0 55.0085 2.91383   5
  -4   4   0 51.3338 3.05606   8
   4   4   0 51.6779 2.65078   9
  -4   4   0 52.4668 2.54776   3
   4   4   0 50.5620 2.11773   4
   4   4   0 54.2934 2.69510  11
   4   4   0 56.3196 2.32782  10
  -4   4   0 56.2083 2.63615  11
  -4   4   0 56.0383 2.67189   9
   5  -4   0 203.216 6.97344   3
   5  -4   0 207.913 8.72044   8
   5  -4   0 209.766 7.06681  10
   5  -4   0 212.835 8.22556   6
  -5  -4   0 210.419 7.38478   5
   5   4   0 194.933 6.71499   4
  -5   4   0 204.312 7.35667  11
  -5   4   0 198.893 7.18469   3
  -5   4   0 206.919 7.42604   9
   5   4   0 193.515 7.46279   9
   5   4   0 206.373 6.93572  10
  -5   4   0 198.909 8.22438   8
   5   4   0 205.871 8.62953   8
   5   4   0 209.403 6.91810   3
   5   4   0 188.664 7.33677   5
  -5   4   0 206.084 7.89824   5
   6  -4   0 299.723 9.93566  10
   6  -4   0 288.885 9.73694   3
   6  -4   0 291.115 11.2899   6
  -6  -4   0 287.287 10.2969   5
   6  -4   0 300.014 11.2745   8
  -6   4   0 295.298 10.9594   5
   6   4   0 297.056 9.61328   3
   6   4   0 297.709 10.5360  11
  -6   4   0 305.803 10.3919   9
   6   4   0 285.572 9.57123   4
   6   4   0 298.094 9.87352  10
   6   4   0 314.951 12.0684   8
   6   4   0 277.621 10.2869   5
  -6   4   0 311.093 10.3584  11
   6   4   0 276.612 10.4422   9
   7  -4   0 6.74421 1.68637   8
   7  -4   0 6.32944 1.09329  10
  -7  -4   0 6.07850 1.25944   5
   7  -4   0 5.88385 1.64341   6
   7  -4   0 6.68139 0.99164   3
   7  -4   0 4.25788 1.16445   4
   7   4   0 6.31288 0.90062   3
  -7   4   0 5.72096 1.44637   5
   7   4   0 6.53317 1.34979  11
   7   4   0 3.53621 1.55715   8
   7   4   0 5.05860 0.99765  10
  -7   4   0 6.70917 1.29988   9
  -7   4   0 6.09395 1.26310  11
  -7   4   0 5.27139 1.74064   8
  -8  -4   0 253.310 9.50834   5
   8  -4   0 241.069 13.4406   8
   8  -4   0 252.162 14.0239   6
   8  -4   0 244.938 8.37874   3
  -8   4   0 245.422 9.27259   9
   8   4   0 246.534 11.3376   8
  -8   4   0 232.308 10.0711   5
   8   4   0 245.267 10.9456   6
   9  -4   0 46.9887 3.84455   7
   9  -4   0 53.1331 4.45063   6
   9  -4   0 57.5733 4.46414   8
   9   4   0 46.4675 4.45367   6
  -9   4   0 50.5086 4.06553   5
   9   4   0 49.4669 4.78335   8
  10  -4   0 1.29967 1.08268   7
  10  -4   0 0.99686 1.27320   6
  10  -4   0 0.58502 1.33051   8
  10   4   0 1.05539 1.47761   8
  10   4   0 1.28249 1.73194   6
   0  -5   0 0.36890 0.23899   3
   0  -5   0 1.35508 0.29212   7
   0   5   0 0.18928 0.25674  10
   0   5   0 0.47561 0.24603   3
   0   5   0 0.26359 0.24058   8
   1  -5   0 681.553 43.9124   2
   1  -5   0 665.241 24.7781   1
  -1  -5   0 710.029 44.4974   2
  -1   5   0 766.108 25.4987   1
   1   5   0 697.080 24.5399   1
   1   5   0 668.749 42.7818   2
  -1   5   0 610.374 42.0219   2
   2  -5   0 95.2861 3.38791  10
   2  -5   0 88.2275 3.57999   6
   2  -5   0 90.4484 3.55192   8
   2  -5   0 86.7438 3.37319   3
   2   5   0 89.4152 3.30960  10
  -2   5   0 92.9562 3.98975   6
   2   5   0 86.1911 3.08233   7
  -2   5   0 87.3383 3.36860   3
  -2   5   0 89.3841 3.39461  10
  -2   5   0 90.5319 3.27470  10
  -2   5   0 86.8110 3.51811   8
   2   5   0 87.3614 3.40261   3
   3  -5   0 2045.16 97.0975   2
   3  -5   0 2091.20 67.0358   1
  -3  -5   0 2182.15 96.3478   2
  -3  -5   0 2100.63 66.7982   1
   3   5   0 2152.80 94.6541   2
  -3   5   0 2142.82 94.2368   2
   3   5   0 2145.26 67.2847   1
  -3   5   0 2155.19 68.2719   1
   4  -5   0 333.044 11.0944   8
   4  -5   0 319.508 11.1762   6
   4   5   0 313.331 10.2228   7
   4   5   0 325.126 10.7308  11
  -4   5   0 321.761 10.6181   9
  -4   5   0 329.381 10.6105  11
   4   5   0 324.439 11.7338   8
  -4   5   0 328.451 11.4622   6
  -4   5   0 302.789 10.7040   3
  -4   5   0 316.214 9.99105  10
   4   5   0 311.982 10.6749   9
  -4   5   0 327.935 11.0725   5
  -4   5   0 307.916 11.2121   8
   4   5   0 315.533 10.5736   5
  -4   5   0 317.603 9.96677  10
   5  -5   0 172.904 6.09740   3
   5  -5   0 160.233 5.99876  10
   5  -5   0 176.903 7.11970   6
  -5  -5   0 167.207 6.20744   5
  -5   5   0 161.324 6.21346   3
   5   5   0 150.327 5.45598   4
   5   5   0 173.719 7.62828   8
   5   5   0 162.882 5.98968   7
   5   5   0 168.096 6.50658  11
   5   5   0 166.963 6.34915   5
  -5   5   0 173.020 6.90011   5
  -5   5   0 178.468 6.44448   9
  -5   5   0 176.677 6.39702  11
   5   5   0 168.554 5.92930  10
   5   5   0 162.841 6.90421   9
  -5   5   0 165.120 7.12928   8
   6  -5   0 122.669 5.87662   8
   6  -5   0 129.866 6.15068   6
   6  -5   0 126.048 4.94609  10
  -6  -5   0 123.771 5.16997   5
   6  -5   0 126.597 4.84428   3
   6   5   0 123.340 4.43607   4
   6   5   0 123.501 6.58604   8
   6   5   0 133.090 5.02108   3
   6   5   0 117.340 5.21894   5
  -6   5   0 129.779 5.34870   9
  -6   5   0 127.193 5.25914  11
   6   5   0 116.074 5.37680   9
   6   5   0 119.529 5.38345  11
  -6   5   0 118.171 5.04369   3
   6   5   0 123.152 4.97198   7
   6   5   0 119.426 4.83161  10
   7  -5   0 11.3347 2.02267   8
   7  -5   0 13.3303 2.32796   6
   7  -5   0 12.1040 1.36894   3
  -7  -5   0 9.10245 1.49721   5
   7   5   0 10.7626 2.35102   8
   7   5   0 11.5994 1.46713  10
  -7   5   0 9.67948 1.58001   9
  -7   5   0 14.9244 2.30346   5
   7   5   0 9.38284 1.41581   7
   7   5   0 14.0914 1.19760   3
   7   5   0 9.17906 1.58288  11
  -7   5   0 12.2578 1.69996  11
  -7   5   0 10.8103 1.45576   3
   8  -5   0 97.2862 4.07853   3
   8  -5   0 86.9582 5.55770   6
  -8  -5   0 92.2998 4.67786   5
   8   5   0 101.828 6.25159   6
  -8   5   0 100.947 5.11385   9
  -8   5   0 85.1837 5.27857   5
   9  -5   0 287.786 11.9157   7
   9  -5   0 293.710 12.5361   6
   9  -5   0 280.821 12.2325   8
  -9   5   0 292.556 12.0761   5
   9   5   0 313.580 13.6358   8
   9   5   0 293.486 12.9491   6
  10  -5   0 63.7221 5.08686   8
  10  -5   0 45.8741 4.18472   7
  10  -5   0 59.7856 5.07283   6
  10   5   0 66.6574 5.49918   6
  10   5   0 67.4296 5.81482   8
   0  -6   0 2826.58 119.550   2
   0  -6   0 3063.32 93.0889   1
   0   6   0 2997.78 122.206   2
   0   6   0 3023.31 92.7746   1
   1  -6   0 373.386 33.7980   2
  -1  -6   0 265.391 33.2457   2
  -1  -6   0 350.111 14.6819   1
   1  -6   0 311.132 14.8006   1
  -1   6   0 349.469 15.1686   1
   1   6   0 338.141 14.4957   1
  -1   6   0 376.293 34.4422   2
   1   6   0 313.394 31.3955   2
   2  -6   0 458.817 40.4807   2
   2  -6   0 500.889 20.1590   1
  -2  -6   0 486.447 41.9831   2
  -2  -6   0 508.255 19.7639   1
  -2   6   0 509.259 46.5059   2
   2   6   0 500.462 39.3049   2
   2   6   0 503.549 19.9561   1
  -2   6   0 527.234 20.8642   1
   3  -6   0 1169.87 69.2986   2
  -3  -6   0 1001.85 64.8058   2
   3  -6   0 1101.67 38.5077   1
  -3  -6   0 1167.28 38.4496   1
   3   6   0 1135.01 38.7084   1
  -3   6   0 1161.95 39.8296   1
   3   6   0 1082.76 64.4170   2
  -3   6   0 1047.80 62.8612   2
   4  -6   0 37.6015 2.38790   8
   4  -6   0 35.1372 2.00904   3
   4  -6   0 36.6219 2.01399  10
   4   6   0 36.8721 1.90596  10
  -4   6   0 33.0158 2.41630   8
   4   6   0 37.2724 2.02666   3
  -4   6   0 37.7878 2.18667   9
  -4   6   0 36.2645 1.80098  10
  -4   6   0 36.0958 2.14224  11
  -4   6   0 36.6388 2.58417   6
   4   6   0 35.5897 2.16578   9
   4   6   0 38.5070 2.00940   4
  -4   6   0 36.2246 2.37298   5
  -4   6   0 37.0405 2.15875   3
   4   6   0 36.7320 2.10721   5
  -4   6   0 38.1579 1.82362  10
   4   6   0 37.9065 1.33306   4
   4   6   0 36.6328 1.85662   7
   5  -6   0 44.6652 2.38317  10
   5  -6   0 45.2068 2.37017   3
   5  -6   0 43.4231 2.98227   6
   5  -6   0 46.6162 3.23178   8
  -5   6   0 40.3031 2.81337   5
  -5   6   0 49.3628 2.68972   9
   5   6   0 44.9185 2.66690  11
   5   6   0 45.2092 2.05591   4
  -5   6   0 40.7567 3.01159   8
   5   6   0 45.3780 3.38605   8
   5   6   0 43.2341 2.28668   3
   5   6   0 43.6084 1.74531   4
  -5   6   0 43.9457 2.54567  11
   5   6   0 44.7863 2.67315   9
  -5   6   0 46.7032 1.85358  10
   5   6   0 41.5612 2.49472   5
   5   6   0 42.0835 2.24879   7
   5   6   0 47.8579 2.33338  10
  -5   6   0 43.1492 1.79031  10
   6  -6   0 151.039 5.82348  10
   6  -6   0 154.991 6.94521   6
   6  -6   0 152.771 5.74461   3
   6  -6   0 155.600 6.77393   8
   6   6   0 142.010 5.00327   4
   6   6   0 134.675 6.08622   5
   6   6   0 152.183 7.54885   8
   6   6   0 157.950 5.63172   3
  -6   6   0 151.086 6.74865   5
   6   6   0 153.250 5.54637   4
   6   6   0 150.007 6.29688  11
   6   6   0 144.224 5.51157   3
  -6   6   0 139.072 6.38100   3
  -6   6   0 160.968 6.17470  11
  -6   6   0 155.040 6.18032   9
   6   6   0 146.754 5.71209   7
  -6   6   0 136.385 7.63191   8
   6   6   0 156.469 5.74399  10
   7  -6   0 128.797 6.73065   6
   7  -6   0 133.280 5.47909  10
   7  -6   0 130.260 5.27857   3
   7  -6   0 134.616 6.54428   8
   7   6   0 127.531 7.29698   8
   7   6   0 129.258 5.45333   7
   7   6   0 121.528 5.88836  11
   7   6   0 135.469 4.97929   3
  -7   6   0 135.253 5.61927   3
  -7   6   0 132.119 6.47873   5
  -7   6   0 134.782 5.73501  11
   7   6   0 135.425 5.44335  10
  -7   6   0 139.408 5.87105   9
   8  -6   0 0.37275 0.60736   3
   8  -6   0 -0.1022 0.93815   6
   8  -6   0 0.21807 0.84162   7
   8   6   0 0.56741 1.20923   8
  -8   6   0 1.75380 1.14431   5
   9  -6   0 157.174 7.97769   8
   9  -6   0 143.493 7.51511   7
   9  -6   0 153.448 8.10619   6
   9   6   0 153.979 8.50999   6
  -9   6   0 164.422 11.2852   5
   9   6   0 149.057 8.78671   8
  10  -6   0 254.051 11.6095   6
  10  -6   0 253.196 11.3450   8
  10  -6   0 223.408 10.7294   7
  10   6   0 253.650 12.6610   8
  10   6   0 254.416 12.1535   6
   0  -7   0 1.01942 0.36575   3
   0  -7   0 1.14561 0.29931   7
   0   7   0 1.12115 0.37150   3
   0   7   0 1.00547 0.39758  10
   0   7   0 0.65225 0.28107  10
   0   7   0 0.91313 0.25591   7
   0   7   0 0.89139 0.36479   6
   0   7   0 0.83078 0.39806   8
   1  -7   0 513.590 43.6815   2
  -1  -7   0 482.644 41.3783   2
   1  -7   0 459.155 19.3165   1
  -1  -7   0 456.489 18.9218   1
  -1   7   0 381.503 39.4205   2
   1   7   0 450.161 39.3391   2
   1   7   0 483.135 19.3035   1
  -1   7   0 441.310 19.5637   1
  -2  -7   0 42.0807 1.71515   7
   2  -7   0 42.5540 2.14820   7
   2  -7   0 41.1181 2.15177   3
   2  -7   0 43.4358 2.31346   6
   2  -7   0 40.6002 2.21775   8
   2  -7   0 46.1553 2.15562  10
  -2   7   0 39.6937 2.13184  10
  -2   7   0 41.8783 2.26720   6
   2   7   0 41.7887 1.76964   7
   2   7   0 41.7976 2.09428  10
   2   7   0 42.0056 2.12307   3
  -2   7   0 43.4304 2.43986   8
  -2   7   0 37.6541 2.04067   3
  -2   7   0 41.4544 2.03379  10
   3  -7   0 596.634 23.5143   1
  -3  -7   0 587.172 23.1205   1
  -3  -7   0 539.990 48.0484   2
   3  -7   0 673.925 55.4674   2
   3   7   0 545.545 49.5930   2
   3   7   0 584.679 23.5065   1
  -3   7   0 599.417 24.4886   1
  -3   7   0 567.456 47.7871   2
   4  -7   0 43.3368 2.61394   8
   4  -7   0 42.6529 2.27564  10
   4  -7   0 42.6027 2.73149   6
   4  -7   0 41.4430 2.29683   3
  -4   7   0 42.3622 2.73097   8
   4   7   0 40.3862 2.03536   7
  -4   7   0 43.0686 2.41635   9
   4   7   0 45.3181 2.35380   5
  -4   7   0 42.5086 2.07634  10
  -4   7   0 42.6342 2.36448  11
  -4   7   0 44.4713 2.46204   3
   4   7   0 44.1260 2.19946  10
   4   7   0 43.7955 2.27557   3
  -4   7   0 38.0658 2.05374  10
   4   7   0 41.1792 2.68378   9
   5  -7   0 27.0462 1.82727   3
   5  -7   0 24.8980 1.79613  10
   5  -7   0 28.1038 2.39335   6
   5  -7   0 24.0575 2.11142   8
  -5   7   0 22.9453 2.69110   6
  -5   7   0 26.9755 1.43738  10
  -5   7   0 25.1004 1.94801   9
   5   7   0 25.6736 1.69876   3
   5   7   0 27.9098 3.27355   8
  -5   7   0 26.6098 1.93813  11
   5   7   0 24.6544 1.63668   7
  -5   7   0 25.4807 1.43607  10
   5   7   0 27.8651 2.06652  11
   5   7   0 23.4965 1.84475   5
   5   7   0 27.1225 1.73448  10
  -5   7   0 27.0080 2.27263   5
   5   7   0 22.5411 1.90449   9
   6  -7   0 145.566 6.39804   8
   6  -7   0 137.955 6.49702   6
   6  -7   0 140.670 5.51979   3
  -6   7   0 138.553 6.41606   5
  -6   7   0 147.672 5.86192  11
   6   7   0 137.776 4.86475   4
   6   7   0 137.358 7.20136   8
   6   7   0 134.856 5.74338   5
  -6   7   0 140.429 5.84009   9
   6   7   0 138.369 5.43412  10
  -6   7   0 123.685 5.58640   3
  -6   7   0 136.276 6.65259   8
   6   7   0 138.164 6.01758  11
   6   7   0 133.349 5.35580   7
   7  -7   0 171.149 6.56644   3
   7  -7   0 161.339 8.33585   7
   7  -7   0 173.446 7.70929   8
   7  -7   0 162.168 6.65599  10
  -7   7   0 179.070 7.02787  11
  -7   7   0 173.300 7.05756   9
   7   7   0 163.154 7.19653  11
   7   7   0 174.825 6.20724   3
  -7   7   0 164.951 7.73356   5
   7   7   0 172.298 6.65742  10
   7   7   0 183.603 9.72915   8
   7   7   0 160.150 8.32768   7
   8  -7   0 -0.9617 0.45566   3
   8  -7   0 1.28438 1.26360   8
   8  -7   0 -0.5090 0.80677   6
   8  -7   0 0.19618 0.93302   7
   8   7   0 -0.8173 0.97456   8
  -8   7   0 0.68547 0.98119   5
   9  -7   0 7.57067 1.93214   8
   9  -7   0 3.93489 1.53896   7
   9  -7   0 5.19609 1.85847   6
  -9   7   0 5.32924 1.79278   5
   9   7   0 6.12941 2.25759   6
   9   7   0 7.46628 2.45531   8
  10  -7   0 7.99521 2.12320   7
 -10   7   0 7.09173 2.14333   5
  10   7   0 4.45167 2.08857   8
  10   7   0 7.03370 2.40951   6
   0  -8   0 1143.76 42.8515   1
   0  -8   0 1195.93 83.6062   2
   0   8   0 1335.74 44.2868   1
   0   8   0 1324.65 76.0641   2
   1  -8   0 1314.28 45.2890   1
  -1  -8   0 1167.53 73.5308   2
  -1  -8   0 1270.60 44.6945   1
   1  -8   0 1266.12 77.1413   2
   1   8   0 1321.06 44.9865   1
  -1   8   0 1391.03 45.9328   1
  -1   8   0 1280.18 75.9385   2
   1   8   0 1230.45 74.3652   2
   2  -8   0 211.025 7.63495   8
   2  -8   0 221.803 7.48354   7
  -2  -8   0 214.816 6.86513   7
   2  -8   0 223.134 7.59333   3
   2  -8   0 210.400 7.42618  10
   2  -8   0 216.605 7.72950   6
  -2   8   0 214.766 7.66664   6
  -2   8   0 215.040 7.45056   3
  -2   8   0 210.165 7.54090   8
  -2   8   0 217.687 7.57341  10
  -2   8   0 219.528 7.33514  10
   2   8   0 205.571 6.92354   7
   2   8   0 208.859 7.42651   3
   2   8   0 221.816 7.49552  10
  -3  -8   0 736.731 60.5671   2
  -3  -8   0 757.020 28.6689   1
   3  -8   0 709.532 60.8032   2
   3  -8   0 758.831 29.1829   1
   3   8   0 715.381 28.7372   1
   3   8   0 785.050 59.2467   2
  -3   8   0 758.352 30.1900   1
   4  -8   0 376.673 12.6035   7
   4  -8   0 358.236 12.1250  10
   4  -8   0 372.468 12.2764   3
   4  -8   0 368.066 12.6142   8
   4  -8   0 392.048 12.8598   6
   4   8   0 362.535 12.0648   3
  -4   8   0 368.936 12.1976  11
  -4   8   0 378.476 11.8680  10
  -4   8   0 370.586 11.9529  10
   4   8   0 367.562 12.0044  10
  -4   8   0 364.687 12.7787   8
   4   8   0 360.238 12.2808   9
   4   8   0 355.311 12.0607   5
   4   8   0 367.395 11.7144   7
  -4   8   0 358.050 12.2025   9
   5  -8   0 98.5203 4.25530   3
   5  -8   0 100.288 4.89759   6
   5  -8   0 101.931 4.26027  10
   5  -8   0 90.7551 4.55598   7
   5  -8   0 99.3904 4.73830   8
  -5   8   0 97.8674 3.73051  10
  -5   8   0 96.2605 5.11478   6
   5   8   0 93.7798 3.88750   7
   5   8   0 90.5480 4.17930   5
   5   8   0 86.3411 4.34691   9
  -5   8   0 89.3173 4.25332  11
  -5   8   0 94.3326 3.72639  10
  -5   8   0 93.9825 4.34008   9
   5   8   0 93.6411 4.01366   3
  -5   8   0 95.3212 4.67387   3
   5   8   0 96.1354 4.04463  10
   5   8   0 101.777 5.54848   8
   6  -8   0 35.3817 2.78561   7
   6  -8   0 34.6754 2.31128   3
   6  -8   0 35.8330 3.01540   6
   6  -8   0 31.5631 2.69537   8
   6  -8   0 32.8019 2.30878  10
   6   8   0 33.2437 2.16355   7
  -6   8   0 34.8491 3.05061   8
  -6   8   0 32.0271 2.82529   5
   6   8   0 35.7588 2.64091  11
  -6   8   0 33.9630 2.44868   3
   6   8   0 39.1752 2.89866   5
  -6   8   0 36.3055 2.49555  11
   6   8   0 37.1913 3.49584   8
   6   8   0 36.4251 2.26245  10
  -6   8   0 35.0002 2.53387   9
   7  -8   0 43.1177 2.73239   3
   7  -8   0 41.7634 3.53023   6
   7  -8   0 38.7180 3.30000   8
   7  -8   0 49.2122 2.95643  10
   7  -8   0 39.3813 3.27354   7
   7   8   0 47.1695 3.47634  10
   7   8   0 46.3335 2.50781   3
  -7   8   0 47.0144 3.64974   5
  -7   8   0 54.2221 3.26884   9
   7   8   0 42.7344 3.13697  11
   7   8   0 48.4854 5.83521   8
  -7   8   0 49.7167 3.11454  11
   8  -8   0 254.960 10.6268   8
   8  -8   0 251.866 10.8090   6
   8  -8   0 251.229 10.4860   7
   8  -8   0 251.104 9.18942   3
   8   8   0 255.613 11.9680   8
  -8   8   0 234.043 10.5192   5
   9  -8   0 40.3238 3.84780   8
   9  -8   0 43.0689 4.05725   6
   9  -8   0 44.7446 3.88366   7
  -9   8   0 34.0633 4.02675   5
   9   8   0 53.1774 5.08587   8
   9   8   0 46.0264 5.11417   6
 -10   8   0 16.6935 3.02502   5
  10   8   0 8.60534 2.81067   8
  10   8   0 15.1295 3.25199   6
   0  -9   0 0.47914 0.39055   3
   0   9   0 0.98462 0.43023   6
   0   9   0 0.78960 0.29722   7
   0   9   0 0.37993 0.36511   3
   0   9   0 0.68472 0.42043   8
   0   9   0 1.34707 0.55730  10
   0   9   0 0.39011 0.29565  10
  -1  -9   0 2225.97 75.8249   1
   1  -9   0 2360.49 76.5648   1
   1  -9   0 2570.07 119.761   2
  -1  -9   0 2292.43 115.354   2
  -1   9   0 2473.10 77.2942   1
  -1   9   0 2223.93 114.087   2
   1   9   0 2286.98 76.0082   1
   1   9   0 2286.13 113.600   2
  -2  -9   0 33.8953 1.54189   7
   2  -9   0 33.4911 2.17061   6
   2  -9   0 31.3934 2.09107   8
   2  -9   0 33.2753 1.94143   7
   2  -9   0 29.8465 1.90485  10
   2  -9   0 31.2124 2.01936   3
  -2  -9   0 33.1649 1.20192   4
   2   9   0 34.6695 2.03710  10
  -2   9   0 30.2317 1.90497   3
   2   9   0 30.1585 1.91045   3
  -2   9   0 34.5838 2.13194   6
  -2   9   0 32.4790 1.87246  10
  -2   9   0 33.1703 2.06116  10
  -2   9   0 30.7352 1.98732   8
   2   9   0 32.3887 1.58728   7
  -3   9   0 607.900 19.2001   3
   4  -9   0 7.68858 1.30264   7
   4  -9   0 10.6220 1.37383  10
   4  -9   0 9.27643 1.54082   6
   4  -9   0 7.62572 1.24594   3
   4  -9   0 7.72291 1.33903   8
   4   9   0 10.6524 1.40439   9
  -4   9   0 8.80809 1.09766  10
   4   9   0 5.94602 1.01830   5
   4   9   0 9.50300 1.29304  10
   4   9   0 7.73091 1.14927   3
  -4   9   0 4.91505 1.25721   6
   4   9   0 8.62022 1.02043   7
  -4   9   0 7.40752 1.35499   8
  -4   9   0 8.75504 1.16221  10
   5  -9   0 47.3493 2.74480  10
   5  -9   0 46.6284 3.04812   7
   5  -9   0 47.0083 3.09908   8
   5  -9   0 50.1626 2.81425   3
   5  -9   0 42.8315 3.08691   6
   5   9   0 47.3715 2.40059   7
  -5   9   0 51.7587 2.97424   3
  -5   9   0 46.1714 2.34655  10
  -5   9   0 42.0815 2.70164  11
   5   9   0 45.1320 2.51366   3
  -5   9   0 46.9773 3.17581   5
   5   9   0 46.6458 2.58072  10
  -5   9   0 41.9549 2.72630   9
  -5   9   0 46.2092 2.34867  10
  -5   9   0 42.0898 3.25900   6
   5   9   0 44.7680 2.66004   5
   6  -9   0 119.562 5.16355  10
   6  -9   0 118.437 5.94083   6
   6  -9   0 120.368 5.17002   3
   6  -9   0 114.441 5.71177   8
  -6   9   0 115.757 5.88310   5
  -6   9   0 113.836 5.22039  11
   6   9   0 121.033 5.52238  11
  -6   9   0 112.306 5.97875   8
   6   9   0 116.015 4.80071   7
  -6   9   0 120.955 5.50037   9
  -6   9   0 116.229 5.36224   3
   6   9   0 124.379 6.80280   8
   6   9   0 117.461 5.01035  10
   7  -9   0 41.1180 3.37273   8
   7  -9   0 39.5528 3.42259   6
   7  -9   0 40.1214 2.75132  10
   7  -9   0 40.3996 2.70071   3
   7  -9   0 39.3443 3.30355   7
   7   9   0 41.5998 2.43950   3
  -7   9   0 45.8064 3.03731   9
   7   9   0 38.5038 2.60051  10
   7   9   0 34.8570 2.90511  11
   7   9   0 42.7508 4.11412   8
  -7   9   0 37.4464 3.32972   5
  -7   9   0 39.8465 2.83888  11
   8  -9   0 1.40452 1.23668   6
   8  -9   0 2.58661 1.32903   7
  -8   9   0 2.78530 1.39798   5
   8   9   0 6.00786 2.14205   8
   9  -9   0 3.08254 1.56706   7
   9  -9   0 4.28840 1.64287   8
   9  -9   0 2.73324 1.50046   6
   9   9   0 0.86560 1.47672   8
  10  -9   0 275.334 12.5533   6
  10  -9   0 267.773 11.9992   7
 -10   9   0 279.069 12.3756   5
  10   9   0 265.745 12.9345   6
   0 -10   0 37.1921 2.30999   3
   0 -10   0 38.1898 1.87642   7
   0  10   0 35.3930 2.14210   6
   0  10   0 32.1966 1.70472   7
   0  10   0 33.7362 2.04251   3
   0  10   0 33.6274 2.17319   8
   0  10   0 33.6421 1.98829  10
   0  10   0 35.7499 2.21557  10
  -1 -10   0 4.31153 0.63140   7
  -1 -10   0 3.49682 0.87448   3
   1 -10   0 5.07926 0.93121   6
   1 -10   0 5.43429 0.99841   8
   1 -10   0 4.33184 0.73988   7
   1 -10   0 4.40316 0.94131   3
  -1 -10   0 4.41070 0.61686   4
  -1  10   0 5.80729 1.00345   6
   1  10   0 3.91249 0.63477   7
  -1  10   0 5.08285 1.00112   8
  -1  10   0 4.11708 0.85837  10
  -1  10   0 4.97578 0.85063   3
   1  10   0 4.82106 0.90922   6
  -1  10   0 4.84681 0.82834  10
   1  10   0 4.45173 0.86806   3
   1  10   0 4.97048 0.94975  10
  -1  10   0 4.05880 0.70983   7
   2 -10   0 354.073 11.6814   7
   2 -10   0 363.056 11.9960   3
   2 -10   0 361.596 12.0592   8
   2  10   0 351.534 11.8292  10
  -2  10   0 340.660 11.8317   8
  -2  10   0 367.204 11.9872  10
   2  10   0 343.506 11.6977   3
   2  10   0 344.414 11.1045   7
  -3 -10   0 677.453 64.3472   2
   3 -10   0 680.661 29.4344   1
   3 -10   0 683.905 66.5884   2
  -3 -10   0 714.630 29.3669   1
   3  10   0 752.669 61.9604   2
   3  10   0 739.091 29.9675   1
  -3  10   0 770.998 31.4455   1
  -3  10   0 757.589 65.1293   2
   4 -10   0 186.565 7.27502   6
   4 -10   0 170.924 6.72328   3
   4 -10   0 149.038 6.91174  10
   4 -10   0 170.322 6.86843   7
   4  10   0 174.916 6.51014   3
  -4  10   0 172.969 6.50405  10
   4  10   0 178.997 6.55441  10
  -4  10   0 171.718 6.31254  10
   4  10   0 173.922 6.44953   5
  -4  10   0 166.118 6.66273   3
  -4  10   0 172.402 7.04868   8
   4  10   0 172.012 6.05269   7
   5 -10   0 619.553 20.3404   6
   5 -10   0 609.729 19.5940   3
   5 -10   0 601.635 20.0241   8
   5 -10   0 614.153 19.5258  10
   5 -10   0 627.470 20.0852   7
  -5  10   0 598.399 20.3391   8
  -5  10   0 619.676 20.2768   5
  -5  10   0 610.216 18.9376  10
  -5  10   0 604.128 19.6086   9
   5  10   0 606.969 19.2809  10
   5  10   0 583.253 18.8288   7
   5  10   0 579.982 19.3201   5
  -5  10   0 592.299 20.6059   6
  -5  10   0 604.374 18.9765  10
   5  10   0 613.286 19.2109   3
  -5  10   0 600.117 19.5167  11
  -5  10   0 580.380 19.5888   3
   6 -10   0 111.697 5.67093   8
   6 -10   0 114.322 5.66831   7
   6 -10   0 114.751 5.16891   3
   6 -10   0 107.702 5.74135   6
   6 -10   0 115.952 5.18018  10
  -6  10   0 117.537 5.24827  11
  -6  10   0 116.608 6.03193   8
  -6  10   0 114.362 5.27251   9
   6  10   0 108.338 6.49653   8
  -6  10   0 110.696 5.80586   5
   6  10   0 118.351 5.49529  11
   6  10   0 108.663 6.61991  10
   6  10   0 105.291 5.69127   7
   7 -10   0 0.74351 0.70723   3
   7 -10   0 -0.0042 0.83889   8
   7 -10   0 0.41492 1.03886   7
   7 -10   0 0.99380 0.76278  10
  -7  10   0 0.52008 0.98311   5
   7  10   0 -0.0172 0.61890  11
  -7  10   0 -0.0290 0.67454  11
   7  10   0 2.11289 1.48762   8
   7  10   0 0.93576 0.70033  10
  -7  10   0 0.35285 0.78062   9
   8 -10   0 13.2880 1.85306   3
   8 -10   0 10.7234 2.25389   6
   8 -10   0 11.5103 2.29836   7
   8 -10   0 7.24550 1.88901   8
   8  10   0 10.4324 2.59392   8
   9 -10   0 70.3869 5.05900   7
   9 -10   0 76.8739 5.31252   8
   9 -10   0 77.0698 5.41816   6
  -9  10   0 79.4645 5.53793   5
   9  10   0 72.0801 6.06902   8
  10 -10   0 108.829 6.77853   7
  10 -10   0 125.532 7.41832   6
 -10  10   0 115.631 7.11004   5
  10  10   0 101.453 7.82254   8
  10  10   0 108.217 8.48524   6
   0 -11   0 -0.0421 0.40066   3
   0 -11   0 0.51609 0.36519   7
   0  11   0 0.28068 0.34620   3
   0  11   0 0.85632 0.56911   8
   0  11   0 0.01680 0.25019   7
   0  11   0 0.81213 0.44734   6
   0  11   0 0.34043 0.33914  10
   1 -11   0 790.854 80.4079   2
   1 -11   0 680.697 29.6775   1
  -1 -11   0 683.307 29.1758   1
  -1 -11   0 749.293 67.0872   2
  -1  11   0 704.984 29.9508   1
   1  11   0 703.156 29.3567   1
  -1  11   0 697.855 64.8430   2
   1  11   0 660.428 64.5539   2
   2 -11   0 59.2156 2.98061   7
  -2 -11   0 57.9319 2.46247   7
  -2 -11   0 62.6792 2.17721   4
   2 -11   0 61.0119 3.09798  10
   2 -11   0 58.4126 3.23395   8
  -2  11   0 56.0681 3.08723   8
   2  11   0 57.9427 3.05048   3
   2  11   0 57.4794 3.09799  10
   2  11   0 57.0595 2.52224   7
  -2  11   0 69.8032 3.37013  10
  -2  11   0 59.2083 2.95027  10
   3 -11   0 1.22286 0.69064   8
   3 -11   0 1.54277 0.65151   3
  -3 -11   0 1.44346 0.41435   7
   3 -11   0 0.37238 0.52239   6
   3 -11   0 3.35352 0.84866  10
   3 -11   0 0.91618 0.63808   7
   3  11   0 1.61225 0.65825  10
   3  11   0 -0.0266 0.33419   7
  -3  11   0 0.32466 0.46988   8
  -3  11   0 0.87557 0.48767  10
  -3  11   0 0.66077 0.52029  10
   3  11   0 1.28674 0.56162   3
   4 -11   0 570.137 18.7679   8
  -4  11   0 545.779 18.3404   3
  -4  11   0 591.704 18.0156  10
   4  11   0 552.412 17.5540   7
   4  11   0 563.399 18.1521   3
  -4  11   0 547.186 19.0234   6
  -4  11   0 583.342 18.2623  10
   4  11   0 565.145 18.0273   5
   5 -11   0 3.28649 0.93970  10
   5 -11   0 4.41850 1.26743   6
   5 -11   0 3.35734 1.11022   7
   5 -11   0 5.67063 1.40381   8
   5 -11   0 5.34219 1.18099   3
  -5  11   0 5.17217 1.14359   9
  -5  11   0 5.14555 0.98642  10
   5  11   0 4.13271 0.96064   3
  -5  11   0 5.64195 1.01322  10
   5  11   0 5.23977 1.11864   5
  -5  11   0 5.64619 1.24253   3
   5  11   0 3.45943 0.80981   7
  -5  11   0 3.76982 0.99628  11
   6 -11   0 3.71101 1.05991  10
   6 -11   0 2.18546 1.66729   7
   6 -11   0 4.81118 1.21641   3
   6 -11   0 4.66485 1.49657   6
   6 -11   0 3.90540 1.31819   8
   6  11   0 7.26793 1.47187  11
  -6  11   0 2.18266 1.10841   5
  -6  11   0 2.05172 0.91956  11
   6  11   0 2.20696 0.91321  10
  -6  11   0 2.81407 1.21110   8
  -6  11   0 3.87706 1.13168   9
   6  11   0 2.37087 1.41011   8
   7 -11   0 15.8938 2.56137   6
   7 -11   0 12.7140 2.23707   8
   7 -11   0 15.6223 2.05328  10
   7 -11   0 18.1163 2.59546   7
   7  11   0 17.6432 2.41588  11
  -7  11   0 17.0100 2.61030   9
   7  11   0 16.4986 2.03438  10
   7  11   0 15.6878 2.93441   8
  -7  11   0 16.8303 2.12186  11
  -7  11   0 17.1584 2.64025   5
   8 -11   0 2.90838 1.27478  10
   8 -11   0 1.28209 1.22639   7
   8 -11   0 2.23102 1.26730   3
   8 -11   0 3.57251 1.67737   6
   8 -11   0 0.18165 1.18829   8
  -8  11   0 1.51681 1.27889   5
   8  11   0 1.01505 1.49208   8
   9 -11   0 26.0250 3.46771   8
   9 -11   0 36.0614 4.34436   6
   9 -11   0 27.1347 3.50164   7
  -9  11   0 27.8575 3.77801   5
   9  11   0 33.8017 4.73617   8
   0 -12   0 50.7602 2.47507   7
   0 -12   0 53.5715 3.10679   3
   0  12   0 49.7689 2.36442   7
   0  12   0 43.5090 2.71851   6
   0  12   0 49.5606 2.93080   8
   0  12   0 52.1945 2.78767   3
  -1 -12   0 390.474 12.7814   4
  -1 -12   0 410.871 14.1186   3
  -1 -12   0 399.130 12.9035   7
  -1  12   0 393.687 13.7650   8
   1  12   0 398.760 13.8441   8
  -1  12   0 414.178 13.5359  10
   1  12   0 398.377 13.6569   6
   1  12   0 406.116 13.5885   3
  -1  12   0 424.959 13.6534   3
   1  12   0 423.577 13.2090   7
  -1  12   0 414.370 13.7869   6
  -1  12   0 429.795 14.5978  10
   1  12   0 413.108 13.8242  10
   2 -12   0 86.5130 4.24528   6
   2 -12   0 86.1852 4.19718   3
   2 -12   0 87.2731 3.86030   7
  -2 -12   0 83.1925 3.24995   7
   2 -12   0 85.7141 4.16148   8
   2 -12   0 81.5283 3.94251  10
  -2 -12   0 81.9884 2.93221   4
   2  12   0 81.9669 4.02910  10
   2  12   0 80.7978 3.86271   3
   2  12   0 81.8066 3.29711   7
  -2  12   0 88.5511 3.88448  10
  -2  12   0 78.4920 3.96974   8
   3 -12   0 123.539 5.33622  10
  -3 -12   0 123.186 4.47681   7
   3 -12   0 129.051 5.62052   3
   3 -12   0 126.134 5.73820   6
   3 -12   0 119.253 5.30557   7
   3  12   0 132.115 5.84657   3
  -3  12   0 131.078 5.19702  10
  -3  12   0 128.929 5.52692   8
   4 -12   0 65.0292 3.59497   7
   4 -12   0 58.0173 3.47099   3
   4 -12   0 62.3892 3.43312  10
   4 -12   0 65.7824 3.79639   8
   4 -12   0 77.2815 4.14457   6
  -4  12   0 58.6211 3.09259  10
  -4  12   0 62.0538 3.45270   3
   4  12   0 56.9668 2.76230   7
  -4  12   0 55.9185 3.72076   6
   4  12   0 60.5706 3.13933   5
   4  12   0 63.0114 3.35187  10
   4  12   0 57.3937 3.15445   3
   5 -12   0 807.520 25.6342  10
  -5  12   0 775.916 26.2331   8
   5  12   0 802.333 25.4074  10
  -5  12   0 816.470 25.1713  10
   5  12   0 784.810 24.6967   7
  -5  12   0 826.650 25.0397  10
   6 -12   0 14.0187 2.21907   7
   6 -12   0 11.4609 2.02423   8
   6 -12   0 11.4562 2.16050   6
   6 -12   0 9.84344 1.65683  10
   6 -12   0 12.6319 1.90694   3
  -6  12   0 10.6720 1.74521  11
  -6  12   0 10.8210 2.09517   5
   6  12   0 12.8596 2.68821   8
  -6  12   0 10.8147 1.79718   9
  -6  12   0 12.2036 2.38014   8
   6  12   0 10.7111 1.57294  10
   7 -12   0 31.1492 3.57836   6
   7 -12   0 28.8891 2.95583   8
   7 -12   0 31.3664 2.64943  10
   7 -12   0 26.0699 3.08868   7
   7 -12   0 28.5865 2.54821   3
  -7  12   0 28.3316 3.42523   5
   7  12   0 32.8086 2.84782  10
  -7  12   0 29.3899 2.64658   9
   7  12   0 31.7251 2.83658  11
   7  12   0 25.5850 3.78222   8
   8 -12   0 153.700 8.12730   6
   8 -12   0 164.925 8.00541   7
   8 -12   0 168.178 7.26095   3
   8 -12   0 159.818 7.74497  10
   8 -12   0 156.202 9.00911   8
  -8  12   0 151.027 8.74077   5
   8  12   0 162.609 9.31954   8
   9 -12   0 122.924 7.21245   6
   9 -12   0 109.569 6.63545   7
  -9  12   0 114.770 7.00988   5
   9  12   0 109.348 7.90894   8
   0 -13   0 -0.1542 0.44179   3
   0 -13   0 -0.1988 0.31065   7
   0  13   0 0.32129 0.49139   6
   0  13   0 1.27260 0.69356   8
   0  13   0 0.81192 0.56511  10
   0  13   0 0.67032 0.36982   7
   0  13   0 0.17161 0.36260   3
   1 -13   0 168.206 7.22439   6
   1 -13   0 188.231 6.91585   7
   1 -13   0 203.025 7.73249   3
  -1 -13   0 190.473 7.73547   3
  -1 -13   0 196.079 6.60424   7
  -1  13   0 198.052 7.56997  10
   1  13   0 190.560 7.43721  10
   1  13   0 177.084 7.09217   3
  -1  13   0 188.689 7.21098   3
  -1  13   0 189.366 7.37650   6
  -1  13   0 187.647 7.43893   8
   1  13   0 181.117 6.44462   7
   2  13   0 593.534 19.8638   3
  -2  13   0 655.347 22.7850   3
   3 -13   0 1.64887 0.89068   6
   3 -13   0 0.09997 0.53424   7
   3 -13   0 0.78558 0.60450   3
   3 -13   0 0.11142 0.47440  10
  -3 -13   0 1.02517 0.42998   7
   3 -13   0 0.23670 0.64075   8
   3  13   0 -0.3731 0.38000   3
   3  13   0 0.17170 0.41009   7
  -3  13   0 -0.1481 0.43759  10
   3  13   0 0.24655 0.53506  10
  -3  13   0 0.26490 0.65659   3
   4 -13   0 274.462 10.4355   8
   4 -13   0 283.752 10.1541  10
   4 -13   0 280.654 10.2346   7
   4 -13   0 280.966 10.6473   6
   4 -13   0 285.212 10.3991   3
   4  13   0 257.765 10.3201   3
  -4  13   0 248.439 9.92499   3
  -4  13   0 254.624 10.1886   8
   4  13   0 268.003 9.13510   7
   4  13   0 292.563 10.1900   5
  -4  13   0 272.080 10.6473   6
   4  13   0 272.268 9.95753  10
  -4  13   0 282.432 10.0123  10
   5 -13   0 20.4391 2.43456   3
   5 -13   0 17.6294 2.25126   7
   5 -13   0 24.8865 2.96355   6
   5 -13   0 23.5291 2.81827   8
   5 -13   0 22.9295 2.17252  10
  -5  13   0 20.4043 1.90365  10
   5  13   0 20.2111 2.24597  10
  -5  13   0 23.2359 1.92807  10
  -5  13   0 21.3069 2.70145   8
   6 -13   0 1.05162 0.89905   6
   6 -13   0 2.86982 1.22191   8
   6 -13   0 2.03232 1.11763   7
   6 -13   0 1.20304 0.88983  10
  -6  13   0 1.28536 1.04819   5
  -6  13   0 1.92200 0.97105  11
   6  13   0 0.82982 0.77288  10
  -6  13   0 1.01229 0.95245   9
   7 -13   0 17.5919 2.28988  10
   7 -13   0 12.7151 2.42996   6
   7 -13   0 20.1867 2.77151   7
   7 -13   0 17.0275 3.86478   8
  -7  13   0 20.4959 2.48090   9
   7  13   0 24.0888 3.88718   8
   8 -13   0 14.1001 2.55899   7
   8 -13   0 17.0144 2.62098  10
   8 -13   0 14.8393 2.80667   6
   8 -13   0 15.3930 2.26031   3
  -8  13   0 14.1261 2.69843   5
   8  13   0 12.6383 3.11096   8
   9 -13   0 8.43779 3.75248   7
   9 -13   0 4.20474 1.81175   6
  -9  13   0 3.70308 1.72737   5
   9  13   0 5.35124 2.17217   8
   0 -14   0 70.3882 4.03489   3
   0 -14   0 65.8327 3.18270   4
   0 -14   0 67.2828 3.21214   7
   0  14   0 72.8863 3.66272   3
   0  14   0 65.0823 3.04813   7
   0  14   0 66.6906 3.68554   6
   0  14   0 77.1835 3.96313  10
   1 -14   0 461.637 14.7713   7
   1 -14   0 463.660 15.3942   6
   1 -14   0 466.330 15.7037   3
  -1 -14   0 454.659 14.3503   7
  -1 -14   0 473.593 15.8809   3
  -1 -14   0 455.460 14.2389   4
   1  14   0 456.840 15.4150  10
   1  14   0 440.940 14.2167   7
   1  14   0 428.593 15.1639   6
  -1  14   0 465.624 15.4861  10
   1  14   0 429.922 14.9417  10
   1  14   0 432.235 15.0126   3
  -1  14   0 437.894 15.0622   3
  -1  14   0 441.348 15.0142  10
  -1  14   0 453.647 15.3081   6
   2 -14   0 4.99818 1.21630   3
   2 -14   0 9.14146 1.41535   7
  -2 -14   0 7.83924 0.73704   4
   2 -14   0 11.3035 1.68153   8
  -2 -14   0 6.54893 0.90835   7
   2 -14   0 8.81674 1.55132   6
  -2  14   0 6.65716 1.29483  10
   2  14   0 7.63239 0.98353   7
  -2  14   0 8.03643 1.65136   6
   2  14   0 7.68902 1.28116   3
   2  14   0 9.35279 1.56796  10
  -2  14   0 6.81831 1.41056   3
  -2  14   0 6.21307 1.14373  10
  -3 -14   0 318.202 10.3578   7
   3 -14   0 334.400 12.1077   6
   3 -14   0 323.146 11.8863   8
   3 -14   0 322.734 11.5866  10
   3 -14   0 326.996 11.9457   3
   3 -14   0 334.832 11.5303   7
   3  14   0 324.191 11.6018  10
   3  14   0 304.790 10.5080   7
  -3  14   0 325.815 11.5564   3
  -3  14   0 320.347 11.2604  10
   3  14   0 324.160 11.3985   3
  -3  14   0 309.449 12.2821   8
  -3  14   0 338.417 11.7605  10
  -3  14   0 326.770 11.8843   6
   4 -14   0 140.921 6.59501   6
   4 -14   0 132.171 6.06926   7
   4 -14   0 134.829 6.04877  10
   4 -14   0 140.172 6.46127   8
   4 -14   0 138.451 6.34382   3
  -4  14   0 141.129 5.78327  10
   4  14   0 130.740 5.12162   7
   4  14   0 136.701 5.89423   3
  -4  14   0 134.319 6.22919   8
  -4  14   0 143.152 6.06904  10
   4  14   0 140.067 6.04667  10
   5 -14   0 2.51728 1.08003   7
   5 -14   0 3.88476 1.25516   3
   5 -14   0 2.45359 1.13443   8
   5 -14   0 4.86125 1.62179   6
   5 -14   0 5.04524 1.27731  10
   5  14   0 4.11123 1.06214  10
  -5  14   0 5.41640 1.24178  10
  -5  14   0 3.10128 1.21831   8
   6 -14   0 144.203 9.81032   6
   6 -14   0 174.128 7.95272   8
   6 -14   0 171.995 7.45897  10
   6 -14   0 154.243 9.95189   7
   6 -14   0 179.246 7.73298   3
  -6  14   0 176.250 7.50902   9
  -6  14   0 186.240 8.39701  11
  -6  14   0 177.510 8.21882   5
   6  14   0 169.473 7.25560  10
   7 -14   0 67.0728 4.75691   8
   7 -14   0 71.9146 4.47869   3
   7 -14   0 66.1501 4.87359   6
   7 -14   0 67.6644 4.61927   7
   7 -14   0 74.7930 4.43630  10
  -7  14   0 78.4046 4.47664   9
  -7  14   0 79.6557 5.23422   5
   7  14   0 65.2201 5.46807   8
   8 -14   0 0.48610 1.17385   6
   8 -14   0 2.10810 1.17326   3
   8 -14   0 1.60731 1.07225  10
   8 -14   0 1.43820 1.22238   7
   8 -14   0 0.99463 1.34994   8
  -8  14   0 1.44811 1.33039   5
   8  14   0 1.88440 1.62392   8
   9 -14   0 8.38479 2.20097   7
   9 -14   0 12.5925 4.21600   6
  -9  14   0 8.52110 2.38915   5
   0 -15   0 0.82083 0.55219   4
   0 -15   0 1.64897 0.65280   7
   0 -15   0 2.11446 0.86157   3
   0  15   0 1.66765 0.78589  10
   0  15   0 1.99950 0.93350   8
   0  15   0 1.20804 0.62616   3
   0  15   0 1.57651 0.54539   7
  -1 -15   0 170.303 7.51301   3
  -1 -15   0 166.222 6.00421   4
   1 -15   0 183.230 7.08313   7
   1 -15   0 167.285 7.31201   3
  -1 -15   0 165.851 6.11244   7
   1 -15   0 173.869 7.11205   6
  -1  15   0 166.923 6.75271  10
  -1  15   0 174.836 7.20413  10
  -1  15   0 171.670 7.48607   3
   1  15   0 164.342 6.76303   3
  -1  15   0 153.564 7.73019   8
   1  15   0 161.916 5.98449   7
  -1  15   0 157.291 6.88618   6
   1  15   0 172.478 7.12929  10
   1  15   0 157.207 6.66508  10
   2 -15   0 82.8230 4.35909   8
   2 -15   0 81.0914 4.40795   6
   2 -15   0 76.0289 4.39377   3
  -2 -15   0 80.9664 3.33736   7
  -2 -15   0 75.8306 3.00592   4
   2 -15   0 79.6532 3.91147   7
   2  15   0 81.6038 4.25406   6
   2  15   0 80.2975 4.27931  10
  -2  15   0 77.3426 4.08120   3
  -2  15   0 78.5164 4.23037   8
  -2  15   0 74.3089 4.17580   6
  -2  15   0 81.3699 4.36298  10
  -2  15   0 79.5962 4.00725  10
   2  15   0 81.0360 4.06907   3
   2  15   0 79.6509 3.32997   7
   3 -15   0 190.110 8.02316   8
   3 -15   0 184.967 8.08568   6
   3 -15   0 204.562 8.29883   3
  -3 -15   0 196.581 6.63659   7
   3 -15   0 188.523 7.63319   7
   3  15   0 199.619 7.90243  10
  -3  15   0 198.305 8.15022   6
   3  15   0 186.108 7.56551   3
  -3  15   0 187.383 7.47974  10
   3  15   0 181.373 6.69088   7
  -3  15   0 195.144 7.92359  10
  -3  15   0 200.899 8.38898   3
   4 -15   0 21.8259 2.66338   8
   4 -15   0 18.1833 2.21570   7
   4 -15   0 19.3717 2.34595  10
   4 -15   0 18.5042 2.59376   6
   4 -15   0 20.5218 2.62109   3
  -4  15   0 17.1324 2.21846   8
  -4  15   0 17.5900 1.94687  10
   4  15   0 17.6598 2.21163  10
  -4  15   0 18.6587 2.18412  10
   5 -15   0 45.7140 3.59963   8
   5 -15   0 53.1092 3.45129  10
   5 -15   0 46.2123 3.73666   6
  -5  15   0 50.7128 3.18111  10
   5  15   0 48.9932 3.26699  10
   6 -15   0 26.0369 3.15465   8
   6 -15   0 27.9702 3.40204   6
   6 -15   0 31.3438 3.44083   7
  -6  15   0 27.7214 3.30682   5
  -6  15   0 31.0846 2.76139   9
  -6  15   0 28.2259 2.56617  11
   6  15   0 30.3301 2.60209  10
   7 -15   0 8.84707 1.85939   3
   7 -15   0 8.13277 2.19746   6
   7 -15   0 8.68617 1.98497   7
  -7  15   0 9.42919 3.27838   5
   7  15   0 4.49501 1.95356   8
  -7  15   0 8.80512 2.09856   9
   8 -15   0 8.19953 2.10578   7
   8 -15   0 5.84951 2.01556   6
   8 -15   0 5.64957 1.96981   8
   8 -15   0 9.45963 1.95424   3
   8 -15   0 7.70307 1.80795  10
  -8  15   0 7.49122 2.17617   5
   8  15   0 6.19403 2.27099   8
   9 -15   0 53.5326 4.85258   6
   9 -15   0 47.3082 6.02426   3
   9 -15   0 44.4226 4.77634   7
   9  15   0 57.4495 6.78303   8
  -9  15   0 51.0103 4.88063   5
   0 -16   0 174.303 7.79543   3
   0 -16   0 171.020 6.63458   4
   0 -16   0 184.733 6.76614   7
   0  16   0 174.992 6.51231   7
   0  16   0 176.224 7.39963   6
   0  16   0 181.660 7.58812  10
   0  16   0 175.154 7.57253   8
   0  16   0 174.958 7.12762  10
   0  16   0 176.739 7.28231   3
   1 -16   0 1.01750 0.76047   3
   1 -16   0 1.21675 0.64082   7
  -1 -16   0 0.79667 0.47563   7
  -1 -16   0 -0.4443 0.51638   3
   1  16   0 1.04165 0.59951  10
   1  16   0 1.12475 0.78991  10
   1  16   0 2.15637 0.78355   3
  -1  16   0 0.80525 0.84420   8
  -1  16   0 0.75581 0.72643  10
  -1  16   0 0.37567 0.60924   6
   1  16   0 1.58201 0.72449   6
   1  16   0 0.10428 0.35257   7
  -1  16   0 0.12463 0.50419  10
  -1  16   0 0.40732 0.52993   3
   1  16   0 1.26005 0.80175   8
   2 -16   0 15.0791 2.13088   6
   2 -16   0 13.8238 1.75408   7
  -2 -16   0 15.7768 1.30202   7
   2 -16   0 17.8544 2.28051   8
   2 -16   0 15.2402 2.27554   3
  -2 -16   0 15.5921 1.11417   4
  -2  16   0 17.2127 2.22339  10
  -2  16   0 17.5667 2.09570  10
  -2  16   0 16.5442 2.24504   8
   2  16   0 14.9552 1.26575   7
   2  16   0 15.6739 2.04255  10
   2  16   0 15.8998 2.06279   3
  -2  16   0 13.8951 1.98013   6
   2  16   0 17.3630 2.26114   6
  -2  16   0 15.9758 2.08155   3
  -3 -16   0 205.442 7.10908   7
   3 -16   0 209.631 8.82519   6
   3 -16   0 209.454 8.85758   3
   3 -16   0 205.366 8.59559   8
   3 -16   0 211.346 8.25071   7
  -3  16   0 203.112 8.45273   8
   3  16   0 209.556 8.49850  10
  -3  16   0 230.214 8.72672  10
   3  16   0 210.513 8.20597   3
   3  16   0 198.976 7.22899   7
  -3  16   0 201.268 8.06610  10
   4 -16   0 153.017 6.64914  10
   4 -16   0 143.871 7.04167   6
   4 -16   0 152.306 6.99627   3
   4 -16   0 142.374 6.80151   8
   4 -16   0 140.802 6.45218   7
  -4  16   0 130.453 6.47540   8
  -4  16   0 129.936 5.96462  10
   4  16   0 143.160 6.46424  10
  -4  16   0 152.629 6.56597  10
   5 -16   0 4.21115 1.37922   3
   5 -16   0 5.43839 1.53083   8
   5 -16   0 4.70321 1.32629  10
   5 -16   0 3.76436 1.28805   7
   5 -16   0 4.80646 1.63020   6
  -5  16   0 4.22572 1.22510  10
   5  16   0 2.03330 0.95087  10
   6 -16   0 -0.0329 0.65125   3
   6 -16   0 1.41566 0.92703  10
   6 -16   0 -0.3648 0.70966   7
   6 -16   0 -0.4992 0.98567   8
   6 -16   0 0.79032 1.14466   6
  -6  16   0 0.42550 0.93924   9
  -6  16   0 0.89306 0.99639  11
  -6  16   0 1.08584 1.27474   5
   6  16   0 -0.3292 0.63256  10
   7 -16   0 18.9257 2.77136   3
   7 -16   0 18.9738 2.83240   7
   7 -16   0 17.1469 2.48992  10
   7 -16   0 21.3389 3.30069   6
  -7  16   0 19.1943 2.99922   5
   7  16   0 24.9177 4.00939   8
   8 -16   0 5.32078 2.19168   6
   8 -16   0 6.21120 1.92227   7
   8 -16   0 5.98828 1.67801   3
   8 -16   0 5.18111 1.52900  10
  -8  16   0 5.37084 1.90767   5
   8  16   0 4.49326 2.04789   8
   0  17   0 5.44499 1.18136   3
   0  17   0 5.72374 1.20676  10
   0  17   0 3.50159 1.04338   6
   0  17   0 4.28645 1.21222  10
   1 -17   0 3.26990 1.07625   4
   1 -17   0 4.03704 0.99542   7
   1 -17   0 6.85710 1.56269   3
  -1 -17   0 6.83516 1.67358   3
  -1 -17   0 3.64265 0.79473   4
  -1 -17   0 6.85935 1.11079   7
   1  17   0 4.00474 0.83133   7
   1  17   0 2.50292 1.09425   8
  -1  17   0 6.59267 1.52571   8
   1  17   0 3.73762 1.05059   3
  -1  17   0 4.81135 1.12348   3
   1  17   0 3.94434 1.24714  10
   1  17   0 2.97418 1.10444   6
  -1  17   0 5.09245 1.26086  10
  -1  17   0 4.90222 1.24434   6
  -1  17   0 3.94455 1.19093  10
   1  17   0 2.66960 1.04651  10
   2 -17   0 15.7726 1.97678   7
   2 -17   0 14.4269 1.89067   4
   2 -17   0 17.0774 2.34675   6
   2 -17   0 17.1564 2.41361   3
  -2 -17   0 17.6871 1.41083   7
  -2  17   0 12.5083 1.96345  10
   2  17   0 15.4138 1.33158   7
  -2  17   0 17.5445 2.36967   8
  -2  17   0 16.8923 2.26972  10
   2  17   0 19.6808 2.48319  10
   2  17   0 16.7010 2.29797   6
   2  17   0 16.8062 2.11278   3
   3 -17   0 53.5875 3.92399   3
   3 -17   0 56.7745 3.94275   6
   3 -17   0 57.8616 3.56959   7
  -3 -17   0 58.4357 2.72562   7
   3 -17   0 61.9322 3.99059   8
   3  17   0 67.3663 3.99567  10
   3  17   0 50.9671 3.39071   3
  -3  17   0 64.6072 4.06920  10
  -3  17   0 59.8319 3.80819   8
  -3  17   0 64.2338 3.93069  10
   4 -17   0 296.430 11.8869   6
   4 -17   0 298.266 11.8874   3
   4 -17   0 277.869 11.0940   7
   4 -17   0 300.838 11.6487   8
  -4  17   0 300.722 11.2327  10
  -4  17   0 306.554 11.3147  10
   4  17   0 280.577 11.1580  10
   5 -17   0 163.515 8.11538   8
   5 -17   0 187.090 11.0016   7
   5 -17   0 180.553 7.96528  10
   5 -17   0 182.426 9.15607   3
   5 -17   0 181.755 8.57913   6
   5  17   0 177.396 7.81643  10
  -5  17   0 194.532 7.80158  10
   6 -17   0 48.7173 3.66027  10
   6 -17   0 43.4448 3.70349   3
   6 -17   0 43.5542 3.60477   7
   6 -17   0 42.6165 3.93011   6
   6 -17   0 48.1028 4.00245   8
   6  17   0 46.9697 3.88722  10
  -6  17   0 51.6012 3.65549   9
  -6  17   0 47.7349 3.46978  11
   7 -17   0 59.9883 4.16873  10
   7 -17   0 50.9131 4.16883   7
   7 -17   0 52.9599 4.15218   3
   7 -17   0 53.4580 4.46519   8
   7 -17   0 57.7708 4.72852   6
   7  17   0 46.4814 5.69070   8
  -7  17   0 59.4041 4.76873   5
   8 -17   0 0.93129 1.03126  10
   8 -17   0 1.02582 1.31210   7
   8 -17   0 0.70282 0.93827   3
   8 -17   0 1.36010 1.57091   6
   8  17   0 0.79460 1.51901   8
  -8  17   0 -0.3638 1.23129   5
   0 -18   0 104.661 4.54738   7
   0 -18   0 96.5080 5.57657   3
   0  18   0 89.8818 5.12143  10
   0  18   0 93.9620 5.30236   8
   0  18   0 95.0834 4.24398   7
   0  18   0 100.905 5.01981   3
   1 -18   0 639.721 20.4702   7
   1 -18   0 605.360 20.3657   4
  -1 -18   0 645.468 19.9850   7
   1 -18   0 655.674 21.9744   3
  -1 -18   0 630.498 19.7359   4
   1  18   0 618.652 19.7706   7
  -1  18   0 639.365 21.4187  10
  -1  18   0 580.683 21.1624   8
   1  18   0 616.441 20.8865   3
   1  18   0 665.282 21.4744  10
   2 -18   0 1327.53 41.2013   4
  -2  18   0 1298.40 41.1149   8
   2  18   0 1300.30 40.7388   3
   3 -18   0 1.74287 0.92958   7
  -3 -18   0 2.61981 0.68623   7
   3 -18   0 1.73900 1.07018   8
   3  18   0 3.22911 1.10941  10
  -3  18   0 0.95063 0.84174  10
   4 -18   0 164.376 7.60136   8
   4 -18   0 157.128 7.82933   6
   4 -18   0 156.784 7.87126   3
   4  18   0 160.058 7.29435  10
  -4  18   0 156.661 7.23238  10
   5 -18   0 48.3984 3.89609   8
   5 -18   0 38.1516 3.31941   7
   5 -18   0 46.2997 3.96453   6
   5 -18   0 49.1096 3.96933   3
   5 -18   0 44.8163 6.30227  10
   5  18   0 46.2196 5.73237  10
  -5  18   0 41.1631 3.24293  10
   6 -18   0 2.41441 1.20433  10
   6 -18   0 2.98303 1.51621   8
   6 -18   0 1.87716 1.22335   3
   6 -18   0 2.53117 1.17275   7
   6 -18   0 2.65597 1.60917   6
   6  18   0 1.70094 1.06017  10
   7 -18   0 53.7560 4.03316  10
   7 -18   0 44.0372 3.96909   3
   7 -18   0 47.5367 4.18860   8
   7 -18   0 49.1010 4.04670   7
   7 -18   0 49.9160 4.47820   6
  -7  18   0 49.1933 4.49538   5
   7  18   0 40.9911 5.31875   8
   8 -18   0 12.3162 2.75460   6
   8 -18   0 11.1544 2.45673   7
   8 -18   0 16.4275 2.82886   3
   8 -18   0 16.4116 2.64340  10
  -8  18   0 15.3481 3.07359   5
   8  18   0 14.0703 3.28200   8
   0 -19   0 2.67328 0.94990   4
   0 -19   0 3.78655 1.32167   3
   0  19   0 5.52450 1.51341  10
   0  19   0 5.22852 1.99607   3
   1 -19   0 562.181 19.4312   3
   1 -19   0 484.267 17.5477   4
   1 -19   0 541.143 17.7737   7
  -1  19   0 569.360 18.8869  10
   1  19   0 490.960 18.0626   3
   1  19   0 558.885 18.7972  10
  -2  19   0 1445.01 44.6887  10
   2  19   0 1395.04 44.1052   3
   3 -19   0 40.8768 3.48989   6
   3 -19   0 45.5873 3.78697   3
   3 -19   0 46.0917 3.55214   8
   3 -19   0 47.7054 3.32660   7
   3  19   0 43.5695 3.62279  10
  -3  19   0 42.8949 3.43575  10
   4 -19   0 22.5231 2.88957   8
   4 -19   0 18.0452 2.77287   3
   4 -19   0 17.0419 2.38259   7
   4 -19   0 16.3052 2.67480   6
  -4  19   0 18.1411 2.56184  10
   4  19   0 16.7218 2.73286  10
   5 -19   0 6.86219 1.82677   3
   5 -19   0 9.15026 2.09585   8
   5 -19   0 5.21533 1.53924   7
   5 -19   0 6.30884 1.94558   6
   5  19   0 12.0746 2.12471  10
  -5  19   0 7.67786 1.72053  10
   6 -19   0 -0.2560 1.03466   6
   6 -19   0 -0.1418 1.07021   8
   6 -19   0 0.18790 0.96966   3
   6 -19   0 0.22812 0.98116   7
   6  19   0 -0.8216 0.60580  10
   7 -19   0 22.2952 2.98469  10
   7 -19   0 13.3682 2.52773   7
   7 -19   0 23.1001 3.64102   6
   7 -19   0 16.9839 2.87159   3
   7  19   0 23.7666 4.07297   8
  -7  19   0 17.9594 3.10493   5
   8 -19   0 47.1491 4.70694   6
   8 -19   0 47.9585 4.33981   7
   8 -19   0 42.9626 3.90533  10
   8  19   0 59.5645 5.92573   8
  -8  19   0 52.9949 4.98189   5
   0 -20   0 23.3832 3.24283   4
   0 -20   0 28.4020 3.49247   3
   0 -20   0 29.5308 2.23993   7
   0  20   0 24.8523 3.56012  10
  -1 -20   0 280.583 9.85556   7
   1 -20   0 260.252 10.2281   4
   1 -20   0 278.935 11.8074   3
   1 -20   0 280.014 10.3582   7
   1  20   0 286.793 11.7247  10
  -1  20   0 284.278 12.3732  10
  -2 -20   0 7.15962 1.29635   7
   2 -20   0 3.90570 1.50472   3
  -2  20   0 8.70452 1.91025  10
   2  20   0 7.44330 1.76220  10
   3 -20   0 101.410 7.03278   3
   3 -20   0 98.1938 6.71890   6
   3 -20   0 103.898 5.49251   7
   3  20   0 111.614 5.94127  10
  -3  20   0 117.917 6.09535  10
   4 -20   0 146.733 7.73891   3
   4 -20   0 149.299 9.52849   8
   4 -20   0 140.752 7.49567   6
   4  20   0 140.204 8.01291  10
  -4  20   0 149.995 7.13727  10
   5 -20   0 35.4582 3.28741   7
   5 -20   0 33.7344 3.97441   6
   5 -20   0 39.0071 4.68956   8
   5 -20   0 34.5787 4.11569   3
  -5  20   0 37.5954 3.26428  10
   5  20   0 38.7079 3.38954  10
   6 -20   0 137.075 7.22614   7
   6 -20   0 137.055 7.72858   6
   6 -20   0 143.375 7.77985   3
   6 -20   0 137.524 7.43532   8
   6  20   0 137.643 7.07453  10
   7 -20   0 20.2771 3.87787   6
   7 -20   0 24.8618 3.55767   7
   7 -20   0 24.0692 3.48774   3
  -7  20   0 30.6178 4.19939   5
   0 -21   0 1.73275 0.76748   7
   0 -21   0 2.06682 1.31950   3
   0  21   0 4.12220 1.38082  10
   1 -21   0 33.0428 3.89800   3
  -1 -21   0 34.1872 2.38338   7
   1 -21   0 36.4856 2.79597   7
  -1  21   0 30.3046 3.53074  10
   1  21   0 41.8553 3.70995  10
   2 -21   0 172.273 7.43322   7
  -2  21   0 167.416 8.67366  10
   3 -21   0 0.50633 1.05417   6
   3 -21   0 -0.2605 0.73020   7
   3 -21   0 0.30072 1.10171   3
  -3  21   0 0.59403 1.03810  10
   3  21   0 1.41748 1.17053  10
   4 -21   0 322.620 13.3672   6
   4 -21   0 321.209 13.0613   8
   4 -21   0 332.258 13.7661   3
   4 -21   0 326.163 12.6714   7
   4  21   0 332.836 13.0181  10
   5 -21   0 0.12255 0.99708   8
   5 -21   0 0.69777 1.24813   6
   5 -21   0 2.67508 1.41407   3
   5 -21   0 4.50111 1.54571   7
  -5  21   0 3.23719 1.48678  10
   5  21   0 1.48177 1.01402  10
   6 -21   0 124.949 7.05033   8
   6 -21   0 119.846 7.33282   6
   6 -21   0 122.955 6.84010   7
   6 -21   0 115.769 7.16231   3
   6  21   0 131.176 6.88167  10
   7 -21   0 41.2244 4.85344   6
   7 -21   0 40.2053 5.90189   7
  -7  21   0 40.1552 4.76044   5
   0 -22   0 27.9996 2.31538   7
   0  22   0 23.6077 3.07546  10
   1 -22   0 194.304 7.99313   7
  -1  22   0 189.214 8.87278  10
   1  22   0 190.271 8.89544  10
   2 -22   0 46.3710 4.24255   3
   2 -22   0 47.9072 3.40421   7
   2  22   0 47.9953 3.90999  10
  -2  22   0 46.7602 3.88261  10
   3 -22   0 26.4288 3.00775   7
   3 -22   0 22.1228 3.09718   6
   3 -22   0 21.0427 3.24567   3
  -3  22   0 29.9525 3.47128  10
   3  22   0 21.6490 3.05529  10
   4 -22   0 8.09296 2.18524   6
   4 -22   0 11.7940 2.65704   3
   4 -22   0 10.8234 2.18641   7
   4  22   0 13.4473 2.40555  10
  -4  22   0 11.7542 2.17847  10
   5 -22   0 6.99874 1.97254   8
   5 -22   0 6.67398 1.84514   7
   5 -22   0 4.30310 1.77521   6
   5 -22   0 4.30607 1.85557   3
   5  22   0 6.56454 1.85221  10
  -5  22   0 7.50683 1.86022  10
   6 -22   0 37.6780 4.11928   7
   6 -22   0 44.5776 4.99553   6
   6 -22   0 36.7825 4.43097   3
   6  22   0 39.4568 3.71705  10
   7 -22   0 0.88707 1.43817   6
   7 -22   0 0.93099 1.22575   7
   0 -23   0 1.28656 1.05099   7
   0  23   0 2.23404 1.25191  10
   1 -23   0 52.8760 4.62722   3
   1 -23   0 45.6989 3.33019   7
   1  23   0 50.3072 4.10720  10
  -1  23   0 56.6183 4.33559  10
   2 -23   0 16.9017 2.94808   3
   2  23   0 18.5499 2.81736  10
  -2  23   0 16.7949 2.67497  10
   3 -23   0 15.2281 2.44863   7
   3 -23   0 16.0522 3.03626   3
  -3  23   0 13.0370 2.42469  10
   3  23   0 14.1265 2.44289  10
   4 -23   0 1.89508 1.38759   6
   4 -23   0 2.12888 1.41738   3
   4 -23   0 3.77542 1.59023   7
   4  23   0 1.01859 1.09555  10
  -4  23   0 1.68592 1.31695  10
   5 -23   0 49.5964 4.67817   3
   5 -23   0 43.5142 4.27831   6
   5 -23   0 43.0203 3.85089   7
   5 -23   0 46.3602 4.10203   8
   5  23   0 51.5072 4.20803  10
   6 -23   0 13.7946 2.66168   7
   6 -23   0 7.84878 2.31619   6
   6 -23   0 10.7498 2.93828   3
   6  23   0 13.8514 2.53382  10
   0  24   0 67.6419 4.88591  10
   1 -24   0 16.2328 2.22081   7
   1 -24   0 16.3112 2.97258   3
  -1  24   0 16.8791 2.76631  10
   1  24   0 15.5939 2.66401  10
   2 -24   0 55.9568 4.95475   3
   2 -24   0 61.0834 4.03935   7
  -2  24   0 58.3694 4.53879  10
   2  24   0 58.3350 4.53832  10
   3 -24   0 122.206 6.49449   7
   3 -24   0 131.304 7.89743   3
   3  24   0 125.773 7.13998  10
  -3  24   0 135.712 7.22683  10
   4 -24   0 0.67365 1.31947   3
   4 -24   0 4.23331 1.90450   6
   4 -24   0 3.09679 1.51007   7
  -4  24   0 2.14999 1.43900  10
   4  24   0 1.62443 1.40043  10
   5 -24   0 8.71442 2.73330   6
   5 -24   0 6.34208 1.89764   7
   5 -24   0 12.5627 3.28184   3
   5  24   0 8.70621 2.08181  10
   6 -24   0 4.39763 2.02888   7
   6 -24   0 5.03230 2.08006   6
   6 -24   0 4.10375 1.88143   3
   6  24   0 3.98417 1.56470  10
   0  25   0 4.37659 1.71475  10
  -1  25   0 85.3626 5.70145  10
   1  25   0 86.4755 5.75188  10
   2 -25   0 10.7841 2.67592   3
   2 -25   0 15.6558 2.81433   7
  -2  25   0 8.94887 2.19602  10
   2  25   0 12.9621 2.55383  10
   3 -25   0 56.0048 5.15789   3
   3 -25   0 54.0609 4.11523   7
  -3  25   0 54.7461 4.55156  10
   3  25   0 58.9181 4.65592  10
   4 -25   0 14.3247 2.55421   7
   4 -25   0 9.89446 2.41099   6
   4 -25   0 16.5121 3.32021   3
   4  25   0 12.0887 2.51588  10
  -4  25   0 12.5223 2.52800  10
   5 -25   0 49.8336 5.50861   3
   5 -25   0 39.4437 4.28129   7
   5 -25   0 48.5788 4.62843   6
   5  25   0 45.0315 4.22051  10
   0  26   0 16.4480 2.92206  10
   1  26   0 43.6867 4.14214  10
  -1  26   0 41.1276 4.57146  10
   2  26   0 0.02502 1.04303  10
  -2  26   0 -0.2391 0.99203  10
   3 -26   0 0.52501 1.32315   3
   3 -26   0 2.13407 1.28478   7
  -3  26   0 0.58657 1.20614  10
   3  26   0 0.67989 1.13457  10
   4 -26   0 6.44925 1.98761   7
   4 -26   0 6.72802 2.41726   3
   4  26   0 10.5963 2.50392  10
  -4  26   0 8.57993 2.20132  10
   0  27   0 0.62133 1.30611  10
  -1  27   0 162.381 8.81537  10
   1  27   0 174.593 9.07187  10
  -2  27   0 4.58398 1.83540  10
   2  27   0 2.99979 1.44656  10
  -3  27   0 16.0315 2.92451  10
   4 -27   0 21.3868 4.81002   7
   4  27   0 26.4062 3.85755  10
  -4  27   0 30.0598 3.88329  10
   0  28   0 121.617 10.5260  10
   1  28   0 8.09160 2.33262  10
  -2  28   0 4.91387 2.87998  10
   2  28   0 1.74698 1.47919  10
   0  29   0 7.58894 2.24242  10
   1  29   0 6.51594 2.20670  10
  11   0  -1 -0.7132 1.32172   6
  10   0  -1 -1.4791 0.92593   6
  10   0  -1 1.15493 1.06800   7
  10   0  -1 0.25510 1.08696   8
   9   0  -1 1.10976 1.10308   8
   9   0  -1 -0.1941 0.74218   7
  -9   0   1 0.16220 0.81233   9
  -9   0   1 -0.4036 0.70391   5
   9   0  -1 -0.4789 1.07207   6
   8   0  -1 0.80623 0.93830   8
  -8   0   1 1.00522 0.93164   5
   8   0  -1 -1.0133 0.74547   6
   8   0  -1 0.44895 0.73707  11
  -8   0   1 1.57387 0.92314   9
  -7   0   1 0.81893 0.76520   5
   7   0  -1 -0.1594 0.32744  10
   7   0  -1 -0.3128 0.54699  11
   7   0  -1 -0.1941 0.72478   6
  -7   0   1 0.37023 0.65896   9
   7   0  -1 1.96923 0.99999   8
  -6   0   1 0.88003 0.65234  11
  -6   0   1 0.29320 0.58449   9
   6   0  -1 -1.0080 0.48572   9
   6   0  -1 0.94459 0.62317   5
   6   0  -1 1.07983 0.41438  10
   6   0  -1 -0.7213 0.58858   6
  -6   0   1 -0.1196 0.54312   5
   6   0  -1 0.06288 0.57298  11
   6   0  -1 1.43430 0.73959   8
   5   0  -1 0.07028 0.49179   8
   5   0  -1 0.05412 0.48409   6
  -5   0   1 0.15205 0.36955   9
  -5   0   1 -0.3788 0.35550   5
   5   0  -1 0.42655 0.24772  10
   5   0  -1 0.29709 0.42286  11
  -5   0   1 -0.4111 0.32589  11
   5   0  -1 -0.4305 0.35080   9
   5   0  -1 0.29017 0.39197   5
   4   0  -1 -0.0396 0.33246   9
  -4   0   1 -0.0862 0.27219  11
  -4   0   1 1.50197 0.56539   5
   4   0  -1 0.26040 0.37342   6
  -4   0   1 -0.0252 0.31450   9
   4   0  -1 0.67679 0.45772   8
   4   0  -1 0.05539 0.27492  11
   4   0  -1 2.50894 0.70884   5
   3   0  -1 0.28764 0.28500  11
  -3   0   1 0.49597 0.32842   9
  -3   0   1 0.06687 0.23833  11
   3   0  -1 0.33504 0.30693   6
   3   0  -1 -0.0423 0.22545   9
   3   0  -1 3.52995 0.66172   5
  -3   0   1 0.57321 0.34224   5
   3   0  -1 0.31247 0.32562   8
   1   0  -1 -0.0417 0.09528   5
  -1   0   1 0.08082 0.09580   7
  -1   0   1 0.73869 0.12417   6
   1   0  -1 0.21630 0.12306   7
   1   0  -1 0.77899 0.22601   9
   1   0  -1 1.69648 0.30801  11
   1   0  -1 1.06999 0.13831   6
   1   0  -1 0.43117 0.09721  10
  -1   0   1 0.20732 0.15304   4
  -1   0   1 0.50181 0.22590  11
   0   0   1 2.12676 0.18544   9
   0   0   1 2.17700 0.18399  11
   0   0   1 1.37913 0.21113   7
   1   0   1 -0.0219 0.21491   3
  -1   0  -1 0.49746 0.34770   8
  -1   0  -1 0.43913 0.20375   4
   1   0   1 0.04106 0.19012  10
  -1   0  -1 0.05806 0.17835  10
   1   0   1 0.77606 0.37968   8
   1   0   1 0.16680 0.15747   4
  -2   0  -1 -0.1366 0.14331  10
   2   0   1 0.43255 0.23738   4
   2   0   1 0.87870 0.31297  10
  -2   0  -1 0.49366 0.39070   8
   2   0   1 1.03942 0.35347   3
   2   0   1 -0.1211 0.26009   8
   2   0   1 -0.0303 0.13491   9
  -2   0  -1 1.47144 0.25170   9
   2   0   1 -0.0074 0.13158  11
   3   0   1 0.76327 0.35068  10
  -3   0  -1 -0.0760 0.34860   8
   3   0   1 0.27534 0.23200   9
   3   0   1 0.05298 0.41071   8
  -3   0  -1 1.98829 0.48110   5
   3   0   1 -0.0583 0.21075  11
   3   0   1 -0.0863 0.25583   4
  -3   0  -1 0.74232 0.32421   9
  -3   0  -1 0.32037 0.21705  10
   3   0   1 0.18511 0.30099   3
  -4   0  -1 3.08274 0.59182   9
  -4   0  -1 0.41545 0.39610   5
   4   0   1 -0.0352 0.48648   8
   4   0   1 0.35171 0.54548   6
   4   0   1 0.06838 0.31305   9
   4   0   1 0.91314 0.47022   4
  -4   0  -1 -0.3899 0.37085   8
   4   0   1 -0.3604 0.35306   3
   4   0   1 0.14771 0.30488  11
  -4   0  -1 -0.2670 0.16934  10
   5   0   1 0.99591 0.82265   6
  -5   0  -1 -0.1535 0.34449   9
   5   0   1 0.01286 0.39368  10
  -5   0  -1 -0.1115 0.40355   5
   5   0   1 -0.4124 0.37086   4
   5   0   1 0.33353 0.52647   3
   5   0   1 0.08010 0.39130   9
   5   0   1 0.23398 0.39053  11
  -5   0  -1 1.32392 0.79045   8
   5   0   1 -0.2069 0.55840   8
   6   0   1 0.14984 0.51275  10
  -6   0  -1 0.06954 0.57006   5
   6   0   1 0.34550 0.57926   4
   6   0   1 0.15799 0.84055   8
   6   0   1 -0.0591 0.53325   3
   6   0   1 0.13646 0.54718  11
   6   0   1 -0.5363 0.43413   9
  -6   0  -1 0.82011 0.83666   8
   6   0   1 2.16593 1.14626   6
  -7   0  -1 -0.7935 0.53844   5
   7   0   1 0.52066 0.93015   8
   7   0   1 0.94580 0.64710  10
   7   0   1 0.19276 0.55373   3
   8   0   1 1.60555 1.32252   6
  -8   0  -1 1.23043 0.92646   5
   8   0   1 0.36227 1.01907   8
   8   0   1 -0.2583 0.48161   3
   9   0   1 -1.5651 0.81062   6
   9   0   1 1.48792 1.38671   8
  10   0   1 -0.7432 1.16516   8
  11  -1  -1 39.3034 5.18243   6
  11  -1  -1 37.6861 4.06490   7
  11   1  -1 49.5581 5.43845   6
  10  -1  -1 -0.1590 0.94057   8
  10  -1  -1 -0.0196 1.26156   6
  10  -1  -1 -0.4949 0.80635   7
  10   1  -1 -0.7389 1.13373   6
  10   1  -1 0.39411 0.87827   7
 -10   1   1 0.94124 1.16398   5
  10   1  -1 1.35939 1.29876   8
   9  -1  -1 0.26624 0.95604   8
   9  -1  -1 1.69062 1.31970   6
  -9  -1   1 0.01044 0.84308   5
  -9   1   1 -0.0679 0.81770   9
   9   1  -1 -0.4763 0.97185   8
  -9   1   1 -0.0491 0.82546   5
   9   1  -1 -0.5259 0.90861   6
   8  -1  -1 16.2021 2.11653  11
   8  -1  -1 21.3893 2.90450   8
  -8  -1   1 20.8170 2.33031   9
   8  -1  -1 13.5722 2.36324   6
  -8  -1   1 16.5066 2.28873   5
   8   1  -1 21.0845 2.50740  11
   8   1  -1 17.3304 2.70669   8
  -8   1   1 16.6410 2.39606   5
   8   1  -1 22.2194 3.01730   6
  -8   1   1 20.2218 2.34079   9
  -7  -1   1 92.7311 5.44133   5
   7  -1  -1 88.2104 4.46995  11
   7  -1  -1 92.6753 5.11923   6
   7  -1  -1 95.0981 5.19997   8
  -7  -1   1 89.5135 4.40225   9
   7  -1  -1 90.3869 3.56209  10
   7   1  -1 79.1035 5.01253   8
  -7   1   1 89.5800 4.45706   9
   7   1  -1 85.8545 4.47834  11
   7   1  -1 89.5473 5.06034   6
  -7   1   1 97.4161 4.51199  11
  -7   1   1 90.8203 4.80063   5
   7   1  -1 87.4309 3.53302  10
   6  -1  -1 514.235 15.6874  10
  -6  -1   1 501.852 16.9920   5
   6  -1  -1 531.969 16.8861  11
   6  -1  -1 520.792 17.5120   6
   6  -1  -1 531.285 17.6324   8
  -6  -1   1 530.329 16.7615   9
   6  -1  -1 486.937 16.7394   9
   6   1  -1 537.774 17.8623   8
  -6   1   1 527.300 16.8311   9
  -6   1   1 509.546 17.1848   5
   6   1  -1 475.914 16.7539   9
   6   1  -1 521.667 17.5260   6
   6   1  -1 513.846 15.6002  10
   6   1  -1 471.046 16.7927   5
   6   1  -1 498.097 16.8291  11
  -6   1   1 513.552 16.7262  11
   5  -1  -1 101.661 4.75911   5
  -5  -1   1 115.563 4.74344  11
  -5  -1   1 112.775 4.91883   5
   5  -1  -1 118.747 4.84369  11
   5  -1  -1 113.321 3.71113   3
  -5  -1   1 120.528 4.82728   9
   5  -1  -1 115.842 3.88636  10
   5  -1  -1 118.476 5.21498   8
   5  -1  -1 112.930 5.12377   6
   5  -1  -1 115.129 4.80459   9
  -5   1   1 115.245 5.04247   5
   5   1  -1 115.778 5.33391   8
  -5   1   1 117.423 4.83109   9
   5   1  -1 111.682 4.79364  11
   5   1  -1 110.167 5.11052   6
  -5   1   1 119.557 4.83798  11
   5   1  -1 116.459 4.91171   5
   5   1  -1 110.743 4.81577   9
   4  -1  -1 77.3615 3.50571  11
  -4  -1   1 84.5808 3.68004   5
   4  -1  -1 77.6285 3.68039   6
  -4  -1   1 84.9682 3.55686   9
   4  -1  -1 82.5883 3.56916   9
  -4  -1   1 79.9867 3.50541  11
   4  -1  -1 75.4771 2.66359  10
   4  -1  -1 86.8460 3.68814   5
   4  -1  -1 80.3706 2.68869   3
   4  -1  -1 81.2570 3.74405   8
  -4   1   1 84.3185 3.56273  11
   4   1  -1 86.1782 3.61823  11
   4   1  -1 78.8463 3.53825   9
  -4   1   1 80.9182 2.81721   3
  -4   1   1 87.5179 3.78737   5
   4   1  -1 82.2025 3.75957   6
   4   1  -1 81.5894 3.86352   8
  -4   1   1 84.6266 3.60778   9
  -4   1   1 75.5414 4.03276   8
   4   1  -1 81.3186 3.61834   5
   3  -1  -1 330.047 11.1744   1
  -3   1   1 338.925 11.4549   1
  -3   1   1 351.108 18.4818   2
   2  -1  -1 304.715 10.6401   1
   2  -1  -1 268.789 16.5970   2
  -2   1   1 317.171 10.2115   1
  -2   1   1 284.158 16.4028   2
   1  -1  -1 622.690 29.4453   2
  -1  -1   1 634.304 26.2582   2
  -1  -1   1 624.769 19.5177   1
   1  -1  -1 634.995 20.0892   1
  -1   1   1 620.286 29.4196   2
  -1   1   1 608.404 20.0255   1
   1   1  -1 636.790 26.8999   2
   1   1  -1 625.875 19.4323   1
   0  -1  -1 664.155 22.2626   1
   0  -1   1 686.499 21.8706   1
   0  -1  -1 654.821 34.2047   2
   0  -1   1 698.616 33.2325   2
   0   1   1 674.720 34.9696   2
   0   1   1 669.388 22.1701   1
   0   1  -1 660.741 21.7767   1
   0   1  -1 652.081 32.9488   2
   1  -1   1 4187.94 143.923   2
  -1  -1  -1 4154.05 145.377   2
   1   1   1 4205.65 146.405   2
  -2  -1  -1 1925.79 61.7874   1
   2  -1   1 1916.68 82.3421   2
  -2  -1  -1 2024.15 85.0795   2
   2  -1   1 1892.10 84.1587   2
   2   1   1 1873.09 85.1935   2
  -2   1  -1 2021.39 61.9330   1
   2   1   1 1936.35 61.6382   1
  -2   1  -1 2035.97 61.3261   1
   3  -1   1 66.1682 2.58778  11
   3  -1   1 74.6259 3.55036   6
   3  -1   1 66.2166 2.90529   3
   3  -1   1 65.6434 2.81991  10
  -3  -1  -1 68.2299 2.53203  10
  -3  -1  -1 72.1139 2.81820   5
   3  -1   1 71.6246 3.54212   8
   3  -1   1 66.7762 2.60641   9
  -3  -1  -1 60.1101 3.38746   8
   3   1   1 70.7554 3.62222   8
  -3   1  -1 65.7485 2.60482  10
   3   1   1 68.9487 2.85958  10
  -3   1  -1 64.0457 2.90410   3
   3   1   1 67.0023 2.66068  11
  -3   1  -1 67.3555 3.52148   8
  -3   1  -1 69.2147 2.57160  11
   3   1   1 72.6121 2.94356   3
  -3   1  -1 66.3865 2.86619   5
   3   1   1 65.2452 2.65346   4
   3   1   1 64.2095 2.64826   9
  -4   1  -1 667.914 21.9209   8
   5  -1   1 128.902 5.00760  11
   5  -1   1 132.444 5.19766  10
   5  -1   1 125.339 5.00294   9
   5  -1   1 143.514 6.41335   6
  -5  -1  -1 136.019 5.36924   5
   5  -1   1 137.342 6.40844   8
   5  -1   1 122.553 5.15662   4
   5   1   1 138.428 6.52766   8
  -5   1  -1 132.570 4.94901   9
   5   1   1 134.627 5.13972  11
  -5   1  -1 135.555 5.50803   5
   5   1   1 128.945 5.00454   4
  -5   1  -1 127.260 6.27859   8
   5   1   1 141.193 6.41359   6
   5   1   1 131.930 5.13987   9
   5   1   1 140.694 5.63902   3
   5   1   1 138.146 5.25702  10
   6  -1   1 133.347 5.43455  10
   6  -1   1 142.763 6.81769   6
   6  -1   1 124.839 5.37480   4
   6  -1   1 134.370 5.29554  11
   6  -1   1 141.184 6.86661   8
  -6  -1  -1 141.364 5.75257   5
   6  -1   1 134.971 5.27726   3
   6  -1   1 136.870 6.37097   9
   6   1   1 130.283 5.45376   9
  -6   1  -1 131.759 5.80930   5
   6   1   1 134.437 6.72894   6
  -6   1  -1 130.923 6.72337   8
   6   1   1 133.061 5.45740  10
   6   1   1 132.173 5.37913  11
  -6   1  -1 131.991 5.12840   9
   6   1   1 137.284 5.32068   3
   6   1   1 130.461 5.21139   4
   6   1   1 137.982 6.96566   8
   7  -1   1 82.9036 3.74632   3
   7  -1   1 78.9418 3.96520  10
   7  -1   1 86.3013 5.40949   8
  -7  -1  -1 82.5421 4.28487   5
   7  -1   1 88.6230 7.63635   6
   7   1   1 85.8260 5.51647   8
   7   1   1 80.6294 4.17016  10
   7   1   1 86.9880 3.80051   3
   8  -1   1 23.3831 1.75511   3
   8  -1   1 29.0783 3.84419   6
   8  -1   1 26.6382 3.68897   8
  -8   1  -1 23.8779 2.74826   5
   8   1   1 24.5977 3.51464   8
   8   1   1 22.2163 3.28712   6
   8   1   1 23.2275 1.74357   3
   9  -1   1 -0.6409 0.91973   8
   9  -1   1 0.93235 1.15587   6
   9   1   1 0.00910 1.31876   8
   9   1   1 -0.4994 1.18250   6
  10  -1   1 25.7265 3.95628   8
  10   1   1 23.2879 4.01853   8
  11  -2  -1 9.29339 3.47850   6
  11  -2  -1 11.9218 2.39585   7
  11   2  -1 12.9539 3.11139   6
  10  -2  -1 7.36688 2.21181   6
  10  -2  -1 12.6368 2.57028   8
  10  -2  -1 10.4509 2.13220   7
  10   2  -1 10.6074 1.96714   7
  10   2  -1 10.5804 2.56413   8
 -10   2   1 10.1716 2.25574   5
  10   2  -1 11.7861 2.76168   6
   9  -2  -1 -0.8377 0.95136   6
   9  -2  -1 -0.5381 0.76718   8
   9  -2  -1 0.84360 0.93887   7
  -9  -2   1 -0.1793 0.79079   5
   9   2  -1 1.00164 2.00450   8
  -9   2   1 0.45081 0.87815   5
  -9   2   1 1.46417 1.09056   9
   9   2  -1 -0.6709 0.95776   6
   8  -2  -1 8.27323 1.97999   6
   8  -2  -1 3.30520 1.18075   7
  -8  -2   1 4.00162 1.29741   5
   8  -2  -1 5.35269 1.53330   8
   8   2  -1 5.14616 1.58617   6
   8   2  -1 9.66827 1.70284  11
  -8   2   1 4.59285 1.34468   5
  -8   2   1 8.06405 1.52046   9
   8   2  -1 7.62857 1.87570   8
  -7  -2   1 79.7125 4.05551   9
   7  -2  -1 83.2405 3.36298  10
   7  -2  -1 78.8054 4.12684  11
   7  -2  -1 82.5255 4.76819   6
   7  -2  -1 81.2489 4.70587   8
   7   2  -1 75.8847 4.18180  11
  -7   2   1 86.6431 4.19881  11
   7   2  -1 79.4124 4.75899   6
   7   2  -1 81.4508 4.97288   8
  -7   2   1 83.0679 4.22202   9
  -7   2   1 77.6091 4.48643   5
   7   2  -1 78.8855 3.26478  10
   6  -2  -1 697.864 22.8412   9
   6   2  -1 718.197 23.0462   9
   6   2  -1 719.713 23.0391   5
   6   2  -1 743.887 23.0693  11
  -5  -2   1 199.650 7.41814   5
   5  -2  -1 199.049 7.28890  11
   5  -2  -1 201.473 7.71295   6
   5  -2  -1 199.372 6.37878  10
   5  -2  -1 200.228 6.29435   3
   5  -2  -1 195.189 7.62011   8
  -5  -2   1 200.096 7.23266   9
   5  -2  -1 184.842 7.22425   9
   5   2  -1 212.998 8.09721   8
  -5   2   1 199.214 7.28616  11
   5   2  -1 207.229 7.91549  11
  -5   2   1 189.698 7.58248   8
  -5   2   1 189.557 7.55500   5
   5   2  -1 186.458 7.29268   9
  -5   2   1 197.169 6.46876   3
   5   2  -1 195.219 7.40692   5
  -5   2   1 196.595 7.32732   9
  -4  -2   1 784.215 23.5726   1
   4  -2  -1 756.511 25.0185   1
  -4  -2   1 765.143 23.6712   1
   4  -2  -1 730.043 40.4259   2
  -4   2   1 796.193 39.5373   2
   4   2  -1 768.357 32.3563   2
   4   2  -1 752.975 30.9418   2
  -4   2   1 781.008 25.5438   1
   3  -2  -1 120.120 4.65934   5
   3  -2  -1 127.285 3.93288  10
  -3  -2   1 128.327 4.64749   5
   3  -2  -1 123.701 4.50154   7
   3  -2  -1 120.610 4.57398   9
   3  -2  -1 121.619 4.55691   8
   3  -2  -1 124.303 4.65719   6
   3  -2  -1 125.632 4.59809  11
  -3  -2   1 123.796 4.56050   9
   3  -2  -1 119.590 4.03689   3
   3  -2  -1 121.634 3.93273  10
   3   2  -1 122.581 4.48524   4
  -3   2   1 133.899 4.84137   5
  -3   2   1 123.951 4.72046   6
  -3   2   1 126.592 4.61612  11
  -3   2   1 123.386 4.01421   3
  -3   2   1 122.824 4.62247   9
   3   2  -1 125.347 4.63400  11
  -3   2   1 123.888 4.61080   8
   3   2  -1 123.885 4.64024   5
   3   2  -1 120.634 4.60543   9
   2  -2  -1 4235.83 143.585   2
  -2  -2   1 4413.90 137.075   2
  -2  -2   1 4476.62 129.019   1
  -2   2   1 4412.92 143.585   2
   2   2  -1 4411.62 142.251   2
  -1  -2   1 2764.08 89.7735   2
   1  -2  -1 2550.62 94.1247   2
   1  -2  -1 2615.25 79.5223   1
   1   2  -1 2657.68 89.0564   2
   0  -2  -1 3521.47 121.987   2
   0  -2   1 3455.06 116.737   2
   0   2   1 3370.77 122.085   2
   0   2  -1 3316.48 116.737   2
  -1  -2  -1 7712.77 241.642   2
   1  -2   1 7149.64 235.943   2
   1   2   1 7195.36 241.508   2
  -1   2  -1 7224.07 237.687   2
  -2  -2  -1 2.63302 0.67012   8
  -2  -2  -1 1.74145 0.36039   4
   2  -2   1 1.79299 0.39002  10
  -2  -2  -1 1.62355 0.36142  10
   2  -2   1 1.50588 0.54135   6
   2  -2   1 1.86308 0.49512   3
  -2  -2  -1 1.46844 0.29400   5
   2  -2   1 2.63189 0.66120   8
   2  -2   1 2.09246 0.47259   4
   2   2   1 2.03456 0.32317   5
   2   2   1 1.72504 0.40068   7
  -2   2  -1 3.63466 0.79885   8
  -2   2  -1 1.88793 0.44606   3
  -2   2  -1 1.44276 0.27869  11
   2   2   1 0.93744 0.45194   8
  -2   2  -1 1.53493 0.30394   9
   2   2   1 2.27905 0.45979  10
   2   2   1 2.62633 0.36927   4
  -2   2  -1 2.35628 0.45378  10
   3  -2   1 38.2261 2.01718   3
   3  -2   1 39.2057 1.94435  10
  -3  -2  -1 36.4367 1.61642  10
  -3  -2  -1 37.5512 1.78727   5
   3  -2   1 37.6247 2.40496   6
   3  -2   1 37.6791 2.00732   4
   3  -2   1 36.0207 2.36699   8
   3   2   1 43.4762 2.06868   3
   3   2   1 38.2014 1.79707  11
  -3   2  -1 37.9074 1.77947  10
  -3   2  -1 34.7985 1.97978   3
   3   2   1 37.4917 2.55079   8
  -3   2  -1 35.6240 1.66447  11
   3   2   1 38.2875 1.79656   9
   3   2   1 38.4318 1.68262   4
  -3   2  -1 37.4905 1.98454   5
  -3   2  -1 38.4485 2.49528   8
   3   2   1 39.3723 1.94031  10
   4  -2   1 607.555 53.6750   2
  -4  -2  -1 696.877 26.4206   1
   4  -2   1 625.338 49.5308   2
  -4   2  -1 641.069 26.1819   1
  -4   2  -1 704.635 25.4704   1
   5  -2   1 43.9157 2.56837   4
   5  -2   1 49.3848 3.36787   6
   5  -2   1 45.3569 2.46263  10
  -5  -2  -1 43.4550 2.46982   5
   5  -2   1 45.0592 3.21207   8
   5  -2   1 47.6603 2.50859   3
  -5   2  -1 46.3700 3.38086   8
  -5   2  -1 44.6142 2.29407   9
   5   2   1 44.8348 2.48198  10
  -5   2  -1 45.9228 2.74467   5
   5   2   1 45.7743 2.46360   9
   5   2   1 45.8032 2.73064   3
   5   2   1 45.2896 3.38429   8
   5   2   1 46.1828 2.44860  11
   5   2   1 42.4299 2.19500   4
   6  -2   1 131.365 5.58596   4
  -6  -2  -1 142.757 5.69929   5
   6  -2   1 143.222 5.40059   3
   6  -2   1 135.761 5.50118  10
   6  -2   1 147.900 6.93696   6
   6  -2   1 143.484 6.89026   8
  -6   2  -1 132.351 6.79442   8
  -6   2  -1 142.258 5.30502   9
   6   2   1 137.458 7.04012   8
   6   2   1 116.312 5.63397   9
   6   2   1 134.951 5.53826  10
   6   2   1 142.010 5.43231   3
   6   2   1 125.488 5.10235   4
  -6   2  -1 136.540 5.96997   5
   7  -2   1 4.05742 1.08280   4
   7  -2   1 7.93316 2.45541   6
  -7  -2  -1 6.45641 1.31650   5
   7  -2   1 6.51248 1.10740   3
   7  -2   1 7.68332 1.28631  10
   7  -2   1 5.76252 1.67067   8
   7   2   1 8.86594 1.27252   3
  -7   2  -1 7.63124 1.18199   9
   7   2   1 9.45840 2.36576   8
  -7   2  -1 5.93658 1.45891   5
   7   2   1 9.32017 1.55340  10
   8  -2   1 4.17296 1.56615   8
   8  -2   1 3.79338 1.73281   6
   8  -2   1 4.51492 0.95126   3
  -8   2  -1 6.94614 1.59977   5
   8   2   1 5.24069 0.98352   3
   8   2   1 3.64611 1.52556   6
   8   2   1 4.75180 1.73474   8
   9  -2   1 3.12035 1.68092   6
   9  -2   1 -0.5862 0.95202   8
   9   2   1 1.31422 1.52901   6
   9   2   1 2.59983 1.67988   8
  10  -2   1 5.55703 2.01276   8
  10   2   1 5.56439 2.34514   8
  10  -3  -1 26.3000 3.83400   6
  10  -3  -1 20.9419 2.97737   7
  10  -3  -1 22.8658 3.29837   8
 -10   3   1 28.5712 3.57098   5
  10   3  -1 29.3426 4.13628   6
  10   3  -1 30.7292 4.20267   8
  -9  -3   1 20.9503 2.65236   5
   9  -3  -1 22.4665 3.28869   6
   9  -3  -1 19.0197 2.87233   8
   9  -3  -1 18.9415 2.69313   7
  -9   3   1 19.8986 2.46784   9
   9   3  -1 21.7399 3.22351   6
  -9   3   1 17.8173 2.73494   5
   9   3  -1 19.1194 3.85136   8
   8  -3  -1 3.55415 1.33449   7
   8  -3  -1 5.10115 1.59188   8
  -8  -3   1 3.58651 1.21153   5
   8  -3  -1 3.38088 1.77102   6
   8   3  -1 3.78964 1.23582  11
  -8   3   1 5.04454 1.30226  11
  -8   3   1 2.35850 1.16524   5
   8   3  -1 6.29354 1.81620   6
  -8   3   1 4.27475 1.28646   9
   8   3  -1 3.58124 1.52024   8
  -7  -3   1 -0.4671 0.55016   5
   7  -3  -1 0.46272 0.34955   3
   7  -3  -1 0.22069 0.60217   7
   7  -3  -1 -0.5573 0.59977   8
   7  -3  -1 0.78944 0.49021  10
   7  -3  -1 1.53226 1.04186   6
   7   3  -1 0.04761 0.63177  11
   7   3  -1 1.45717 1.01432   8
   7   3  -1 0.52118 0.90831   6
  -7   3   1 0.21285 0.66703   5
  -7   3   1 0.63083 0.71169  11
   7   3  -1 0.67638 0.44064  10
  -7   3   1 -0.4056 0.63317   9
  -6  -3   1 407.668 13.9612   5
   6  -3  -1 425.976 14.5536   6
   6  -3  -1 421.524 12.9343  10
  -6  -3   1 410.919 13.7555   9
   6  -3  -1 416.286 12.7611   3
   6  -3  -1 408.849 15.3123   8
   6   3  -1 401.085 13.9861  11
   6   3  -1 425.136 15.0701   8
   6   3  -1 400.871 12.6869  10
  -6   3   1 398.700 14.4153   8
  -6   3   1 416.782 13.9728   9
   6   3  -1 401.189 14.0018   5
  -6   3   1 424.031 13.9391  11
  -6   3   1 423.901 14.4911   5
  -6   3   1 415.862 12.9941   3
   6   3  -1 390.042 13.9584   9
   5  -3  -1 13.1259 1.67274   8
  -5  -3   1 14.8709 1.40795   9
  -5  -3   1 13.4882 1.54833   5
   5  -3  -1 15.0623 0.98000   3
   5  -3  -1 11.8646 1.61128   6
   5  -3  -1 15.7278 1.01859  10
  -5   3   1 16.1618 1.65155   8
   5   3  -1 15.9860 1.53503  11
   5   3  -1 17.2075 1.64476   5
   5   3  -1 14.4172 0.81914  10
  -5   3   1 17.3226 1.53887  11
  -5   3   1 13.3262 1.68954   5
  -5   3   1 17.0667 1.13315   3
   5   3  -1 16.2883 2.08383   8
  -5   3   1 12.7987 1.52324   9
   4  -3  -1 277.788 8.94543  10
   4  -3  -1 284.031 9.84009   6
   4  -3  -1 286.506 9.72592   8
  -4  -3   1 291.512 9.65338   5
  -4  -3   1 296.323 9.58461   9
   4   3  -1 286.514 9.70856   5
   4   3  -1 275.587 9.65142  11
  -4   3   1 281.445 9.96965   6
   4   3  -1 280.423 9.39638   4
   4   3  -1 276.815 10.1194   8
  -4   3   1 300.827 9.75949  11
   4   3  -1 277.440 9.67247   9
  -4   3   1 276.441 8.98986   3
  -4   3   1 294.821 9.98571   5
   3  -3  -1 133.977 4.91093   8
   3  -3  -1 137.722 5.09114   6
   3  -3  -1 139.380 4.48964  10
   3  -3  -1 144.074 5.02810   7
   3  -3  -1 137.243 4.61709   3
  -3  -3   1 138.882 4.98471   9
   3  -3  -1 135.831 4.53499  10
  -3  -3   1 141.378 5.02073   5
  -3   3   1 137.504 5.07365   9
  -3   3   1 134.368 4.53700   3
   3   3  -1 133.870 4.76618   4
   3   3  -1 141.585 5.10622   5
  -3   3   1 132.931 5.00379   8
   3   3  -1 137.694 4.29755   3
   3   3  -1 139.293 5.08850  11
   3   3  -1 137.088 5.07130   9
  -3   3   1 139.455 5.20359   6
  -3   3   1 142.297 5.08910  11
   2  -3  -1 75.8369 2.71401  10
  -2  -3   1 79.5621 2.99260   9
   2  -3  -1 74.8274 2.73516   8
   2  -3  -1 78.8052 2.69992  10
  -2  -3   1 75.9245 2.78941   4
   2  -3  -1 78.4349 2.96892   7
   2  -3  -1 76.7764 2.85787   3
  -2   3   1 77.2875 2.58701  10
   2   3  -1 78.7054 2.73912   4
   2   3  -1 78.1026 3.00481   5
  -2   3   1 76.6680 3.01026  11
  -2   3   1 83.0956 3.15453   5
   2   3  -1 78.5293 2.59652   3
  -2   3   1 77.0790 2.76206   3
  -2   3   1 78.4353 2.95049   7
  -2   3   1 76.2068 2.97879   6
  -2   3   1 77.0032 2.80449   8
   1  -3  -1 118.576 4.04335  10
  -1   3   1 126.167 4.11452   7
   0  -3   1 878.669 43.1696   2
   0  -3  -1 961.036 48.4108   2
   0  -3  -1 883.270 29.3593   1
   0  -3   1 830.658 28.3856   1
   0   3  -1 884.205 28.7605   1
   0   3  -1 822.887 42.1581   2
   0   3   1 870.750 29.2651   1
   0   3   1 971.731 48.8382   2
  -1  -3  -1 922.836 52.4267   2
   1  -3   1 1000.10 31.6564   1
   1  -3   1 874.302 47.7248   2
   1   3   1 904.864 59.2464   2
  -1   3  -1 953.235 31.4761   1
   1   3   1 956.500 32.1204   1
  -1   3  -1 936.883 49.1648   2
  -2  -3  -1 10.4139 0.76161  10
   2  -3   1 14.4920 1.06348   3
   2  -3   1 10.7052 0.95956   4
  -2  -3  -1 9.30172 0.60130   5
   2  -3   1 10.8199 1.05158   8
   2  -3   1 10.1993 0.85875  10
   2  -3   1 11.9607 1.14801   6
  -2   3  -1 10.9873 1.09806   8
   2   3   1 8.22025 1.15888   8
   2   3   1 9.29436 0.59042   4
  -2   3  -1 10.1098 0.66767  11
  -2   3  -1 10.5857 0.96923   3
  -2   3  -1 10.5383 0.68450   9
   2   3   1 9.92779 0.64676   5
   2   3   1 9.83432 0.82358  10
   2   3   1 10.0130 0.79732   7
  -2   3  -1 11.2699 0.86161  10
  -3  -3  -1 1082.38 37.7710   1
  -3  -3  -1 1114.11 64.4753   2
   3  -3   1 1004.28 60.0645   2
   3  -3   1 1067.81 37.4255   1
   3   3   1 1108.44 37.7169   1
  -3   3  -1 1080.37 37.0298   1
   3   3   1 1121.70 67.9570   2
  -3   3  -1 1135.45 66.6792   2
   4  -3   1 203.139 7.13264   3
  -4  -3  -1 202.055 6.94099   5
   4  -3   1 202.766 8.74112   6
   4  -3   1 218.914 8.10170   8
   4  -3   1 197.017 7.26462   4
  -4  -3  -1 196.215 6.36023  10
   4  -3   1 200.209 7.07074  10
   4   3   1 197.626 7.01599  11
   4   3   1 198.416 7.02137   9
  -4   3  -1 192.096 7.29510   5
  -4   3  -1 209.783 7.33231   3
  -4   3  -1 203.661 6.84975   9
   4   3   1 212.861 7.14777  10
   4   3   1 205.811 7.15262   3
   4   3   1 198.646 6.63189   4
  -4   3  -1 209.723 6.85185  11
  -4   3  -1 193.631 6.66448  10
   4   3   1 200.179 7.05330   7
  -4   3  -1 208.844 8.21026   8
   4   3   1 196.509 6.86949   5
   5  -3   1 9.20157 1.25721   3
   5  -3   1 7.95302 1.57487   8
   5  -3   1 8.08572 1.61826   6
   5  -3   1 10.6337 1.28451  10
   5  -3   1 8.66127 1.34126   4
  -5  -3  -1 8.03368 1.13159   5
  -5   3  -1 7.36650 1.59345   8
   5   3   1 8.17548 0.96228   4
  -5   3  -1 7.42859 1.01299  11
   5   3   1 8.45043 1.79171   8
  -5   3  -1 8.70882 1.41118   5
   5   3   1 9.19747 1.29109   9
  -5   3  -1 9.20584 1.13053   9
   5   3   1 8.08432 1.16006  10
  -5   3  -1 8.09616 0.86631  10
   5   3   1 7.86395 1.17625  11
   6  -3   1 213.633 7.84379  10
   6  -3   1 228.724 9.40067   6
   6  -3   1 217.338 7.69959   3
   6  -3   1 230.991 9.33873   8
  -6  -3  -1 213.940 7.89098   5
   6   3   1 223.295 9.72039   8
  -6   3  -1 219.373 8.46330   5
  -6   3  -1 209.629 7.57615   9
   6   3   1 221.079 7.97185  10
   6   3   1 203.139 7.33934   4
   6   3   1 210.593 7.89104  11
   6   3   1 189.232 8.16033   9
   6   3   1 221.133 7.74823   3
  -6   3  -1 200.799 9.22805   8
   7  -3   1 71.6985 3.43683   3
   7  -3   1 72.2394 3.69972  10
   7  -3   1 63.4482 3.71515   4
  -7  -3  -1 70.7827 3.74146   5
   7  -3   1 69.2869 4.79262   6
   7  -3   1 68.7094 4.70458   8
  -7   3  -1 77.0224 4.32176   5
   7   3   1 78.1363 9.30729   6
   7   3   1 72.6043 3.78474  10
  -7   3  -1 72.2744 3.48257   9
   7   3   1 72.7247 3.45293   3
   8  -3   1 2.61878 0.76155   3
   8  -3   1 1.94268 1.35384   8
   8  -3   1 2.70911 1.50854   6
   8   3   1 2.94117 0.86063   3
   8   3   1 5.09316 1.98519   8
  -8   3  -1 3.60323 1.23817   5
   8   3   1 5.42263 1.95117   6
   9  -3   1 71.6159 5.39288   8
   9  -3   1 65.5024 5.27819   6
   9   3   1 82.4246 5.93415   6
   9   3   1 68.9434 5.72382   8
  10  -3   1 0.02145 1.36950   8
  10  -3   1 0.54997 1.47829   6
  10   3   1 0.04555 1.63538   8
  10  -4  -1 95.6871 5.75191   7
  10  -4  -1 97.8400 6.27390   8
  10  -4  -1 92.8398 6.12144   6
  10   4  -1 94.9787 6.76186   8
  10   4  -1 96.5884 6.46037   6
   9  -4  -1 37.5953 3.46445   8
   9  -4  -1 37.4607 3.23102   7
  -9  -4   1 39.1810 3.13298   5
   9  -4  -1 36.8791 3.54791   6
  -9   4   1 31.5373 3.64046   5
   9   4  -1 34.6641 4.37045   8
  -9   4   1 38.9584 3.12207   9
   9   4  -1 38.5231 3.78525   6
   8  -4  -1 64.8981 4.25417   8
   8  -4  -1 60.9512 2.89263   3
   8  -4  -1 60.4988 7.12412   6
   8  -4  -1 60.0470 4.52378   7
  -8  -4   1 60.0040 3.76148   5
   8   4  -1 59.7326 4.71792   8
  -8   4   1 62.2703 4.11254  11
   8   4  -1 64.7818 4.52351   6
  -8   4   1 63.0136 4.27448   5
  -8   4   1 57.5927 3.66860   9
   7  -4  -1 54.1263 2.67639  10
   7  -4  -1 57.1731 3.81959   6
   7  -4  -1 53.6989 3.47327   7
   7  -4  -1 56.7247 3.71487   8
  -7  -4   1 57.4060 3.68943   5
  -7   4   1 65.1808 3.99531   5
   7   4  -1 58.4980 3.27396   4
  -7   4   1 55.3603 3.35507  11
   7   4  -1 54.8589 3.46203  11
   7   4  -1 54.4002 4.15476   8
   7   4  -1 58.0177 3.98706   6
  -7   4   1 49.9412 3.29620   9
   7   4  -1 57.6049 2.58938  10
  -7   4   1 55.8495 3.83527   8
   6  -4  -1 48.6185 3.26598   6
  -6  -4   1 49.3095 2.92866   5
   6  -4  -1 49.7907 3.03652   7
   6  -4  -1 51.8393 2.35532  10
   6  -4  -1 48.7035 3.60196   8
   6  -4  -1 49.1323 2.25336   3
   6   4  -1 44.4587 2.91243   5
   6   4  -1 48.7456 2.13154  10
  -6   4   1 56.2850 3.46081   5
  -6   4   1 46.9324 3.22179   8
  -6   4   1 47.3974 2.36858   3
   6   4  -1 42.9837 2.90246   9
   6   4  -1 47.6568 2.73442   4
  -6   4   1 49.8445 3.02047   9
   6   4  -1 52.9327 3.11851  11
   6   4  -1 49.1310 3.61013   8
  -6   4   1 48.9118 2.96723  11
  -5  -4   1 354.290 11.9047   5
   5  -4  -1 363.037 11.1662  10
   5  -4  -1 343.386 12.0809   8
   5  -4  -1 354.720 12.0260   7
   5  -4  -1 360.072 11.1914   3
   5   4  -1 342.363 12.0474   9
   5   4  -1 368.685 12.8961   8
  -5   4   1 364.562 12.0540   9
   5   4  -1 356.877 12.0753  11
  -5   4   1 358.405 12.4091   5
  -5   4   1 337.100 12.2334   8
  -5   4   1 356.211 11.9707  11
   5   4  -1 339.700 11.9718   5
  -5   4   1 344.937 11.2708   3
   5   4  -1 355.402 11.6216   4
   4  -4  -1 166.790 5.75067  10
   4  -4  -1 175.570 6.29899   8
   4  -4  -1 170.238 6.27158   7
  -4  -4   1 166.796 6.17139   5
   4  -4  -1 178.525 6.50377   6
   4  -4  -1 164.515 5.61160  10
   4  -4  -1 168.680 5.72958   3
   4   4  -1 165.464 6.31045   9
  -4   4   1 174.812 6.34547   9
   4   4  -1 165.564 5.40886  10
   4   4  -1 173.699 5.89562   4
  -4   4   1 163.998 6.86149   8
  -4   4   1 165.736 5.70872   3
   4   4  -1 174.033 5.35725   3
   4   4  -1 164.439 6.29185  11
   4   4  -1 168.906 6.29492   5
   3  -4  -1 0.47502 0.23712  10
   3  -4  -1 1.08849 0.41869   7
   3  -4  -1 0.56376 0.38587   6
   3  -4  -1 0.24821 0.23337   3
   3  -4  -1 1.23581 0.32579  10
   3  -4  -1 1.30442 0.39738   8
   3   4  -1 0.23334 0.26862   9
  -3   4   1 0.11790 0.31258   5
  -3   4   1 0.01007 0.24930  11
   3   4  -1 0.17221 0.19475   4
   3   4  -1 0.19900 0.29481  11
  -3   4   1 0.38627 0.21841   3
  -3   4   1 1.11820 0.53974   6
   3   4  -1 1.05028 0.39796   5
  -2  -4   1 16.4381 0.91784   3
   2  -4  -1 19.4212 1.00669   8
   2  -4  -1 16.0220 0.97219  10
   2  -4  -1 15.7983 1.04671   3
   2  -4  -1 18.3005 0.97383  10
   2  -4  -1 17.4026 1.12181   6
  -2  -4   1 16.2572 0.89117   4
  -2   4   1 15.2380 0.92629   8
   2   4  -1 17.1148 0.80155   4
   2   4  -1 16.8713 0.66996   7
  -2   4   1 17.8341 1.02032   3
  -2   4   1 17.5102 1.10141   7
   2   4  -1 17.7533 1.12523   9
  -2   4   1 16.6474 0.88966  10
   2   4  -1 16.3815 0.86806   3
   2   4  -1 16.0439 1.06268   5
  -2   4   1 16.5471 1.16772   5
  -2   4   1 17.7011 0.94574  10
  -2   4   1 14.6601 1.07164   6
   1  -4  -1 10.4348 0.79630   6
   1  -4  -1 9.41587 0.73862  10
  -1  -4   1 10.7992 0.61491   4
  -1   4   1 10.5868 0.75640  10
  -1   4   1 10.6903 0.75426   7
   1   4  -1 11.1565 0.84177   8
   1   4  -1 9.46062 0.70111   3
  -1   4   1 11.0627 0.86237   3
   1   4  -1 9.85414 0.66981  10
  -1   4   1 11.1103 0.69313   8
  -1   4   1 9.56619 0.77446   6
   0  -4  -1 655.340 41.4613   2
   0  -4  -1 563.061 21.2759   1
   0  -4   1 586.187 21.0078   1
   0  -4   1 557.364 36.8360   2
   0   4  -1 604.743 21.4191   1
   0   4   1 560.719 38.9826   2
   0   4   1 609.745 21.6913   1
   0   4  -1 606.295 36.6013   2
   1  -4   1 2326.52 71.3140   1
   1  -4   1 2152.27 92.1578   2
  -1  -4  -1 2146.10 106.497   2
  -1  -4  -1 2205.35 70.1150   1
  -1   4  -1 2206.33 92.7935   2
   1   4   1 2082.16 95.7761   2
   1   4   1 2255.00 70.2177   1
  -1   4  -1 2330.38 70.0435   1
   2  -4   1 7149.48 241.772   2
  -2  -4  -1 6891.41 211.102   1
  -2  -4  -1 7148.51 246.485   2
   2   4   1 7045.60 211.311   1
   2   4   1 7106.26 246.906   2
  -3  -4  -1 339.285 10.4877  10
   3  -4   1 327.138 11.0524   4
  -3   4  -1 338.754 11.0839   3
  -3   4  -1 339.327 11.6667   6
   3   4   1 322.875 10.6953   7
  -3   4  -1 330.465 11.6476   8
   3   4   1 348.198 12.0033   8
   4  -4   1 77.9296 3.41372  10
   4  -4   1 81.4021 4.15655   6
   4  -4   1 84.2015 3.51687   3
  -4  -4  -1 83.1721 3.23112   5
  -4  -4  -1 74.0740 2.80722  10
   4  -4   1 85.3969 4.18983   8
   4  -4   1 72.3439 3.58191   4
  -4   4  -1 79.8403 3.23040  11
  -4   4  -1 82.7010 3.74469   5
  -4   4  -1 73.1469 4.14828   8
   4   4   1 72.2022 3.16025   5
   4   4   1 74.1210 4.35397   8
   4   4   1 83.3882 3.47392  10
   4   4   1 76.8741 3.34115   7
  -4   4  -1 81.3850 3.18765  10
   4   4   1 77.4100 3.38493   9
  -4   4  -1 78.2458 3.59253   3
   4   4   1 78.5989 2.91888   4
   4   4   1 77.9825 3.37705  11
  -4   4  -1 79.1476 3.23697   9
   5  -4   1 834.113 25.9618   8
   5  -4   1 725.933 26.2516   4
  -5   4  -1 797.497 26.1783   8
  -5   4  -1 810.002 23.8357  10
   6  -4   1 81.8040 4.73214   8
   6  -4   1 75.1933 4.62002   6
   6  -4   1 70.6278 3.82090   4
   6  -4   1 74.0342 3.50943   3
  -6  -4  -1 80.0126 3.62178   5
  -6   4  -1 72.7538 3.37283  11
   6   4   1 72.5911 3.51556   3
  -6   4  -1 73.6379 4.11546   5
   6   4   1 74.9048 3.13560   4
   6   4   1 73.1323 3.64806  10
  -6   4  -1 73.3422 3.43464   9
  -6   4  -1 74.2727 4.77520   8
   6   4   1 73.4770 3.64871   7
   6   4   1 65.9743 3.56659  11
   6   4   1 75.4214 4.98450   8
   6   4   1 71.4731 3.67670   9
  -6   4  -1 72.6150 3.74949   3
  -7  -4  -1 2.67173 0.93485   5
   7  -4   1 2.47595 0.86474  10
   7  -4   1 3.16422 1.36376   8
   7  -4   1 4.56532 1.01343   3
   7  -4   1 3.48404 1.46766   6
   7   4   1 1.83308 1.53685   8
   7   4   1 2.31437 0.95209  10
  -7   4  -1 2.09874 0.92314   9
  -7   4  -1 3.42221 1.15718   5
   7   4   1 3.76089 0.91849   3
   8  -4   1 33.3318 3.41934   8
   8  -4   1 33.6081 2.25937   3
   8  -4   1 32.1657 3.97567   6
   8   4   1 37.5796 2.45668   3
   8   4   1 34.6449 4.14597   6
  -8   4  -1 36.2995 3.22677   5
   8   4   1 39.2118 4.78996   8
   9  -4   1 104.360 6.60137   8
   9  -4   1 108.501 6.80988   6
   9   4   1 102.891 6.88753   6
   9   4   1 108.910 7.32434   8
  10  -4   1 182.110 9.78591   6
  10  -4   1 183.968 9.68641   8
  10   4   1 194.356 14.1927   6
  10   4   1 172.845 14.7656   8
  10  -5  -1 5.51013 1.70607   7
  10  -5  -1 4.69285 1.81605   6
  10   5  -1 4.21041 1.97549   6
 -10   5   1 4.20922 1.68713   5
  10   5  -1 1.88147 1.83737   8
   9  -5  -1 5.73525 1.72042   6
   9  -5  -1 2.01005 1.18250   8
   9  -5  -1 4.29085 1.44036   7
   9   5  -1 6.54333 2.11984   8
  -9   5   1 5.29319 1.76475   5
  -9   5   1 4.61441 1.53370   9
   9   5  -1 4.60387 2.57569   6
   8  -5  -1 77.7727 3.24120   3
   8  -5  -1 73.6494 4.61770   8
   8  -5  -1 72.6837 4.49684   7
  -8  -5   1 78.3610 4.27179   5
   8  -5  -1 73.8590 4.80239   6
   8   5  -1 79.3749 7.74151   8
  -8   5   1 76.2253 4.83897   5
  -8   5   1 76.5951 4.32449   9
   8   5  -1 82.7327 5.19560   6
   8   5  -1 60.2944 4.54102  11
   7  -5  -1 216.653 7.40749   3
   7  -5  -1 222.054 8.70784   7
  -7  -5   1 219.550 8.42287   5
   7  -5  -1 202.187 8.84862   6
   7  -5  -1 213.816 8.75524   8
   7  -5  -1 207.655 7.51232  10
  -7   5   1 203.417 8.94360   8
  -7   5   1 205.515 7.55402   3
   7   5  -1 211.893 8.57869  11
  -7   5   1 222.238 8.52731   9
  -7   5   1 221.063 9.10100   5
  -7   5   1 221.577 8.43277  11
   7   5  -1 225.116 8.04823   4
   7   5  -1 209.459 9.63266   8
   7   5  -1 214.874 7.34710  10
   6  -5  -1 69.3027 3.89195   8
   6  -5  -1 70.7717 3.11375   3
   6  -5  -1 69.9690 3.81303   7
  -6  -5   1 75.6544 3.70903   5
   6  -5  -1 67.0906 3.05909  10
   6  -5  -1 74.5361 4.14766   6
   6   5  -1 67.1626 3.70996   5
  -6   5   1 69.3689 3.22518   3
  -6   5   1 69.2196 3.73310   9
   6   5  -1 72.5879 3.36614   4
   6   5  -1 72.4354 2.48592   3
   6   5  -1 71.9027 3.85832  11
   6   5  -1 74.3212 2.58527   3
   6   5  -1 67.8925 4.40844   8
   6   5  -1 73.2648 2.90970  10
  -6   5   1 68.7345 4.05953   8
  -6   5   1 78.8844 3.86702  11
  -6   5   1 64.2397 4.53820   5
   5  -5  -1 76.7337 3.73241   7
   5  -5  -1 77.3728 3.93055   6
   5  -5  -1 75.6205 3.14211   3
  -5  -5   1 75.4439 3.54738   5
   5  -5  -1 73.6878 3.67009   8
   5  -5  -1 72.1363 3.06247  10
   5   5  -1 75.5375 3.75769  11
  -5   5   1 77.5909 3.67396  11
   5   5  -1 80.1795 3.81335   9
   5   5  -1 71.0633 4.78332   8
  -5   5   1 74.4097 3.20362   3
  -5   5   1 71.3144 3.91284   5
   5   5  -1 74.4465 2.86261  10
  -5   5   1 76.1115 3.91057   8
  -5   5   1 73.3049 3.66893   9
   5   5  -1 76.0163 3.20415   4
   5   5  -1 75.4439 3.68045   5
  -4  -5   1 644.187 21.9861   1
   4  -5  -1 629.442 23.0555   1
  -4  -5   1 610.020 40.9599   2
   4  -5  -1 620.049 48.1321   2
  -4   5   1 645.838 23.9313   1
  -4   5   1 645.359 45.2162   2
   4   5  -1 609.689 22.0651   1
   4   5  -1 552.626 38.6428   2
  -3  -5   1 1138.04 58.0464   2
   3  -5  -1 1162.40 63.5624   2
  -3  -5   1 1117.22 37.2229   1
   3  -5  -1 1155.10 38.7312   1
  -3   5   1 1220.80 39.1136   1
   3   5  -1 1119.33 37.3688   1
   3   5  -1 1136.13 56.0256   2
  -3   5   1 1163.55 62.0672   2
   2  -5  -1 174.453 6.05995   7
   2  -5  -1 181.485 6.12432   3
   2  -5  -1 170.822 5.94718  10
   2  -5  -1 171.382 5.86224   8
   2  -5  -1 183.445 6.19497   6
  -2  -5   1 176.236 5.88394   3
  -2  -5   1 177.648 5.61731   4
   2   5  -1 175.659 6.06354   9
  -2   5   1 179.920 6.11101   6
  -2   5   1 181.722 5.97299   3
  -2   5   1 180.687 5.86637  10
  -2   5   1 173.674 6.03160   7
  -2   5   1 178.937 5.81188  10
  -1  -5   1 2308.55 105.703   2
   1  -5  -1 2405.62 75.6266   1
   1  -5  -1 2493.10 102.437   2
   1   5  -1 2426.52 74.8574   1
  -1   5   1 2393.96 100.885   2
  -1   5   1 2479.56 75.3345   1
   1   5  -1 2318.26 95.7878   2
   0  -5   1 1964.80 85.6304   2
   0  -5   1 1894.73 60.8696   1
   0  -5  -1 1955.50 61.5008   1
   0  -5  -1 1910.17 88.3844   2
   0   5  -1 1993.65 84.5560   2
   0   5   1 1913.55 61.5376   1
   0   5   1 1844.78 87.2169   2
   0   5  -1 1971.35 61.5111   1
   1  -5   1 383.066 33.0812   2
  -1  -5  -1 362.992 42.4647   2
   1  -5   1 331.296 14.3900   1
  -1  -5  -1 361.838 15.2742   1
  -1   5  -1 344.514 15.3133   1
  -1   5  -1 332.035 31.3272   2
   1   5   1 336.752 15.1008   1
   1   5   1 372.288 35.2246   2
  -2  -5  -1 756.739 28.1571   1
   2  -5   1 699.186 51.9657   2
  -2  -5  -1 769.999 56.3797   2
   2  -5   1 754.427 27.3297   1
   2   5   1 771.191 28.2662   1
   2   5   1 631.711 52.7374   2
  -2   5  -1 718.512 49.6892   2
  -2   5  -1 799.932 28.3524   1
  -3  -5  -1 321.093 10.5317  10
   3  -5   1 341.651 11.4602   8
   3  -5   1 344.228 11.5361   6
   3  -5   1 324.455 11.1110   4
   3   5   1 325.606 10.7369   7
  -3   5  -1 337.427 11.6616   8
  -3   5  -1 340.505 11.7075   6
  -3   5  -1 334.564 11.1558   3
   3   5   1 341.333 12.0017   8
   4  -5   1 27.2837 2.27486   6
   4  -5   1 28.6874 1.82308  10
  -4  -5  -1 28.6859 1.41327  10
   4  -5   1 26.4738 1.99018   4
   4  -5   1 27.5206 1.83776   3
   4  -5   1 29.9384 2.56160   8
  -4   5  -1 28.2513 1.66880  11
   4   5   1 26.7949 1.30137   4
  -4   5  -1 29.9016 2.03591   3
   4   5   1 27.4329 1.78840  10
  -4   5  -1 29.2201 1.67796  10
   4   5   1 28.3952 1.81165   9
  -4   5  -1 29.8691 1.73624   9
   4   5   1 30.0740 1.78290   7
   4   5   1 26.0979 1.60409   5
   4   5   1 29.8963 2.63014   8
  -4   5  -1 27.6267 2.32076   8
   5  -5   1 1.20874 0.70782   4
   5  -5   1 1.35967 0.62300  10
   5  -5   1 0.56776 0.76680   8
   5  -5   1 1.25457 0.61004   3
   5  -5   1 3.28177 1.27705   6
   5   5   1 2.34811 0.71185   7
  -5   5  -1 4.81629 0.89242  11
   5   5   1 1.99468 0.74109   3
  -5   5  -1 1.46493 0.48865  10
  -5   5  -1 4.76122 0.90202   9
  -5   5  -1 2.84214 1.24742   8
   5   5   1 0.93224 0.37490   4
   5   5   1 1.37211 0.56087   5
  -5   5  -1 0.67875 0.64351   5
  -5   5  -1 1.89907 0.68876   3
   5   5   1 5.36945 1.57560   8
   5   5   1 1.53653 0.69284   9
  -5   5  -1 1.45051 0.45115  10
   5   5   1 1.00064 0.59762  10
   6  -5   1 25.1100 2.26207   4
   6  -5   1 31.3078 2.19078  10
   6  -5   1 30.1167 2.08680   3
   6  -5   1 29.9098 3.34427   6
   6  -5   1 31.4363 2.83137   8
  -6  -5  -1 32.1525 2.06116   5
  -6   5  -1 32.2621 2.32676   3
   6   5   1 30.1140 2.26734   9
   6   5   1 27.3551 2.04359   3
   6   5   1 32.9609 2.26549  10
  -6   5  -1 33.5542 2.12705   9
   6   5   1 25.5715 3.40960   8
  -6   5  -1 30.8589 3.01172   8
  -6   5  -1 30.7167 2.02291  11
   6   5   1 30.0192 2.14273   7
   6   5   1 25.9319 2.09684  11
   7  -5   1 0.89227 0.61627   3
   7  -5   1 1.09412 0.97684   8
   7  -5   1 2.70723 1.41791   6
   7  -5   1 0.47716 0.64355  10
   7   5   1 1.31726 1.22765   8
   7   5   1 2.22317 0.85139  10
  -7   5  -1 -0.0955 0.79019   5
   7   5   1 1.38897 0.67595   3
   8  -5   1 54.9644 4.40819   8
   8  -5   1 56.0710 3.14200   3
   8  -5   1 62.0886 4.71531   6
   8   5   1 64.4283 5.25670   8
  -8   5  -1 57.5431 4.12988   5
   8   5   1 64.3219 4.44383   3
   8   5   1 58.7989 4.85824   6
   9  -5   1 14.9400 2.82382   6
   9  -5   1 20.0755 3.31137   8
   9   5   1 16.8248 3.19820   6
   9   5   1 16.1191 3.31744   8
  10  -5   1 14.1052 2.99856   6
  10  -5   1 13.5552 2.88196   8
  10  -5   1 16.8410 3.45886   7
  10   5   1 12.8060 4.22721   8
  10   5   1 10.5694 3.34478   6
  10  -6  -1 3.23520 1.48920   7
  10  -6  -1 2.52550 1.65120   6
 -10   6   1 1.71238 1.43785   5
  10   6  -1 2.88202 1.76093   8
  10   6  -1 5.07566 1.98509   6
   9  -6  -1 11.9512 2.23125   7
   9  -6  -1 8.97063 2.17394   6
   9  -6  -1 10.1551 2.15377   8
   9   6  -1 11.5037 2.66216   8
  -9   6   1 10.6779 3.47406   5
   9   6  -1 7.37834 2.12225   6
   8  -6  -1 53.7604 3.99206   6
   8  -6  -1 52.0762 3.78832   8
   8  -6  -1 48.6493 2.61646   3
   8  -6  -1 53.4126 3.79567   7
  -8   6   1 49.9023 4.04046  11
   8   6  -1 51.3014 4.13342   6
  -8   6   1 53.0813 3.53260   9
   8   6  -1 46.8842 3.53533  11
  -8   6   1 57.3273 4.11804   5
   8   6  -1 54.2920 4.59425   8
   7  -6  -1 35.1413 3.01103   6
   7  -6  -1 34.1154 2.77564   8
   7  -6  -1 33.5247 2.13772  10
   7  -6  -1 32.4038 2.04251   3
   7  -6  -1 37.1493 2.88794   7
  -7   6   1 36.7570 2.70531  11
   7   6  -1 33.5781 1.94728  10
   7   6  -1 37.7272 3.52213   8
  -7   6   1 34.6681 2.69838   9
  -7   6   1 34.2764 2.99693   8
   7   6  -1 29.5151 2.61212  11
   7   6  -1 31.9661 2.28674   4
  -7   6   1 34.0172 3.00147   5
  -7   6   1 30.6623 2.09179   3
   6  -6  -1 28.8366 1.85034   3
   6  -6  -1 32.6239 2.64856   6
   6  -6  -1 30.8212 2.40520   8
   6  -6  -1 26.2998 1.79643  10
   6  -6  -1 30.7914 2.43010   7
  -6   6   1 34.0634 2.96804   8
  -6   6   1 28.7576 2.56224   5
   6   6  -1 31.5893 1.69821  10
   6   6  -1 30.8096 1.51217   3
   6   6  -1 28.2345 1.36247   3
   6   6  -1 29.8934 2.40089  11
   6   6  -1 27.8271 1.77314   4
   6   6  -1 31.8010 2.36447   5
  -6   6   1 29.1045 2.29756  11
   6   6  -1 29.9468 2.83398   8
  -6   6   1 33.3313 2.44871   9
   5  -6  -1 206.187 7.85281   6
   5  -6  -1 214.147 7.11050   3
   5  -6  -1 193.834 6.90039  10
   5  -6  -1 198.726 7.62931   7
   5  -6  -1 197.029 7.48487   8
   5   6  -1 202.802 6.71766   4
  -5   6   1 203.967 7.57479  11
  -5   6   1 203.597 7.62129   9
  -5   6   1 197.239 7.02602   3
   5   6  -1 202.657 7.67902  11
   5   6  -1 189.915 7.46362   5
  -5   6   1 199.959 7.95202   5
  -5   6   1 195.001 7.78213   8
   5   6  -1 197.008 6.49135   3
   5   6  -1 206.286 6.72680  10
   5   6  -1 197.682 7.63374   9
  -4  -6   1 665.572 46.1408   2
   4  -6  -1 649.113 24.3062   1
  -4  -6   1 617.812 22.9050   1
   4  -6  -1 692.787 52.2363   2
  -4   6   1 652.396 25.0051   1
   4   6  -1 598.642 42.7934   2
  -4   6   1 594.289 47.1618   2
   4   6  -1 628.135 23.2192   1
   3  -6  -1 271.175 9.07689   8
   3  -6  -1 293.230 9.36553   7
   3  -6  -1 266.782 9.06935  10
  -3   6   1 266.928 9.44646   5
  -3   6   1 272.679 8.97072   3
   3   6  -1 277.152 9.30477   9
  -3   6   1 275.054 9.44868   6
  -3   6   1 281.932 8.83023  10
   3   6  -1 281.130 9.23106   5
   2  -6  -1 156.248 5.59586   3
   2  -6  -1 155.639 5.60933   6
   2  -6  -1 163.356 5.39927  10
   2  -6  -1 144.000 5.39469  10
   2  -6  -1 155.175 5.35308   8
   2  -6  -1 160.342 5.52649   7
   2   6  -1 153.170 4.72549   7
  -2   6   1 155.232 5.27351  10
  -2   6   1 154.261 5.28020   8
   2   6  -1 150.596 5.21795   3
  -2   6   1 152.306 5.31755  10
  -2   6   1 152.457 5.46371   7
   1  -6  -1 417.922 36.9031   2
   1  -6  -1 420.566 18.0231   1
  -1  -6   1 505.611 37.3427   2
  -1  -6   1 394.789 17.0421   1
  -1   6   1 470.838 18.5878   1
  -1   6   1 468.145 39.5732   2
   1   6  -1 436.365 35.5069   2
   1   6  -1 424.546 17.5159   1
   0  -6  -1 2041.53 62.7843   1
   0  -6   1 1900.28 61.9624   1
   0  -6   1 1930.74 89.9359   2
   0  -6  -1 1799.50 91.0043   2
   0   6  -1 1923.15 62.2744   1
   0   6  -1 1796.82 87.1555   2
   0   6   1 2024.62 94.1776   2
   0   6   1 1950.03 62.3701   1
   1  -6   1 9.56471 0.94754   6
  -1  -6  -1 11.6510 0.96567  10
   1  -6   1 12.9501 1.03397   3
   1  -6   1 12.0857 1.34458   4
   1  -6   1 11.5613 0.96408  10
   1  -6   1 15.0137 1.18988   8
  -1  -6  -1 13.1810 0.89446   7
  -1   6  -1 13.1288 1.44399   3
  -1   6  -1 9.97134 1.00131   8
  -1   6  -1 11.6801 0.96398  10
   1   6   1 12.7341 0.89550   7
   2  -6   1 460.248 50.6696   2
  -2  -6  -1 412.111 48.8702   2
   2  -6   1 441.019 18.3950   1
   2   6   1 422.690 48.8514   2
  -2   6  -1 469.507 41.9012   2
  -2   6  -1 443.463 19.3638   1
   2   6   1 446.884 19.3242   1
   3  -6   1 40.0360 2.36402   4
   3  -6   1 40.4429 2.19199  10
   3  -6   1 41.4183 2.25079   3
   3  -6   1 42.3520 2.53884   8
   3  -6   1 42.0338 2.57667   6
  -3  -6  -1 38.3275 1.95202  10
   3   6   1 39.4404 2.15535  10
   3   6   1 40.2140 2.05575   7
   3   6   1 43.9059 1.57364   4
   3   6   1 40.6111 2.01160   5
   3   6   1 40.1815 2.79971   8
  -3   6  -1 40.1778 2.60744   8
  -3   6  -1 45.6515 3.07467   6
  -3   6  -1 40.6633 2.37709   3
  -3   6  -1 39.1934 2.11155  10
   4  -6   1 114.268 4.80226   3
   4  -6   1 116.566 5.07092   4
   4  -6   1 116.465 5.38938   6
   4  -6   1 117.205 4.78417  10
   4  -6   1 130.056 6.12236   8
   4   6   1 118.806 4.76385  10
   4   6   1 122.171 5.96797   8
  -4   6  -1 122.356 5.68772   8
  -4   6  -1 122.640 4.59462  11
  -4   6  -1 115.169 5.19499  10
   4   6   1 123.542 4.71367   7
  -4   6  -1 118.396 4.58033   9
   4   6   1 114.588 4.46121   5
   4   6   1 120.335 3.95232   4
   4   6   1 117.205 4.73388   9
  -4   6  -1 125.987 4.75619  10
   5  -6   1 118.643 4.84141   3
   5  -6   1 120.836 5.72666   6
   5  -6   1 118.386 4.86586  10
   5  -6   1 97.7112 5.85951   4
   5  -6   1 117.540 5.59848   8
   5   6   1 121.173 6.27898   8
   5   6   1 112.761 4.83527  11
  -5   6  -1 119.037 4.41063  10
  -5   6  -1 116.948 4.67280   9
  -5   6  -1 117.067 5.30354   5
   5   6   1 115.026 3.96473   4
   5   6   1 107.740 4.81360   9
   5   6   1 119.229 4.88453  10
  -5   6  -1 118.047 4.37799  10
   5   6   1 107.229 4.50156   5
   5   6   1 107.866 4.65675   7
   6  -6   1 28.4505 2.11952  10
   6  -6   1 22.8851 2.23307   4
   6  -6   1 24.7865 3.08229   6
   6  -6   1 26.8864 2.00467   3
   6  -6   1 26.4730 2.63651   8
   6   6   1 25.9964 1.99583   3
  -6   6  -1 25.9689 2.40887   5
   6   6   1 27.2561 3.50818   8
  -6   6  -1 27.5921 2.21387   3
   6   6   1 26.5215 2.12154  11
  -6   6  -1 26.0818 1.92683   9
   6   6   1 25.0956 2.04951  10
   6   6   1 24.1164 1.95244   7
  -6   6  -1 27.0555 3.30823   8
   6   6   1 21.1435 2.06822   9
  -6   6  -1 27.2017 1.94715  11
   7  -6   1 4.00887 1.55112   6
   7  -6   1 3.98285 0.99446   3
   7  -6   1 6.26105 1.25481  10
   7  -6   1 6.68361 1.79731   8
  -7   6  -1 4.47212 1.38354   5
   7   6   1 9.52136 2.34917   8
   7   6   1 5.67168 1.27718  10
   7   6   1 7.32556 1.22765   3
   8  -6   1 186.562 9.07031   6
   8  -6   1 187.697 9.00394   8
   8   6   1 194.172 10.0187   8
  -8   6  -1 183.219 8.50552   5
   9  -6   1 53.9345 4.75984   6
   9  -6   1 54.5911 4.64427   8
   9   6   1 62.5021 5.33171   6
   9   6   1 55.5873 5.34389   8
  10  -6   1 3.31748 1.63697   7
  10  -6   1 2.56114 1.71943   8
  10  -6   1 3.31085 1.98179   6
  10   6   1 2.21601 1.90376   6
  10   6   1 1.45279 1.75086   8
  10  -7  -1 169.959 8.71112   6
  10  -7  -1 152.577 8.13342   7
 -10   7   1 161.863 8.57951   5
  10   7  -1 181.073 9.87718   8
  10   7  -1 161.520 8.92030   6
   9  -7  -1 297.772 12.3037   6
   9  -7  -1 298.501 11.9088   8
   9  -7  -1 288.296 11.8569   7
  -9   7   1 279.354 12.3379   5
   9   7  -1 297.063 13.3854   8
   9   7  -1 290.691 12.6766   6
   8  -7  -1 2.77138 1.31908   6
   8  -7  -1 1.81466 0.72069   3
   8  -7  -1 1.87901 0.97836   8
   8  -7  -1 3.78450 2.41765   7
  -8   7   1 2.99611 1.39342   5
  -8   7   1 2.06128 1.06722   9
  -8   7   1 1.20684 0.89053  11
   8   7  -1 1.42639 0.95459  11
   8   7  -1 0.74862 1.25297   8
   7  -7  -1 9.81112 1.72920   8
   7  -7  -1 12.2030 1.53638  10
   7  -7  -1 9.04253 1.69499   7
   7  -7  -1 9.10372 1.78904   6
   7  -7  -1 10.2586 1.35498   3
  -7   7   1 6.81552 1.64306   8
   7   7  -1 10.7522 1.83831  11
   7   7  -1 12.1147 2.38718   8
   7   7  -1 8.86247 1.14949  10
   7   7  -1 11.2864 0.84756   3
  -7   7   1 11.0709 1.42593   3
  -7   7   1 11.8354 1.88972   9
  -7   7   1 11.2723 1.77944  11
  -7   7   1 8.52100 1.85928   5
   6  -7  -1 28.9327 2.40878   7
   6  -7  -1 28.2967 2.30592   8
   6  -7  -1 29.5350 2.51915   6
   6  -7  -1 26.7678 1.88368  10
   6  -7  -1 29.4427 1.95192   3
   6   7  -1 29.0680 2.39147  11
   6   7  -1 29.4686 1.44111   4
   6   7  -1 30.0017 2.32218   5
  -6   7   1 29.6742 2.04536   3
   6   7  -1 25.6847 1.69555   7
   6   7  -1 28.7987 1.59117   4
  -6   7   1 32.5167 2.37126  11
   6   7  -1 30.7114 2.95135   8
   6   7  -1 32.1328 1.79073  10
  -6   7   1 27.1681 2.58027   5
  -6   7   1 30.2869 2.37529   9
  -6   7   1 27.4110 2.67291   6
   5  -7  -1 34.1903 2.06795  10
   5  -7  -1 41.7736 2.65053   7
   5  -7  -1 38.2060 2.44501   8
   5  -7  -1 38.2111 2.65030   6
   5   7  -1 31.8586 2.30305   5
  -5   7   1 37.3225 2.60110   8
   5   7  -1 37.0870 1.85890   7
  -5   7   1 39.5313 2.53517  11
   5   7  -1 42.2525 2.61850  11
  -5   7   1 39.5312 2.23944   3
   5   7  -1 41.5706 2.62242   9
  -5   7   1 35.5947 2.47044   9
   5   7  -1 38.2284 1.97177  10
   5   7  -1 38.6968 1.62674   4
   5   7  -1 39.4114 1.81662   3
   4  -7  -1 2.36048 0.58734  10
   4  -7  -1 1.98728 0.66511   8
   4  -7  -1 1.37673 0.53838   3
   4  -7  -1 2.45409 0.80742   6
  -4   7   1 1.65955 0.76256   6
   4   7  -1 2.31201 0.43131   7
  -4   7   1 2.00355 0.71070   9
   4   7  -1 2.62422 0.73914   5
  -4   7   1 1.76132 0.64737  11
   4   7  -1 1.19436 0.52323   9
  -4   7   1 3.08644 0.53305  10
  -4   7   1 2.53098 0.51533  10
   4   7  -1 1.67348 0.43682   3
   4   7  -1 1.81137 0.51981  10
  -4   7   1 1.76248 0.55123   3
  -4   7   1 5.35467 1.07280   5
  -4   7   1 1.81278 0.67017   8
   3  -7  -1 281.564 9.36089   8
   3  -7  -1 294.262 9.52429   3
   3  -7  -1 277.031 9.64224   6
   3  -7  -1 261.726 9.32150  10
  -3  -7   1 283.437 8.61309   4
   3   7  -1 279.932 9.37260   5
  -3   7   1 271.317 9.61186   6
  -3   7   1 273.526 9.30135   8
   3   7  -1 285.847 9.49832   9
  -3   7   1 278.886 9.22945   3
  -3   7   1 283.709 9.01344  10
   3   7  -1 275.138 8.59448   7
  -3   7   1 297.491 9.16303  10
   2  -7  -1 3052.54 96.1485   1
  -2  -7   1 2966.40 94.8010   1
  -2  -7   1 3097.36 126.845   2
   2  -7  -1 2990.46 130.507   2
   2   7  -1 3025.78 95.1419   1
   2   7  -1 3038.46 124.285   2
  -2   7   1 3246.56 96.4901   1
  -2   7   1 3039.60 130.294   2
   1  -7  -1 40.8340 2.06194   6
  -1  -7   1 35.6433 1.56439   4
   1  -7  -1 39.6590 2.18110   3
  -1  -7   1 39.2546 1.94021   3
   1   7  -1 32.2089 1.78800   6
   1   7  -1 39.1334 1.70993   4
  -1   7   1 37.3394 1.87691   8
   1   7  -1 37.6757 1.86030   3
   1   7  -1 36.9244 1.81921  10
  -1   7   1 36.2621 1.91782  10
  -1   7   1 37.9684 1.84493   7
   0  -7   1 105.323 3.69792   7
   0  -7   1 110.919 4.05501  10
   0  -7   1 109.277 4.11499   3
   0  -7   1 109.542 4.29743   8
   0  -7  -1 95.0635 4.27353  10
   0  -7   1 105.896 3.87012   4
   0  -7  -1 111.284 3.96613   7
   0  -7   1 103.938 4.03867   6
   0   7   1 108.281 4.12481  10
   0   7   1 113.195 3.96094   7
   0   7  -1 102.368 4.01163   6
   0   7  -1 99.2585 4.01727   3
   0   7   1 109.377 4.30904   3
   1  -7   1 171.585 6.07064   6
   1  -7   1 167.194 6.23014   8
   1  -7   1 174.782 5.99914   4
  -1  -7  -1 158.047 6.18182  10
  -1  -7  -1 170.905 5.70124   7
  -1   7  -1 166.857 6.02070   3
   1   7   1 170.934 6.00005  10
  -1   7  -1 160.245 5.98234   6
   1   7   1 169.535 5.74983   7
  -1   7  -1 166.998 6.14953   8
  -1   7  -1 167.601 5.90224  10
   1   7   1 171.430 6.28447   3
   2  -7   1 340.784 11.4450   8
  -2   7  -1 350.656 11.5298   6
  -2   7  -1 340.519 11.4366   8
   2   7   1 327.736 11.0465  10
  -2   7  -1 345.113 11.2841   3
   2   7   1 332.537 10.8156   7
   3  -7   1 62.6466 2.96524  10
   3  -7   1 60.9494 2.96442   3
   3  -7   1 54.5453 3.01668   4
  -3  -7  -1 60.7896 2.70266  10
   3  -7   1 63.3890 3.29110   8
   3  -7   1 65.5431 3.33276   6
  -3   7  -1 59.1691 2.80644  10
  -3   7  -1 56.5172 3.25567   8
  -3   7  -1 63.2511 3.16567   3
   3   7   1 66.4187 2.98080  10
   3   7   1 61.4954 2.57199   5
   3   7   1 59.4026 2.70626   7
  -4  -7  -1 1173.35 80.1288   2
  -4  -7  -1 1062.37 39.5353   1
   4  -7   1 1110.52 77.9875   2
  -4   7  -1 1083.86 40.8028   1
  -4   7  -1 1135.50 80.3464   2
   4   7   1 1002.58 39.4056   1
   5  -7   1 28.7729 2.50765   8
   5  -7   1 34.0276 2.18957   3
   5  -7   1 23.9813 2.22631   4
   5  -7   1 31.1902 2.17658  10
   5  -7   1 27.9477 2.60512   6
  -5   7  -1 33.8908 2.08619  10
  -5   7  -1 32.6868 2.50182   5
   5   7   1 29.5830 2.00095   7
   5   7   1 31.9227 2.15186  10
  -5   7  -1 31.2068 2.03513   9
  -5   7  -1 29.5456 1.85445  10
   5   7   1 30.8601 1.92284   5
  -5   7  -1 29.7659 1.94663  11
   5   7   1 32.6403 2.22215   9
   5   7   1 31.5715 2.19398  11
   5   7   1 28.5598 1.32280   4
   5   7   1 30.8539 3.04978   8
  -5   7  -1 26.5724 2.64843   8
  -5   7  -1 29.4032 2.26725   3
   6  -7   1 270.447 10.8434   6
   6  -7   1 261.691 9.68936  10
   6  -7   1 272.470 10.7217   8
   6  -7   1 273.067 9.65899   3
   6   7   1 264.248 9.85816  11
   6   7   1 269.648 10.9505  10
  -6   7  -1 271.444 9.51596   9
   6   7   1 266.644 11.6739   8
  -6   7  -1 262.236 10.3675   5
   6   7   1 279.104 9.67273   3
   6   7   1 253.722 9.53523   7
  -6   7  -1 282.964 9.53428  11
   7  -7   1 250.622 11.6800   8
   7  -7   1 263.590 9.78391  10
   7  -7   1 267.986 9.62652   3
   7   7   1 277.108 9.51638   3
   7   7   1 267.728 12.9553   8
   7   7   1 268.130 9.88550  10
  -7   7  -1 245.119 10.5105   5
   8  -7   1 41.5548 3.72485   8
   8  -7   1 34.7891 2.55601   3
   8  -7   1 43.8003 3.95353   6
  -8   7  -1 39.5358 3.47588   5
   8   7   1 37.7121 4.79089   8
   9  -7   1 56.3094 4.69834   8
   9  -7   1 57.9513 4.82291   6
  -9   7  -1 51.4185 4.30030   5
   9   7   1 46.6723 5.47288   6
   9   7   1 55.1324 5.32175   8
  10  -8  -1 58.1329 4.69741   7
  10  -8  -1 71.7553 5.26779   6
  10   8  -1 59.1674 5.71073   8
 -10   8   1 64.5629 5.10626   5
  10   8  -1 77.5395 5.80768   6
   9  -8  -1 129.401 6.71503   8
   9  -8  -1 136.333 7.14409   6
   9  -8  -1 128.748 6.82713   7
  -9   8   1 122.843 7.02957   5
   9   8  -1 114.337 7.15968   6
   9   8  -1 125.024 7.82723   8
   8  -8  -1 1.07624 1.04344   7
   8  -8  -1 1.12469 1.03546   8
   8  -8  -1 0.86690 0.67613   3
  -8   8   1 0.27390 0.98668   5
   8   8  -1 1.52964 0.97605  11
  -8   8   1 -0.1923 0.77490  11
   8   8  -1 0.78220 1.33611   8
  -8   8   1 0.19234 0.91480   9
   7  -8  -1 95.7625 5.04424   8
   7  -8  -1 109.570 5.83996   7
   7  -8  -1 92.5890 5.24730   6
   7  -8  -1 91.0328 4.32217  10
   7  -8  -1 102.080 4.47152   3
   7   8  -1 108.127 6.31940   8
  -7   8   1 91.3162 5.41065   5
   7   8  -1 90.9339 5.01008  11
  -7   8   1 95.2897 4.89076  11
  -7   8   1 107.481 5.66290   9
  -7   8   1 100.370 4.52827   3
  -7   8   1 87.5264 5.21299   8
   7   8  -1 103.797 4.23043  10
   6  -8  -1 37.3714 2.33973  10
   6  -8  -1 37.8129 2.95011   6
   6  -8  -1 39.2185 2.81039   7
   6  -8  -1 44.0558 2.88890   8
   6  -8  -1 39.4465 2.41664   3
   6   8  -1 36.2192 3.32715   8
  -6   8   1 40.3352 2.48757   3
  -6   8   1 42.9294 2.86577   9
   6   8  -1 40.1608 2.18574  10
   6   8  -1 37.9985 1.85787   3
  -6   8   1 37.2076 2.67035  11
   6   8  -1 36.7473 1.48237   4
   6   8  -1 40.0157 2.11301   7
   6   8  -1 34.4511 2.59856   5
  -6   8   1 39.4247 3.11575   5
   6   8  -1 36.3489 2.74790  11
  -6   8   1 38.3617 3.14811   6
   5  -8  -1 62.6149 3.13407  10
   5  -8  -1 64.6879 3.58905   7
   5  -8  -1 63.3197 3.68660   6
   5  -8  -1 69.3971 3.35441   3
   5  -8  -1 70.1824 3.54704   8
  -5   8   1 69.4499 4.36548   5
   5   8  -1 68.9658 3.52895   5
   5   8  -1 74.5719 3.76034  11
  -5   8   1 71.4794 3.60990  11
  -5   8   1 63.8890 3.64549   8
   5   8  -1 69.6789 2.83362   3
  -5   8   1 68.6115 2.66254  10
  -5   8   1 65.5226 3.91748   6
   5   8  -1 60.7170 2.74997   7
   5   8  -1 68.5788 3.03918  10
  -5   8   1 68.2718 3.60366   9
  -5   8   1 66.9864 2.65199  10
   4  -8  -1 214.473 7.59049   3
   4  -8  -1 207.658 7.55932   8
   4  -8  -1 210.666 7.37221  10
   4  -8  -1 213.288 7.76156   7
  -4   8   1 212.773 6.98781  10
  -4   8   1 206.670 7.67615   8
   4   8  -1 210.097 7.73134   9
   4   8  -1 206.231 7.55275   5
   4   8  -1 206.775 7.02297   3
   4   8  -1 199.277 6.71177   7
  -4   8   1 211.240 8.03982   6
   4   8  -1 206.769 7.22530  10
  -4   8   1 207.528 7.34320   3
  -4   8   1 207.006 7.97554   5
  -4   8   1 207.869 7.04719  10
   3  -8  -1 253.735 8.65387   3
   3  -8  -1 254.604 8.52185   8
   3  -8  -1 244.456 8.57265   7
   3  -8  -1 247.878 8.78363   6
   3  -8  -1 252.965 8.37553  10
  -3  -8   1 244.283 7.57631   4
   3  -8  -1 240.314 8.50424  10
   3   8  -1 252.695 8.37808  10
  -3   8   1 238.887 8.66755   6
  -3   8   1 242.898 8.23410  10
   3   8  -1 241.836 7.60742   7
  -3   8   1 238.222 8.30702   3
   3   8  -1 237.392 8.10066   3
   2  -8  -1 166.573 6.24045   6
  -2  -8   1 161.701 6.01575   3
   2  -8  -1 168.055 6.27771   3
   2  -8  -1 170.607 6.05712   7
   2  -8  -1 158.127 6.05730  10
  -2  -8   1 168.195 5.31866   4
   2  -8  -1 170.464 5.98933   8
  -2   8   1 166.939 5.91362   8
   2   8  -1 165.570 5.36429   4
  -2   8   1 166.176 6.02831   3
  -2   8   1 165.745 5.96777   7
  -2   8   1 168.430 5.98602  10
  -2   8   1 161.346 6.11002   6
  -2   8   1 172.292 5.90520  10
   2   8  -1 167.701 5.85321   3
   2   8  -1 164.927 5.18634   7
   1  -8  -1 19.0324 1.42164   6
  -1  -8   1 18.6812 0.95015   7
  -1  -8   1 20.5169 1.07716   4
   1  -8  -1 18.2991 1.28684   7
   1  -8  -1 17.9294 1.38260  10
  -1  -8   1 17.8760 1.33040   3
  -1   8   1 16.2075 1.33521   6
   1   8  -1 17.5466 1.41131   8
  -1   8   1 19.5475 1.43903   7
   1   8  -1 16.9739 1.26559   6
  -1   8   1 17.4562 1.35833   3
   1   8  -1 18.4545 1.28100   3
  -1   8   1 17.7983 1.32728  10
  -1   8   1 17.6099 1.29545   8
   1   8  -1 18.8313 0.90865   7
   1   8  -1 17.4616 1.22218  10
  -1   8   1 21.3166 1.36554  10
   0  -8   1 1188.24 42.8185   1
   0  -8  -1 1234.25 43.4062   1
   0  -8   1 1255.03 86.8361   2
   0   8  -1 1283.65 43.8337   1
   0   8  -1 1105.85 70.7422   2
   0   8   1 1246.86 76.4991   2
   0   8   1 1260.89 43.5648   1
   1  -8   1 0.37166 0.32690  10
  -1  -8  -1 -0.3066 0.17177   7
  -1  -8  -1 0.27258 0.25037   4
   1  -8   1 0.57170 0.42147   8
   1  -8   1 -0.0781 0.26010   3
   1  -8   1 3.62310 0.73755   4
   1  -8   1 1.00073 0.44442   6
   1  -8   1 0.71707 0.33173   7
  -1  -8  -1 0.66882 0.39255  10
  -1   8  -1 0.14855 0.33473   8
   1   8   1 0.80616 0.42585  10
   1   8   1 0.43290 0.32837   7
  -1   8  -1 0.29985 0.34281   3
   1   8   1 0.68568 0.40199   3
  -1   8  -1 -0.0822 0.30188   6
  -1   8  -1 0.60699 0.34151  10
   2  -8   1 52.3526 2.75852   4
  -2  -8  -1 49.8186 2.56208  10
   2  -8   1 54.9440 2.74848   3
   2  -8   1 59.0204 2.93415   6
  -2  -8  -1 56.2605 2.40576   7
   2  -8   1 53.9536 2.68928  10
   2  -8   1 54.6196 2.96456   8
  -2   8  -1 53.4949 2.60255  10
  -2   8  -1 51.0952 2.75256   3
   2   8   1 49.7162 2.82511   3
   2   8   1 57.3703 2.72237  10
  -2   8  -1 55.3495 2.90287   8
  -2   8  -1 56.5976 2.95474   6
   3  -8   1 71.6850 3.62506   8
   3  -8   1 72.9845 3.28744  10
   3  -8   1 76.8273 4.62651   3
   3   8   1 65.3497 2.94823   7
   3   8   1 66.5437 2.79149   5
   3   8   1 65.4063 3.16816  10
  -3   8  -1 67.3260 3.39001   3
  -3   8  -1 62.8210 3.05278  10
  -3   8  -1 64.4434 3.56117   8
   4  -8   1 41.7127 2.82289   8
   4  -8   1 39.0142 2.80532   6
   4  -8   1 38.6413 2.61301   4
   4  -8   1 41.0669 2.74627  10
   4  -8   1 40.1575 2.43777   3
   4   8   1 37.9579 2.34104  10
   4   8   1 38.6231 2.09371   5
  -4   8  -1 36.6670 2.33637  10
  -4   8  -1 42.5140 2.58653  11
   4   8   1 36.9617 2.26315   9
  -4   8  -1 38.0595 2.23348   9
  -4   8  -1 42.3829 2.31220  10
  -4   8  -1 36.2340 2.55708   3
   4   8   1 35.4966 3.02031   8
   4   8   1 40.1745 2.22814   7
   5  -8   1 129.374 6.12274   8
   5  -8   1 133.758 5.57658  10
   5  -8   1 132.522 5.55305   3
   5  -8   1 126.657 5.86497   4
   5  -8   1 138.634 6.35080   6
  -5   8  -1 130.921 6.62503   5
   5   8   1 145.912 7.18348   8
   5   8   1 127.106 5.52242   9
  -5   8  -1 139.428 5.22709  10
  -5   8  -1 140.173 5.29050  10
  -5   8  -1 146.124 6.71845   8
  -5   8  -1 137.528 5.37124  11
   5   8   1 125.544 5.13735   5
  -5   8  -1 130.416 5.79345   3
  -5   8  -1 137.581 5.40908   9
   5   8   1 126.806 5.28793   7
   5   8   1 132.527 5.52625  10
  -5   8  -1 132.394 6.61804   6
   6  -8   1 5.40531 1.16064  10
   6  -8   1 4.35791 1.06413   3
   6  -8   1 3.88845 1.35420   8
   6  -8   1 2.02895 1.15999   6
  -6   8  -1 5.23965 1.11395  11
  -6   8  -1 5.18273 1.11796   9
   6   8   1 3.78773 1.05974  10
   6   8   1 3.02372 0.93361   7
  -6   8  -1 4.45034 1.30009   5
   6   8   1 3.72639 1.02376  11
   6   8   1 3.22522 1.50307   8
   7  -8   1 66.4421 3.67595   3
   7  -8   1 67.1760 3.83235  10
   7  -8   1 75.9765 4.94987   6
   7   8   1 60.8725 6.17849   8
   7   8   1 74.3102 3.99433  10
   7   8   1 69.0595 3.63287   3
  -7   8  -1 66.9010 4.47231   5
   8  -8   1 21.3654 2.30890   3
   8  -8   1 22.7790 3.23349   6
   8  -8   1 18.8203 2.89571   8
   8   8   1 26.7576 4.20054   8
  -8   8  -1 23.0865 3.06193   5
   9  -8   1 9.75497 2.48262   8
   9  -8   1 9.57369 2.31363   7
   9  -8   1 14.9601 2.88374   6
   9   8   1 10.2666 2.92345   8
  -9   8  -1 12.2839 2.62451   5
   9   8   1 9.45772 2.59623   6
  10  -9  -1 20.2093 3.18007   6
  10  -9  -1 17.8507 2.91303   7
 -10   9   1 17.5858 3.12225   5
  10   9  -1 14.8177 3.45008   8
  10   9  -1 16.8405 3.28830   6
   9  -9  -1 55.7295 4.21648   8
   9  -9  -1 40.6653 3.74194   7
   9  -9  -1 56.0978 4.38686   6
   9   9  -1 49.4404 4.89083   8
   8  -9  -1 342.710 12.2078   3
   8  -9  -1 357.318 13.5427   7
   8  -9  -1 341.188 13.1910   8
   8  -9  -1 361.164 13.7330   6
   8   9  -1 346.146 13.3323  11
   8   9  -1 353.127 15.0857   8
  -8   9   1 356.505 13.1008   9
  -8   9   1 343.286 13.8652   5
  -8   9   1 364.032 13.1632  11
   7  -9  -1 642.588 21.2577   8
   7  -9  -1 624.619 20.4263  10
   7  -9  -1 651.152 20.5339   3
   7  -9  -1 641.038 21.8179   6
   7  -9  -1 629.016 21.5453   7
  -7   9   1 637.976 22.0138   5
  -7   9   1 649.337 21.0973  11
   7   9  -1 635.046 20.1417  10
  -7   9   1 637.046 22.3320   9
  -7   9   1 577.967 21.5261   8
   7   9  -1 656.328 22.9970   8
   6  -9  -1 0.30130 0.49844   3
   6  -9  -1 0.63405 0.72005   8
   6  -9  -1 0.49442 0.65707   7
   6  -9  -1 -0.3491 0.74692   6
   6  -9  -1 -0.1729 0.43870  10
   6   9  -1 0.11292 0.41150   7
   6   9  -1 0.81008 0.67998   5
  -6   9   1 0.46559 0.68783   3
   6   9  -1 0.51406 0.50000  10
  -6   9   1 0.03681 0.64022   9
  -6   9   1 1.01912 0.73132  11
   6   9  -1 -0.1948 0.54804  11
  -6   9   1 -0.1700 0.76258   5
   5  -9  -1 421.557 14.1341   7
   5  -9  -1 411.405 13.7373   3
   5  -9  -1 399.416 13.4719  10
   5  -9  -1 418.658 13.9047   8
   5  -9  -1 418.989 14.3354   6
  -5   9   1 395.204 13.4746   3
   5   9  -1 420.138 13.3430  10
  -5   9   1 410.015 14.4494   5
  -5   9   1 390.938 14.0701   8
  -5   9   1 415.052 14.6161   6
  -5   9   1 409.799 14.0194   9
   5   9  -1 396.420 12.9875   3
  -5   9   1 409.590 13.9234  11
  -5   9   1 421.544 12.8883  10
  -5   9   1 406.309 12.8928  10
   4  -9  -1 876.884 34.0610   1
   4  -9  -1 919.396 73.1067   2
  -4  -9   1 871.560 32.5634   1
  -4  -9   1 861.209 66.4395   2
  -4   9   1 857.480 38.1946   1
  -4   9   1 904.555 70.7134   2
   3  -9  -1 127.503 5.40710   6
   3  -9  -1 127.295 5.30326   3
   3  -9  -1 133.024 5.19928   8
  -3  -9   1 123.275 5.17767   3
  -3  -9   1 128.526 4.23019   4
   3  -9  -1 127.996 5.04672  10
   3  -9  -1 130.637 5.23100   7
   3  -9  -1 121.192 5.17383  10
  -3   9   1 128.466 4.84946  10
   3   9  -1 134.392 4.30940   7
  -3   9   1 142.925 5.09957  10
  -3   9   1 130.577 5.35619   6
  -3   9   1 130.645 5.05244   3
   3   9  -1 129.788 4.85859   3
  -3   9   1 130.030 5.04153   8
   3   9  -1 133.708 5.12381  10
   2  -9  -1 325.108 10.7079   3
   2  -9  -1 298.721 10.4092  10
   2  -9  -1 320.658 10.2865   8
   2   9  -1 315.968 10.1506   3
  -2   9   1 313.414 10.3003  10
  -2   9   1 295.136 10.0971  10
  -2   9   1 294.534 10.3855   6
  -2   9   1 302.997 10.1919   7
  -2   9   1 301.823 10.2801   3
  -1  -9   1 1053.38 38.8921   1
   1  -9  -1 1253.96 78.2182   2
  -1  -9   1 964.853 69.7513   2
   1  -9  -1 1092.53 39.7650   1
   1   9  -1 1106.45 39.5668   1
  -1   9   1 1042.18 39.3412   1
  -1   9   1 1127.09 75.7419   2
   1   9  -1 1065.92 70.7317   2
   0  -9  -1 913.097 67.1320   2
   0  -9   1 886.820 64.5468   2
   0  -9   1 798.781 31.1591   1
   0  -9  -1 789.490 31.6919   1
   0   9   1 834.406 63.2869   2
   0   9  -1 840.043 32.0308   1
   0   9  -1 706.097 58.8955   2
   0   9   1 785.585 31.3326   1
   1  -9   1 194.167 7.51714   8
  -1  -9  -1 211.681 6.95611   7
  -1  -9  -1 206.468 6.89229   4
   1  -9   1 204.196 7.01940   7
   1  -9   1 206.045 7.36518   3
   1  -9   1 213.650 7.33994  10
  -1  -9  -1 196.155 7.25475  10
   1  -9   1 199.444 7.20098   4
  -1   9  -1 212.576 7.36277   3
  -1   9  -1 202.525 7.18242  10
   1   9   1 200.342 7.30580  10
   1   9   1 212.817 7.05247   7
  -1   9  -1 194.346 7.42830   8
  -1   9  -1 211.329 7.35300   6
   2  -9   1 85.0376 3.85746   4
  -2  -9  -1 80.8295 3.66741  10
   2  -9   1 90.2000 4.04355   6
  -2  -9  -1 86.5851 3.40106   7
   2  -9   1 89.4340 4.14194   8
   2  -9   1 87.5791 3.87710   3
   2  -9   1 89.0720 3.86656  10
  -2  -9  -1 91.6882 2.92332   4
   2   9   1 79.7899 3.93402   3
  -2   9  -1 82.2297 3.94846   6
  -2   9  -1 79.9383 3.91756   8
   2   9   1 92.4034 3.86750  10
  -2   9  -1 81.3727 3.65029  10
   2   9   1 82.6741 3.46539   7
  -3  -9  -1 46.8299 2.18848   7
   3  -9   1 38.6644 2.43142  10
   3  -9   1 45.5813 2.81863   6
   3  -9   1 48.0608 2.64238   3
  -3  -9  -1 40.1570 2.29018  10
   3  -9   1 45.8490 2.88922   8
  -3   9  -1 42.3078 2.62723  10
   3   9   1 41.7978 2.22419   7
   3   9   1 40.7450 2.41674  10
  -3   9  -1 44.0688 2.41030  10
  -3   9  -1 43.5042 2.79314   8
   3   9   1 38.9718 2.57158   3
   3   9   1 46.6873 2.14887   5
   5  -9   1 16.8390 2.26033   6
   5  -9   1 15.0626 1.99514   4
   5  -9   1 15.5485 2.23425   8
   5  -9   1 19.8247 1.86120  10
   5  -9   1 18.8915 1.81298   3
  -5   9  -1 20.4590 1.71193  11
  -5   9  -1 18.2262 1.67128   9
   5   9   1 17.6687 1.59409   7
  -5   9  -1 18.3565 1.57342  10
   5   9   1 19.0505 2.60693  10
  -5   9  -1 19.9083 1.69558  10
  -5   9  -1 24.2688 2.94643   8
   5   9   1 17.6712 2.74703   8
   5   9   1 19.9411 1.58918   5
   5   9   1 16.9181 1.94895   3
  -5   9  -1 20.6832 2.30074   3
   6  -9   1 68.9093 4.38982   8
   6  -9   1 75.3604 3.90818  10
   6  -9   1 64.5714 6.38632   6
   6  -9   1 71.6116 3.78664   3
   6   9   1 60.4156 3.44713   7
  -6   9  -1 68.2976 3.63871   9
  -6   9  -1 65.5127 4.20894   5
   6   9   1 66.8023 3.79575  11
   6   9   1 81.2783 6.01055   8
   6   9   1 71.6451 3.83571  10
  -6   9  -1 78.1347 3.70954  11
   7  -9   1 138.434 7.07062   8
   7  -9   1 140.744 7.07868   6
   7  -9   1 127.013 5.96239  10
   7   9   1 142.600 5.86318   3
   7   9   1 129.729 6.02682  10
  -7   9  -1 135.036 6.81386   5
   7   9   1 127.439 7.81049   8
   8  -9   1 199.544 9.17589   7
   8  -9   1 197.156 9.35113   8
   8  -9   1 204.435 9.60556   6
   8  -9   1 204.179 8.11537   3
  -8   9  -1 195.412 9.25330   5
   8   9   1 206.846 10.7128   8
   9  -9   1 59.5277 4.62754   7
   9  -9   1 56.9850 4.86357   6
   9  -9   1 59.9003 4.90527   8
  -9   9  -1 56.8142 4.66191   5
   9   9   1 55.6088 5.39846   8
  10 -10  -1 3.50372 1.76195   6
  10  10  -1 4.60227 1.93428   6
  10  10  -1 6.60086 2.54219   8
 -10  10   1 -1.2720 1.05218   5
   9 -10  -1 -0.3968 0.81466   7
   9 -10  -1 1.75270 1.37030   6
  -9  10   1 -1.0185 1.06121   5
   9  10  -1 -0.3836 1.14385   8
   8 -10  -1 6.26551 1.69023   7
   8 -10  -1 3.83784 1.12128   3
  -8  10   1 5.85081 1.54663   9
  -8  10   1 5.95594 1.90062   5
   8  10  -1 4.32260 1.83160   8
   7 -10  -1 373.011 15.1217   6
   7 -10  -1 401.140 14.2217   8
   7 -10  -1 387.271 13.5546   3
   7 -10  -1 384.551 13.4421  10
   7 -10  -1 386.168 14.3162   7
   7  10  -1 377.188 14.2399  11
   7  10  -1 395.820 13.2346  10
  -7  10   1 397.985 14.8996   5
  -7  10   1 418.020 14.2432   9
   6 -10  -1 16.6181 2.19403   8
   6 -10  -1 19.5592 2.54774   6
   6 -10  -1 16.9016 1.97893   3
   6 -10  -1 16.9043 1.92441  10
   6 -10  -1 19.5515 2.45834   7
  -6  10   1 17.7053 2.15126  11
   6  10  -1 14.7232 2.97803  11
  -6  10   1 15.3244 1.92600   3
   6  10  -1 18.4351 1.58732  10
  -6  10   1 20.3027 2.69283   5
  -6  10   1 16.7645 2.29190   8
  -6  10   1 18.0882 2.24755   9
   6  10  -1 20.0583 2.29517   5
  -6  10   1 17.2494 1.65184  10
   5 -10  -1 5.36127 1.16715   3
   5 -10  -1 4.15833 1.05273  10
   5 -10  -1 6.32371 1.31857   7
   5 -10  -1 3.23564 1.05928   8
   5 -10  -1 6.43850 1.46114   6
  -5  10   1 5.32475 1.23907   8
   5  10  -1 5.26255 0.86907   3
   5  10  -1 5.53920 1.03290  10
  -5  10   1 4.63721 0.81663  10
  -5  10   1 4.30028 1.12095   9
  -5  10   1 4.67098 1.27146   5
  -5  10   1 3.70022 1.18705   6
   5  10  -1 5.07362 1.17019   5
  -5  10   1 5.61537 1.20192  11
  -5  10   1 5.57340 1.08924   3
  -5  10   1 5.66814 0.88453  10
   4 -10  -1 87.8544 4.18450   3
   4 -10  -1 85.5971 4.36088   6
   4 -10  -1 91.3533 4.22627   7
   4 -10  -1 93.3991 4.22275   8
   4 -10  -1 90.6724 3.97604  10
   4  10  -1 83.7735 3.18832   7
  -4  10   1 73.5403 4.91581   6
   4  10  -1 89.4894 4.50304   9
   4  10  -1 91.5954 3.94281  10
  -4  10   1 90.1439 3.77508  10
   4  10  -1 83.2482 3.61826   3
  -4  10   1 85.6863 3.60810  10
   4  10  -1 80.1621 3.89636   5
  -4  10   1 86.4735 4.07842   8
   3 -10  -1 90.6517 3.99631  10
  -3 -10   1 91.2754 4.19272   3
   3 -10  -1 89.4641 4.06053   8
  -3 -10   1 94.0823 3.12072   4
   3  10  -1 90.7756 3.80069   3
  -3  10   1 93.9362 4.28813   6
  -3  10   1 86.8503 3.90009   8
   3  10  -1 90.7458 3.18262   7
  -3  10   1 91.0797 3.78130  10
  -3  10   1 88.9228 3.91511  10
   3  10  -1 92.7058 4.05471  10
  -3  10   1 89.6093 3.95175   3
   2 -10  -1 0.43234 0.45697   6
  -2 -10   1 1.04011 0.26444   7
   2 -10  -1 0.32822 0.43438  10
  -2 -10   1 0.73537 0.43655   3
   2 -10  -1 0.13337 0.35297   8
   2 -10  -1 0.57376 0.41744   7
  -2 -10   1 0.14462 0.20396   4
   2 -10  -1 -0.1442 0.36102   3
  -2  10   1 0.57078 0.40624  10
  -2  10   1 -0.0646 0.34706   3
  -2  10   1 -0.2824 0.29141  10
  -2  10   1 0.61290 0.45677   8
  -2  10   1 0.05166 0.33075   7
   2  10  -1 0.42348 0.46280  10
   2  10  -1 0.15777 0.18609   7
   2  10  -1 0.61155 0.38686   3
  -2  10   1 -0.3290 0.32544   6
   1 -10  -1 916.447 70.8911   2
  -1 -10   1 802.715 32.0119   1
   1 -10  -1 825.214 32.8471   1
  -1 -10   1 810.536 65.0629   2
  -1  10   1 800.564 32.5186   1
   1  10  -1 820.463 32.4896   1
  -1  10   1 912.593 81.0277   2
   1  10  -1 834.837 65.6445   2
   0  10   1 335.156 11.2439  10
   0  10  -1 334.333 11.4706   8
   0  10   1 330.472 11.3448   3
   0  10  -1 336.694 11.0902  10
   0  10  -1 331.486 11.1417   6
   1 -10   1 46.8392 2.80839   8
   1 -10   1 48.8662 2.37833   7
  -1 -10  -1 42.3457 2.52460  10
   1 -10   1 48.6100 2.71716   6
   1 -10   1 50.5524 2.58441   4
  -1 -10  -1 47.0907 2.28515   7
   1 -10   1 49.5433 2.61379  10
   1  10   1 48.9516 2.35692   7
   1  10   1 47.1343 2.71585   3
   1  10   1 51.8176 2.69813  10
  -1  10  -1 49.1665 2.62556   3
  -1  10  -1 46.3829 2.47916  10
  -1  10  -1 50.4864 2.66243   6
  -1  10  -1 43.3231 2.65924   8
   2 -10   1 2080.47 117.754   2
  -2 -10  -1 2251.20 123.048   2
  -2 -10  -1 2126.08 71.5180   1
   2 -10   1 2069.98 70.8081   1
  -2  10  -1 2114.01 72.5862   1
   2  10   1 2186.87 72.3230   1
  -2  10  -1 2005.45 112.484   2
   2  10   1 2081.84 116.920   2
   3 -10   1 279.682 10.1031   6
   3 -10   1 289.615 9.88631   3
   3 -10   1 260.170 9.67221  10
   3 -10   1 276.078 10.2566   8
  -3 -10  -1 270.252 9.07076   7
  -3  10  -1 285.814 10.6686   8
  -3  10  -1 283.573 9.95920  10
   3  10   1 280.330 9.71422  10
   3  10   1 266.039 9.89053   3
  -3  10  -1 270.946 9.50237  10
   3  10   1 270.514 9.25571   7
   4 -10   1 20.7018 2.45909   8
   4 -10   1 20.8418 1.85222   3
   4 -10   1 22.9295 2.49510   4
   4 -10   1 20.9547 2.50134   6
   4 -10   1 25.3196 2.01132  10
   4  10   1 18.7139 1.82200   3
  -4  10  -1 20.9834 2.46181   8
   4  10   1 17.8061 1.44211   5
  -4  10  -1 21.5305 1.89663  10
  -4  10  -1 21.7662 1.71548  10
   4  10   1 17.8730 1.51693   7
  -4  10  -1 18.6887 2.46082   6
  -4  10  -1 19.2563 2.17775   3
   5 -10   1 232.572 8.58992   3
   5 -10   1 225.689 9.17114   8
   5 -10   1 224.710 8.49484  10
   5 -10   1 234.908 9.24669   6
  -5  10  -1 219.120 9.42567   8
  -5  10  -1 219.702 8.19269  10
  -5  10  -1 217.383 8.05544  10
   5  10   1 223.048 10.0375   8
  -5  10  -1 232.041 8.28897   9
   5  10   1 204.512 7.97420   7
   5  10   1 224.421 8.44958  10
  -5  10  -1 227.011 8.20466  11
   6 -10   1 335.281 11.9304  10
   6 -10   1 344.307 11.9767   3
   6 -10   1 339.077 12.9556   6
   6 -10   1 318.680 12.6535   8
  -6  10  -1 334.181 11.6780   9
   6  10   1 327.285 14.0665   8
   6  10   1 329.710 11.8860  10
   6  10   1 322.993 11.9715  11
  -6  10  -1 333.993 12.6890   5
  -6  10  -1 338.239 11.6187  11
   7 -10   1 73.4885 4.60590   7
   7 -10   1 63.8732 4.62293   6
   7 -10   1 68.4252 3.91370   3
   7 -10   1 60.9200 4.49196   8
   7 -10   1 62.9042 3.87440  10
   7  10   1 65.1903 3.70021   3
   7  10   1 71.8263 5.60670   8
   7  10   1 67.4076 3.96043  10
  -7  10  -1 75.7397 4.79381   5
   8 -10   1 0.49896 1.19297   6
   8 -10   1 1.99350 0.99870   3
   8 -10   1 -0.3724 0.89495   7
  -8  10  -1 1.72002 1.42720   5
   8  10   1 3.03211 1.70814   8
   9 -10   1 12.8074 2.68609   8
   9 -10   1 13.2087 2.75718   6
   9 -10   1 10.2497 2.33274   7
   9  10   1 10.7396 2.80657   8
  -9  10  -1 7.40172 2.15261   5
  10 -11  -1 232.342 10.8729   7
 -10  11   1 230.779 11.2565   5
  10  11  -1 232.621 12.5866   8
  10  11  -1 240.722 11.6193   6
   9 -11  -1 39.1842 3.89300   6
   9 -11  -1 45.1978 4.61877   7
  -9  11   1 37.4186 4.46513   5
   9  11  -1 30.9379 4.48003   8
   8 -11  -1 9.82543 2.16587   6
   8 -11  -1 9.94969 1.98974   7
   8 -11  -1 13.2405 2.29859   8
   8 -11  -1 10.1546 2.49017  10
   8 -11  -1 13.3590 1.91811   3
  -8  11   1 9.91510 2.22655   5
   8  11  -1 14.7318 3.04183   8
  -8  11   1 16.5765 2.39250   9
  -8  11   1 11.1797 2.77381  11
   7 -11  -1 15.3482 2.06299   3
   7 -11  -1 20.6123 3.85159   7
   7 -11  -1 19.0250 2.18007  10
  -7  11   1 17.7947 2.32719  11
   7  11  -1 15.8672 1.94608  10
  -7  11   1 20.0689 2.47569   9
   7  11  -1 14.9662 2.24012  11
  -7  11   1 14.6239 2.41895   5
   7  11  -1 18.6547 3.29510   8
   6 -11  -1 109.615 5.54253   7
   6 -11  -1 111.924 5.26330   3
   6 -11  -1 116.643 5.51582   8
   6 -11  -1 107.484 5.70236   6
   6 -11  -1 114.448 5.11613  10
  -6  11   1 122.152 6.06342   5
   6  11  -1 106.940 5.48861  11
  -6  11   1 111.964 5.37536  11
   6  11  -1 102.361 5.18162   5
  -6  11   1 110.609 5.94431   9
   6  11  -1 112.699 4.84733  10
  -6  11   1 122.723 5.48705  10
  -6  11   1 113.140 6.25635   8
   5 -11  -1 186.674 7.43488   7
   5 -11  -1 178.797 7.59191   6
   5 -11  -1 177.834 6.96653  10
   5 -11  -1 181.363 7.29564   8
   5 -11  -1 192.123 7.36137   3
  -5  11   1 177.718 7.77401   6
  -5  11   1 182.319 6.41658  10
   5  11  -1 172.967 6.44320   3
  -5  11   1 177.435 6.46546  10
   5  11  -1 173.623 6.77023  10
  -5  11   1 182.746 7.22102  11
  -5  11   1 174.227 7.21138   9
  -5  11   1 169.155 7.27202   8
  -5  11   1 164.609 6.84012   3
   5  11  -1 176.326 6.38719   7
   5  11  -1 167.367 6.98599   5
  -5  11   1 184.735 7.72747   5
   4 -11  -1 129.804 5.70676   6
   4 -11  -1 121.626 5.15304  10
   4 -11  -1 135.966 5.53979   7
   4 -11  -1 121.113 5.43188   3
   4 -11  -1 115.361 5.22527   8
   4  11  -1 124.710 5.52654   5
   4  11  -1 122.770 5.12804  10
   4  11  -1 124.011 4.27780   7
  -4  11   1 124.181 4.97480  10
  -4  11   1 109.491 5.48058   3
  -4  11   1 118.863 5.19204   8
  -4  11   1 116.224 4.77586  10
   4  11  -1 122.569 4.84035   3
  -3 -11   1 125.607 4.08929   4
   3 -11  -1 129.304 5.27747   8
   3 -11  -1 122.292 5.18440   7
  -3 -11   1 118.850 5.30580   3
   3 -11  -1 129.022 5.50731   3
   3 -11  -1 135.693 5.64520   6
   3  11  -1 121.217 4.15691   7
  -3  11   1 122.496 4.88491  10
  -3  11   1 120.046 5.01357   8
   3  11  -1 113.277 4.81732   3
  -3  11   1 122.787 5.05832  10
   3  11  -1 124.357 5.17417  10
   2 -11  -1 170.361 6.38432   8
   2 -11  -1 166.524 6.70149   6
  -2 -11   1 165.930 5.50080   4
   2 -11  -1 168.802 6.60706  10
  -2 -11   1 163.368 5.40572   7
   2 -11  -1 168.521 6.86380   3
   2 -11  -1 173.342 6.40147   7
  -2 -11   1 167.906 6.57118   3
  -2  11   1 166.219 7.45000   6
   2  11  -1 163.221 5.39252   7
   2  11  -1 165.184 6.52723  10
  -2  11   1 162.089 6.19936   7
  -2  11   1 175.010 6.47880  10
  -2  11   1 161.886 6.30075   8
  -2  11   1 170.874 6.27065  10
  -1 -11   1 12.9975 1.57126   3
  -1 -11   1 13.1627 0.97425   7
   1 -11  -1 15.6715 1.89280   3
  -1 -11   1 15.2681 1.09634   4
   1 -11  -1 19.5484 1.48607   7
  -1  11   1 15.5064 1.69598   3
   1  11  -1 13.5631 1.68806  10
   1  11  -1 14.7766 1.32312  10
  -1  11   1 12.6618 1.18749   7
  -1  11   1 17.8320 1.53308   8
  -1  11   1 13.8457 1.32187  10
  -1  11   1 12.6976 1.48161  10
   1  11  -1 16.6141 1.93176   8
   1  11  -1 16.3851 1.43863   6
   1  11  -1 15.5407 1.36337   3
   0 -11   1 18.6260 1.66022   3
   0 -11  -1 23.7171 1.58079   7
   0 -11   1 20.6506 1.67572   6
   0 -11   1 21.9335 1.49840   4
   0 -11  -1 21.8843 1.78607  10
   0 -11   1 23.0718 1.40371   7
   0  11  -1 23.5689 1.94085   8
   0  11  -1 22.4279 1.71650   6
   0  11   1 20.0060 1.76007   6
   0  11   1 24.4727 1.81569  10
   0  11   1 18.9611 1.65375   3
   0  11  -1 23.2769 1.72443   3
   0  11  -1 19.8886 1.82415  10
   0  11  -1 23.2358 1.88988  10
   0  11   1 20.5400 1.44249   7
   1 -11   1 12.0345 1.69108   8
   1 -11   1 11.8727 1.47397  10
   1 -11   1 12.4794 1.10567   7
   1 -11   1 16.3045 1.82623   6
  -1 -11  -1 9.52868 1.37572  10
   1 -11   1 10.1221 1.36218   3
   1 -11   1 9.26443 1.26343   4
  -1 -11  -1 10.9953 1.17553   7
   1  11   1 11.9607 1.08931   7
   1  11   1 7.99731 1.22040   3
  -1  11  -1 9.20765 1.23296   3
  -1  11  -1 13.6131 1.61216   6
  -1  11  -1 13.9350 1.73600  10
  -1  11  -1 10.2106 1.49665   8
   1  11   1 12.0898 1.51630  10
  -1  11  -1 8.21856 1.15274  10
   2 -11   1 351.564 11.7655   7
   2 -11   1 340.292 12.3654   8
   2 -11   1 354.631 12.0209  10
  -2 -11  -1 333.036 11.8016  10
   2 -11   1 367.056 12.2936   6
  -2 -11  -1 360.564 11.7214   4
   2 -11   1 368.894 12.1521   3
   2 -11   1 329.900 12.4197   4
  -2 -11  -1 344.698 11.2867   7
  -2  11  -1 350.970 11.7927  10
  -2  11  -1 347.771 12.1778   8
  -2  11  -1 352.749 12.1715   6
  -2  11  -1 365.163 12.3904  10
   2  11   1 346.241 11.4263   7
   2  11   1 348.846 12.1475   3
   2  11   1 350.590 11.9559  10
   3 -11   1 41.0713 2.90815   8
   3 -11   1 40.9681 2.64016   3
  -3 -11  -1 41.1622 2.13215   7
   3 -11   1 41.1975 2.60099   7
   3 -11   1 43.4942 2.86687   6
   3 -11   1 44.2451 2.68966  10
   3  11   1 40.1767 2.65485   3
   3  11   1 39.3163 2.22165   7
  -3  11  -1 38.8010 2.42130  10
   4 -11   1 153.431 6.35366   7
   4 -11   1 145.610 6.15951   3
   4 -11   1 145.418 6.55870   8
   4 -11   1 141.444 6.28302   4
   4 -11   1 143.112 6.10007  10
   4 -11   1 147.004 6.57267   6
   4  11   1 152.864 6.40279   3
  -4  11  -1 139.143 6.73851   6
  -4  11  -1 151.520 5.89845  10
  -4  11  -1 138.428 7.24324   8
   4  11   1 151.292 6.11705  10
   4  11   1 147.580 5.54665   5
  -4  11  -1 142.692 6.28123   3
   4  11   1 143.792 5.62232   7
  -4  11  -1 138.140 7.84325  10
   5 -11   1 177.585 7.78445   6
   5 -11   1 174.735 7.14820  10
   5 -11   1 171.148 7.16581   3
   5 -11   1 174.797 7.47980   7
   5 -11   1 163.885 7.57882   8
  -5  11  -1 180.737 6.94123   9
  -5  11  -1 174.488 6.82688  11
  -5  11  -1 174.564 8.00036  10
   5  11   1 178.149 7.13772  10
  -5  11  -1 183.116 6.82098  10
   5  11   1 162.660 6.58562   7
   5  11   1 188.111 8.81039   8
  -5  11  -1 170.701 7.95773   8
   6 -11   1 329.348 12.0710  10
   6 -11   1 326.274 12.8188   8
   6 -11   1 317.077 12.0536   3
   6 -11   1 329.667 12.5847   7
   6 -11   1 326.456 12.8460   6
   6  11   1 339.696 12.0624  10
  -6  11  -1 337.554 11.7345  11
  -6  11  -1 348.019 11.8392   9
   6  11   1 341.661 14.2182   8
  -6  11  -1 329.966 12.7498   5
   7 -11   1 141.778 7.26774   6
   7 -11   1 139.845 6.43427  10
   7 -11   1 141.399 7.03983   7
   7 -11   1 135.732 7.15194   8
  -7  11  -1 133.204 7.03884   5
   7  11   1 134.985 6.37794  10
   7  11   1 144.724 8.34563   8
   8 -11   1 35.3460 4.23624   8
   8 -11   1 30.2387 3.62733   7
   8 -11   1 38.3575 4.88824  10
   8 -11   1 35.7066 2.91748   3
   8 -11   1 38.7546 3.78205   6
   8  11   1 37.4413 4.89605   8
  -8  11  -1 39.7359 3.78048   5
   9 -11   1 4.84783 1.88274   8
   9  11   1 8.14911 3.09550   8
  -9  11  -1 6.76527 2.05777   5
  10 -12  -1 10.1926 2.35906   7
 -10  12   1 5.30655 2.08877   5
   9 -12  -1 2.03732 1.49206   6
   9 -12  -1 -0.3715 0.98195   7
   9  12  -1 1.04106 1.49506   8
  -9  12   1 3.46551 1.56620   5
   8 -12  -1 0.84584 0.93480  10
   8 -12  -1 0.89992 1.10235   7
   8 -12  -1 0.71600 0.78114   3
   8 -12  -1 1.07581 1.17189   6
   8 -12  -1 2.20667 1.34600   8
  -8  12   1 1.50357 1.14432   9
  -8  12   1 1.37362 1.20142   5
   8  12  -1 2.57980 1.60868   8
   7 -12  -1 71.3368 4.44148   7
   7 -12  -1 68.6831 4.06517   3
   7 -12  -1 62.0554 4.11701   8
   7 -12  -1 66.6630 3.82091  10
  -7  12   1 64.3568 4.02224  11
   7  12  -1 64.2099 4.20761  11
  -7  12   1 64.0723 4.08715   9
   7  12  -1 57.4290 5.58109   8
  -7  12   1 61.6290 4.54644   5
   6 -12  -1 42.8561 2.89170  10
   6 -12  -1 37.1516 3.28642   7
   6 -12  -1 42.8759 3.03345   3
   6 -12  -1 44.1271 3.36346   6
   6 -12  -1 38.2520 3.06078   8
  -6  12   1 39.9345 3.05680   9
   6  12  -1 39.9072 3.12560  11
  -6  12   1 42.4515 3.08480  11
  -6  12   1 42.8595 3.48690   5
   6  12  -1 38.5391 2.58604  10
  -6  12   1 44.2666 3.32081   8
   5 -12  -1 88.7725 4.50405   3
   5 -12  -1 84.2596 4.46795   7
   5 -12  -1 85.6723 4.17754  10
   5 -12  -1 87.8180 4.77950   6
   5 -12  -1 76.7561 4.29285   8
   5  12  -1 80.9767 4.01816   3
   5  12  -1 82.6116 4.17380   5
  -5  12   1 84.5781 3.71363  10
  -5  12   1 83.4516 3.79123  10
   5  12  -1 77.4414 3.26820   7
  -5  12   1 78.8055 4.06443   3
  -5  12   1 92.3765 4.88446   5
   4 -12  -1 180.316 7.31258   8
   4 -12  -1 189.994 7.57812   3
   4 -12  -1 180.715 7.14898  10
   4 -12  -1 198.580 7.82300   6
   4 -12  -1 193.677 7.45283   7
  -4  12   1 173.427 7.04495   3
  -4  12   1 180.487 7.57726   6
   4  12  -1 193.467 7.23747  10
   4  12  -1 177.057 6.78642   3
   4  12  -1 178.013 6.07245   7
  -4  12   1 187.773 6.99749  10
  -4  12   1 176.369 7.15636   8
  -4  12   1 188.534 6.83132  10
   3 -12  -1 93.2615 4.28303   8
   3 -12  -1 82.7939 4.13161   7
  -3 -12   1 89.8699 3.11612   4
   3 -12  -1 93.3544 4.56585   6
  -3 -12   1 91.6463 4.47935   3
  -3 -12   1 89.3887 3.10313   7
   3 -12  -1 92.2492 4.56226   3
   3  12  -1 87.9480 4.21699  10
  -3  12   1 91.8743 4.18167  10
   3  12  -1 87.1152 3.18749   7
  -3  12   1 85.5414 4.08138   8
  -3  12   1 89.6774 4.39477   6
   3  12  -1 88.3428 3.98804   3
  -3  12   1 91.8383 3.99766  10
  -2 -12   1 50.6007 2.12336   7
  -2 -12   1 52.6876 2.19940   4
  -2 -12   1 55.0650 3.14230   3
   2 -12  -1 57.5765 3.23317   6
   2 -12  -1 56.2507 3.33649   3
   2 -12  -1 52.6771 2.88866   7
   2  12  -1 52.5668 2.90773   6
  -2  12   1 53.9688 2.80369   7
  -2  12   1 53.6292 3.01748  10
   2  12  -1 55.8503 3.13316  10
   2  12  -1 55.1965 2.84612   3
  -2  12   1 50.5410 2.78358  10
   2  12  -1 51.0868 2.10848   7
   2  12  -1 55.3560 2.85241  10
  -2  12   1 51.9341 2.91149   8
  -1 -12   1 1044.35 40.6711   1
   1 -12  -1 1017.74 41.1682   1
   1 -12  -1 1126.59 90.5723   2
  -1 -12   1 1018.32 82.1023   2
   1  12  -1 1054.65 41.1852   1
  -1  12   1 1048.88 84.8947   2
  -1  12   1 1089.25 41.7625   1
   1  12  -1 1066.15 80.7611   2
   0 -12  -1 1412.17 51.7661   1
   0 -12   1 1444.42 100.738   2
   0 -12   1 1328.12 50.7658   1
   0 -12  -1 1513.79 103.456   2
   0  12   1 1409.87 51.8214   1
   0  12  -1 1263.24 91.7869   2
   0  12  -1 1430.07 52.2855   1
   0  12   1 1455.03 98.7945   2
  -1 -12  -1 8.56080 1.35024  10
  -1 -12  -1 9.31668 1.13164   7
   1 -12   1 9.27085 1.31032  10
   1 -12   1 9.33028 1.29143   4
   1 -12   1 11.8789 1.32870   7
   1 -12   1 8.67145 1.58241   8
  -1  12  -1 12.1410 1.69031  10
  -1  12  -1 13.6671 1.81352   8
   1  12   1 11.8017 2.36039  10
  -1  12  -1 11.5704 1.46139  10
  -1  12  -1 11.8493 1.57454   6
  -1  12  -1 9.40512 1.31603   3
   1  12   1 9.52631 1.40982   3
   1  12   1 10.1992 1.18652   7
   2 -12   1 33.6707 2.63442   8
   2 -12   1 49.9211 3.63479   7
  -2 -12  -1 36.2476 2.02404   7
   2 -12   1 37.2679 2.48152  10
  -2 -12  -1 36.7234 1.76623   4
   2 -12   1 39.4433 2.69671   6
   2 -12   1 39.8318 2.61307   3
   2  12   1 39.3661 2.17637   7
   2  12   1 34.3312 2.39525  10
  -2  12  -1 40.8646 2.78044  10
  -2  12  -1 35.7701 2.53851   6
   2  12   1 38.6205 2.56828   3
   3 -12   1 273.032 10.5693   4
  -3 -12  -1 299.298 9.78957   7
   3 -12   1 296.406 10.5630   7
   3 -12   1 332.949 10.9375   3
   3 -12   1 285.077 11.0085   8
   3 -12   1 299.515 11.0299   6
   3 -12   1 291.196 10.5955  10
   3  12   1 283.852 10.6554   3
  -3  12  -1 321.824 10.9686  10
  -3  12  -1 296.780 10.9979   8
   3  12   1 290.524 9.98211   7
   3  12   1 304.431 10.6132  10
  -3  12  -1 281.431 10.9727   6
   4 -12   1 39.1858 3.30147   4
   4 -12   1 46.3492 2.99391   7
   4 -12   1 38.1691 2.75791   3
   4 -12   1 38.3138 3.01916   8
   4 -12   1 39.5595 3.00284   6
   4 -12   1 39.5357 2.75492  10
   4  12   1 40.7985 2.30931   5
  -4  12  -1 32.2428 3.25521   6
  -4  12  -1 37.8717 2.88542   3
  -4  12  -1 44.9906 2.90429  10
   4  12   1 37.5643 2.68718   3
   4  12   1 40.9625 2.37197   7
  -4  12  -1 42.2141 3.12940   8
   4  12   1 39.8725 2.71227  10
   5 -12   1 49.9202 3.68782   8
   5 -12   1 54.6821 3.37686   3
   5 -12   1 51.2138 3.49364   7
   5 -12   1 48.0107 3.63559   6
   5 -12   1 57.1937 3.45008  10
   5  12   1 47.4665 2.81897   7
   5  12   1 63.4545 4.64908   8
  -5  12  -1 51.6333 3.14133  10
  -5  12  -1 47.9043 3.03668   9
   5  12   1 47.5337 3.16592  10
  -5  12  -1 54.2351 3.08965  11
   6 -12   1 116.275 5.73110  10
   6 -12   1 123.308 6.41786   8
   6 -12   1 115.223 5.70056   3
  -6  12  -1 126.017 6.36971   5
   6  12   1 125.041 5.76563  10
  -6  12  -1 116.105 6.76184  11
  -6  12  -1 123.005 5.49396   9
   7 -12   1 31.1048 2.75410   3
   7 -12   1 39.4843 4.34801   6
   7 -12   1 41.5205 5.34425  10
   7 -12   1 38.1320 3.38485   7
   7  12   1 33.2775 4.52873   8
  -7  12  -1 34.9679 3.91212   5
   7  12   1 37.2322 3.05097  10
   8 -12   1 144.648 7.99243   6
   8 -12   1 152.456 7.45627  10
   8 -12   1 147.404 7.79093   7
   8 -12   1 161.182 8.17136   8
   8 -12   1 158.528 7.12385   3
   8  12   1 163.348 9.58153   8
   9 -12   1 28.6461 3.91365   7
   9 -12   1 30.7148 4.14409   6
   9 -12   1 27.8415 3.93561   8
   9  12   1 24.7768 5.12453   8
  -9  12  -1 25.3465 3.63354   5
   9 -13  -1 1.82563 1.46654   6
   9 -13  -1 1.12384 1.15100   7
   9  13  -1 2.68435 1.95460   8
  -9  13   1 5.31370 1.94835   5
   8 -13  -1 28.9543 4.23338  10
   8 -13  -1 24.0554 2.82322   3
   8 -13  -1 23.5198 3.17483   7
   8 -13  -1 24.7374 3.42576   6
  -8  13   1 25.2874 3.03683   9
  -8  13   1 24.9715 5.07901   5
   8  13  -1 22.6958 3.71175   8
   7 -13  -1 77.4579 4.82317   7
   7 -13  -1 88.9038 5.30648   6
   7 -13  -1 79.6414 4.82187   8
   7 -13  -1 78.1284 4.37580  10
   7 -13  -1 71.2887 4.40591   3
   7  13  -1 70.0497 5.49213   8
  -7  13   1 95.5956 5.01381   9
  -7  13   1 79.4655 5.23501   5
  -7  13   1 76.9385 5.28662  11
   6 -13  -1 0.56888 0.74798  10
   6 -13  -1 0.55784 0.80846   3
   6 -13  -1 2.11560 1.04492   8
   6 -13  -1 0.13746 0.73803   7
  -6  13   1 1.00591 0.89847   8
   6  13  -1 0.95127 0.68110  10
  -6  13   1 0.34318 0.77710   9
  -6  13   1 1.34585 1.15331   5
  -6  13   1 0.91237 0.84139  11
   5 -13  -1 746.808 23.8341   3
   5 -13  -1 725.768 23.5976   8
   5 -13  -1 749.824 23.3858  10
   5 -13  -1 719.234 23.6614   7
   5 -13  -1 712.759 24.0196   6
   5  13  -1 720.492 23.1513  10
  -5  13   1 721.968 22.8324  10
   5  13  -1 671.103 23.1367   5
  -5  13   1 737.883 22.6499  10
   4 -13  -1 39.0690 2.92862   3
   4 -13  -1 35.8917 2.64512   7
   4 -13  -1 42.3413 3.27601   8
   4 -13  -1 39.1258 3.02864   6
   4  13  -1 42.3547 2.74353  10
   4  13  -1 39.4494 1.83980   7
  -4  13   1 39.8444 2.56411  10
  -4  13   1 35.9830 2.83268   6
  -4  13   1 38.0947 2.38577  10
  -4  13   1 39.7388 2.62710   3
   4  13  -1 35.0378 2.31565   3
  -4  13   1 40.7951 2.69263   8
  -3 -13   1 12.3041 0.81199   7
  -3 -13   1 12.1726 0.81100   4
   3 -13  -1 13.3696 1.68612   8
   3 -13  -1 14.8919 2.12219   6
  -3 -13   1 10.7822 1.66986   3
   3 -13  -1 13.5119 1.75507   7
   3 -13  -1 8.53294 1.50198   3
  -3  13   1 12.7265 1.61168   8
   3  13  -1 12.6879 0.86766   7
  -3  13   1 12.4746 1.59522  10
   3  13  -1 12.5215 1.77514  10
   3  13  -1 10.6176 1.41180   3
  -3  13   1 13.5580 1.89338   6
   2 -13  -1 177.140 7.31449   6
  -2 -13   1 183.575 6.10994   4
   2 -13  -1 195.859 7.76364   3
  -2 -13   1 181.789 6.04809   7
  -2 -13   1 189.260 7.47259   3
   2 -13  -1 183.313 7.05557   7
  -2  13   1 191.716 7.25749  10
   2  13  -1 181.600 6.93719  10
  -2  13   1 185.582 6.90471   7
  -2  13   1 172.886 7.01672   8
   2  13  -1 184.768 6.02425   7
   2  13  -1 191.248 7.39188  10
   2  13  -1 173.277 7.02466   6
   2  13  -1 174.592 6.89114   3
   1 -13  -1 93.9715 4.04188   7
  -1 -13   1 84.1757 3.47183   4
  -1 -13   1 82.8881 3.42185   7
  -1 -13   1 89.0674 4.37146   3
   1 -13  -1 80.4606 4.47419   3
   1  13  -1 88.2384 4.39521  10
   1  13  -1 87.6259 4.14919   6
  -1  13   1 87.9823 4.23029   8
  -1  13   1 84.9700 4.20186  10
  -1  13   1 85.5672 3.80142   7
   1  13  -1 91.0905 4.06940  10
   1  13  -1 91.7998 4.11375   3
  -1  13   1 88.1533 4.20567   3
   0 -13   1 21.1648 1.57395   4
   0 -13  -1 21.5710 1.62612   7
   0 -13   1 18.8917 1.41535   7
   0 -13   1 14.4137 1.79445   3
   0  13  -1 20.7556 1.77093   3
   0  13  -1 20.8370 2.00666  10
   0  13  -1 28.2963 2.04424   6
   0  13   1 18.1821 1.45570   7
   0  13   1 21.5117 1.86619  10
   0  13   1 20.8843 1.83009   3
   0  13   1 22.7180 1.92443   8
   1 -13   1 53.6312 3.18482   3
   1 -13   1 53.5219 3.04673  10
  -1 -13  -1 52.1929 2.63392   7
   1 -13   1 50.2808 3.10547   6
   1 -13   1 53.7116 2.72334   7
   1 -13   1 46.8675 3.09497   8
   1  13   1 50.5178 2.60483   7
   1  13   1 53.1895 3.12752   3
   1  13   1 54.6751 3.13456  10
  -1  13  -1 51.3727 3.02046   6
  -1  13  -1 56.1690 3.36538  10
  -1  13  -1 55.5607 3.08628   3
   2 -13   1 68.3001 3.72338   4
   2 -13   1 73.7223 3.59973   7
   2 -13   1 78.0155 4.22725   8
   2 -13   1 74.2234 3.96263   3
   2 -13   1 77.4799 3.88030  10
  -2 -13  -1 78.9229 3.30969   7
   2 -13   1 75.4298 4.08851   6
  -2 -13  -1 72.4466 2.99995   4
  -2  13  -1 75.3330 4.10528  10
   2  13   1 73.8148 3.93722   3
  -2  13  -1 72.7944 3.96781   6
   2  13   1 73.4177 3.85856  10
   2  13   1 74.8751 3.41178   7
   3 -13   1 240.600 9.69979   8
  -3 -13  -1 248.818 8.39881   7
   3 -13   1 259.549 9.54010   3
   3 -13   1 240.434 9.29841   4
   3 -13   1 250.532 9.31833  10
   3 -13   1 253.450 9.21816   7
   3 -13   1 246.570 9.62879   6
  -3  13  -1 256.714 9.11117  10
   3  13   1 240.516 9.29734   3
   3  13   1 239.538 8.59363   7
  -3  13  -1 249.608 9.42098   3
  -3  13  -1 248.612 9.70283   6
  -3  13  -1 243.891 9.43219  10
   3  13   1 239.283 9.19255  10
   4 -13   1 13.3647 2.14505   8
   4 -13   1 10.2508 1.71940   3
   4 -13   1 13.1801 1.93891   7
   4 -13   1 10.4886 1.69847  10
   4 -13   1 11.1191 1.85592   6
  -4  13  -1 11.3636 1.57724  10
  -4  13  -1 11.3167 1.94882   8
   4  13   1 10.6366 1.42341   7
  -4  13  -1 10.6774 1.69907  10
   4  13   1 14.2459 1.64060   5
   4  13   1 10.2587 1.60102   3
   4  13   1 8.34750 1.49662  10
   5 -13   1 384.436 14.2317   7
   5 -13   1 392.121 14.0079   3
   5 -13   1 381.999 13.8630  10
   5 -13   1 390.588 14.5379   8
  -5  13  -1 398.811 13.6746  10
   5  13   1 400.824 13.8758  10
   6 -13   1 9.94596 2.30016   8
   6 -13   1 11.9471 2.30651   6
   6 -13   1 14.9957 2.29204   7
   6 -13   1 13.1609 2.01433   3
   6 -13   1 10.8483 1.86405  10
  -6  13  -1 11.5514 1.76076   9
  -6  13  -1 10.6441 1.98338   5
   6  13   1 11.2534 1.85190  10
   6  13   1 10.9874 2.52100   8
   7 -13   1 9.84691 1.83338   3
   7 -13   1 7.76101 1.89199   7
   7 -13   1 9.41427 1.88692  10
   7 -13   1 10.7988 2.35914   8
   7 -13   1 15.5909 2.81597   6
   7  13   1 14.8493 3.08734   8
  -7  13  -1 9.52239 2.11734   5
   7  13   1 9.52372 2.19865  10
   8 -13   1 -0.4428 0.95012   7
   8 -13   1 0.56725 1.33224   8
   8 -13   1 0.06562 0.91988  10
   8 -13   1 0.64016 1.23279   6
   8 -13   1 1.72270 1.01392   3
  -8  13  -1 2.07694 1.50824   5
   8  13   1 1.76794 1.62582   8
   9 -13   1 10.2156 2.58946   6
   9 -13   1 10.6970 2.68372   8
   9 -13   1 9.91569 2.41454   7
   9  13   1 9.68922 3.04681   8
  -9  13  -1 8.12108 2.40657   5
   9 -14  -1 21.4431 3.58807   6
   9 -14  -1 23.0534 3.39216   7
  -9  14   1 21.0568 3.44211   5
   9  14  -1 21.2548 3.97953   8
   8 -14  -1 56.6371 3.85729  10
   8 -14  -1 67.2089 4.97160   6
   8 -14  -1 62.1825 4.55358   7
   8 -14  -1 59.4207 4.12051   3
   8  14  -1 65.2408 5.53986   8
  -8  14   1 55.4075 4.72425   5
  -8  14   1 64.0814 4.36749   9
   7 -14  -1 154.398 7.48446   7
   7 -14  -1 161.254 7.00845  10
   7 -14  -1 148.142 7.74905   6
   7 -14  -1 148.460 7.29014   8
  -7  14   1 152.110 8.01808   5
  -7  14   1 160.811 7.28980  11
  -7  14   1 160.895 7.37404   9
   6 -14  -1 240.274 9.67912   7
   6 -14  -1 218.373 9.32490   8
   6 -14  -1 228.988 9.86757   6
   6 -14  -1 236.373 9.18145  10
  -6  14   1 222.537 9.27012  11
  -6  14   1 237.373 9.49999   9
  -6  14   1 244.931 10.2035   5
   6  14  -1 226.416 8.85905  10
   5 -14  -1 0.36450 0.69975   3
   5 -14  -1 0.37513 0.77986   7
   5  14  -1 0.05226 0.54518  10
  -5  14   1 2.74530 0.88505  10
   4 -14  -1 431.781 14.8664   8
   4 -14  -1 471.670 15.4945   3
   4 -14  -1 443.586 14.9032   7
   4 -14  -1 437.537 15.3664   6
  -4  14   1 384.682 15.7157   6
  -4  14   1 446.813 14.5874  10
  -4  14   1 417.049 15.4287   3
   4  14  -1 404.998 14.2553   3
   4  14  -1 416.162 13.2114   7
   4  14  -1 429.124 14.7263  10
   3 -14  -1 6.42797 1.53031   8
   3 -14  -1 5.91588 1.19725   7
  -3 -14   1 6.62467 0.69281   7
   3 -14  -1 7.29751 1.47501   6
  -3 -14   1 7.39525 0.67074   4
   3 -14  -1 7.24967 1.52592   3
  -3  14   1 8.56969 1.43855   3
  -3  14   1 7.50041 1.44306   6
   3  14  -1 7.82452 1.47225  10
   3  14  -1 7.46441 0.79285   7
   3  14  -1 5.02147 1.04353   3
  -3  14   1 10.7431 1.55534  10
  -3  14   1 9.45907 1.48008   8
   2 -14  -1 55.1380 3.58901   3
  -2 -14   1 51.8490 2.27584   7
   2 -14  -1 58.1820 3.44791   6
  -2 -14   1 51.7707 2.50404   4
   2 -14  -1 54.0558 3.05328   7
  -2 -14   1 54.7466 3.41140   3
   2  14  -1 54.4390 3.33325  10
  -2  14   1 54.1696 3.14613   8
   2  14  -1 53.7551 3.01925   3
  -2  14   1 54.1011 3.20553  10
   2  14  -1 54.1213 3.01580  10
   2  14  -1 52.3711 2.23997   7
   2  14  -1 49.4581 3.05296   6
  -2  14   1 51.0895 2.88490   7
  -2  14   1 54.9072 3.41423  10
  -1 -14   1 5.65099 1.24132   3
   1 -14  -1 3.92334 1.16075   3
  -1 -14   1 7.10761 0.96233   4
  -1 -14   1 7.45000 0.98347   7
   1 -14  -1 6.55215 1.12995   7
   1  14  -1 4.95448 1.06782   3
   1  14  -1 5.56785 1.13504   6
  -1  14   1 5.89749 1.12367   3
  -1  14   1 6.44708 1.16400  10
   1  14  -1 5.23664 1.04319  10
  -1  14   1 6.33139 1.07158   7
   1  14  -1 5.14784 1.20764  10
   1  14  -1 3.64460 1.03023   8
  -1  14   1 5.87140 1.25217   8
  -1  14   1 5.56492 1.19867  10
   0 -14   1 473.411 15.8518   3
   0 -14  -1 465.935 15.0456   7
   0 -14   1 445.914 14.8462   4
   0  14  -1 434.587 15.3891   6
   0  14  -1 487.115 16.0002  10
   0  14   1 471.496 15.6163   3
   0  14   1 449.340 14.8512   7
   0  14  -1 470.547 15.4701   3
  -1 -14  -1 79.7349 3.56097   7
   1 -14   1 82.6155 4.35562   8
   1 -14   1 78.1142 4.14454   6
   1 -14   1 86.0098 4.33002   3
   1 -14   1 86.6443 3.73758   7
  -1  14  -1 66.9249 4.46057   8
   1  14   1 76.8277 3.53635   7
   1  14   1 78.1034 4.53529   6
  -1  14  -1 74.7696 3.94822   3
   1  14   1 81.4308 4.15149  10
  -1  14  -1 78.6509 4.32240  10
  -1  14  -1 82.7400 4.12903   6
   1  14   1 83.2423 4.18039   3
   2 -14   1 297.346 10.5956  10
   2 -14   1 301.105 10.9007   6
   2 -14   1 297.303 10.2480   7
  -2 -14  -1 279.426 9.43033   4
  -2 -14  -1 280.534 9.07490   4
  -2 -14  -1 281.842 9.67280   7
   2 -14   1 286.569 10.9016   8
   2 -14   1 300.311 10.8308   3
   2 -14   1 272.754 10.6080   4
   2  14   1 283.733 9.82864   7
  -2  14  -1 280.924 10.5364   3
  -2  14  -1 291.734 10.6928   6
  -2  14  -1 298.347 10.8981  10
   2  14   1 284.452 10.5879   3
   2  14   1 302.322 10.6809  10
  -2  14  -1 288.710 11.4429   8
   3 -14   1 7.71594 1.44103   3
   3 -14   1 10.7282 1.66348  10
   3 -14   1 10.0386 1.83853   6
   3 -14   1 9.77984 1.77726   8
   3 -14   1 7.28191 1.50464   4
   3 -14   1 8.11116 1.40611   7
  -3 -14  -1 10.6256 1.29885   7
  -3  14  -1 7.75052 1.49192  10
   3  14   1 8.10501 1.22781   7
  -3  14  -1 10.1414 1.47885  10
   3  14   1 10.0817 1.60190  10
  -3  14  -1 7.94890 1.60141   6
   3  14   1 7.18285 1.41311   3
  -3  14  -1 8.71027 1.62192   8
  -3  14  -1 8.35379 1.54300   3
   4 -14   1 96.4234 4.87009  10
   4 -14   1 97.7856 5.29743   6
   4 -14   1 87.9277 5.13191   8
   4 -14   1 105.787 5.12988   3
   4 -14   1 100.262 4.94556   7
  -4  14  -1 94.2217 4.57701  10
   4  14   1 92.6317 4.20438   7
   4  14   1 97.3086 4.83753  10
  -4  14  -1 90.3029 4.79947  10
  -4  14  -1 88.7347 5.07762   8
   5 -14   1 66.2955 4.59689   7
   5 -14   1 59.4814 4.20029   6
   5 -14   1 59.6746 3.80888  10
   5 -14   1 63.6218 4.51101   3
   5 -14   1 62.9557 4.31560   8
  -5  14  -1 61.4074 3.70259  10
   5  14   1 59.5441 3.74947  10
   6 -14   1 14.4518 2.59072   6
   6 -14   1 12.4931 2.07656   3
   6 -14   1 13.1235 2.37820  10
   6 -14   1 14.0357 2.29561   7
   6 -14   1 8.58474 2.05143   8
   6  14   1 13.8130 2.90316   8
   6  14   1 11.4572 1.87198  10
  -6  14  -1 11.2368 1.98188   9
   7 -14   1 0.87735 1.27856   8
   7 -14   1 -0.3343 0.88557   6
   7 -14   1 0.35230 1.05856   7
   7 -14   1 -1.2388 0.61011  10
   7 -14   1 -0.1900 0.77587   3
   7  14   1 -0.5119 1.12477   8
  -7  14  -1 0.70623 1.08105   5
   8 -14   1 1.13011 1.41399   6
   8 -14   1 0.57740 0.90107  10
   8 -14   1 0.51143 1.36018   8
   8 -14   1 1.80801 1.24253   7
   8 -14   1 -0.1026 0.78601   3
  -8  14  -1 0.69804 1.35284   5
   8  14   1 -0.6173 1.02895   8
   9 -15  -1 3.97794 2.09703   6
  -9  15   1 5.54180 2.11199   5
   9  15  -1 2.51876 1.92100   8
   8 -15  -1 12.0190 2.11288  10
   8 -15  -1 12.8940 2.44793   7
   8 -15  -1 14.0297 2.39283   3
   8 -15  -1 14.4063 2.74274   6
  -8  15   1 16.7064 3.01430   5
   8  15  -1 16.5724 3.43031   8
  -8  15   1 9.30354 2.24432   9
   7 -15  -1 6.36119 1.76822   6
   7 -15  -1 4.73601 1.46252   3
   7 -15  -1 6.20380 1.65356   7
   7 -15  -1 6.92455 1.56268  10
  -7  15   1 3.87525 1.31891  11
  -7  15   1 6.03059 1.83302   5
  -7  15   1 5.47199 1.53233   9
   6 -15  -1 23.0081 2.89069   3
   6 -15  -1 21.1273 3.62747   7
   6 -15  -1 31.9530 2.93331   8
   6 -15  -1 22.8731 2.60841  10
  -6  15   1 27.6399 2.70888   9
  -6  15   1 23.4287 3.07919   5
   6  15  -1 22.6834 2.48290  10
  -6  15   1 31.8688 2.80532  11
   5 -15  -1 9.71435 1.81874   8
   5 -15  -1 6.29707 1.57345   3
   5 -15  -1 13.5425 2.35486   6
   5 -15  -1 10.7324 1.89556   7
  -5  15   1 12.6831 1.74564  10
  -5  15   1 9.44920 1.72488   8
   5  15  -1 9.21581 1.63022  10
   4 -15  -1 241.470 9.32097   7
   4 -15  -1 245.768 9.81028   3
   4 -15  -1 230.671 9.64183   6
   4 -15  -1 244.497 9.36225   8
   4  15  -1 247.447 9.33410  10
  -4  15   1 229.181 9.05173   8
  -4  15   1 239.314 9.28452  10
  -4  15   1 240.389 9.04957  10
   4  15  -1 219.525 8.94685   3
   3 -15  -1 54.2063 3.67738   3
   3 -15  -1 53.4519 3.27716   7
  -3 -15   1 50.1461 2.14590   7
   3 -15  -1 51.9013 3.24918   8
   3 -15  -1 53.2366 3.53099   6
  -3 -15   1 49.7807 2.13025   4
  -3  15   1 47.7443 3.10995   3
  -3  15   1 53.3903 3.40099   6
   3  15  -1 53.8677 3.40302  10
   3  15  -1 50.9945 2.18489   7
   3  15  -1 57.3748 3.14937   3
  -3  15   1 59.0824 3.39834  10
   2 -15  -1 144.363 6.03984   7
  -2 -15   1 145.123 5.06155   7
   2 -15  -1 136.817 6.31582   6
   2 -15  -1 145.194 6.76485   3
  -2 -15   1 143.230 6.53834   3
  -2 -15   1 135.392 5.03496   4
  -2  15   1 142.203 6.29562   6
   2  15  -1 139.715 5.97658  10
   2  15  -1 141.369 5.98260   3
  -2  15   1 144.701 6.26227  10
  -2  15   1 143.504 6.04307  10
  -2  15   1 142.466 5.84237   7
   2  15  -1 149.270 6.46561  10
   2  15  -1 149.050 5.02652   7
   2  15  -1 143.997 6.57487   8
  -2  15   1 149.384 6.22578   3
   2  15  -1 138.745 6.12624   6
  -1 -15   1 37.4921 2.83368   3
  -1 -15   1 32.7674 1.93212   4
   1 -15  -1 35.8727 2.93223   3
   1 -15  -1 32.4137 2.28641   7
  -1 -15   1 32.4359 1.89508   7
  -1  15   1 35.4283 2.24220   7
   1  15  -1 36.0533 2.74714  10
   1  15  -1 32.7701 2.44928   6
   1  15  -1 36.0722 2.48380   3
   1  15  -1 35.1730 2.75758   8
   1  15  -1 30.3855 2.30058  10
  -1  15   1 33.3266 2.40212  10
  -1  15   1 38.5884 2.71044  10
   0 -15   1 13.5725 1.55260   4
   0 -15   1 14.7959 1.32542   7
   0 -15  -1 12.7413 1.55127   7
   0 -15   1 14.0049 1.92934   3
   0  15  -1 10.7194 1.74189  10
   0  15   1 13.4084 1.84459   3
   0  15  -1 9.89181 1.48007   3
   0  15   1 12.4957 1.77441  10
   0  15   1 13.5286 1.53321   7
   0  15  -1 9.95499 1.53445   6
   0  15   1 10.1093 1.64545   6
   1 -15   1 589.350 19.2545   3
   1 -15   1 588.370 19.2704   8
  -1 -15  -1 586.054 18.1190   7
   1  15   1 572.587 19.0192   6
  -1  15  -1 581.510 19.2794  10
   1  15   1 568.126 18.0434   7
  -1  15  -1 518.082 19.8200   8
  -1  15  -1 555.918 18.5992  10
  -1  15  -1 557.515 18.8067   6
   1  15   1 596.413 19.0616  10
   1  15   1 552.503 18.8320   3
  -1  15  -1 555.230 18.8011   3
   2 -15   1 130.790 5.72186  10
  -2 -15  -1 121.649 4.84336   7
  -2 -15  -1 125.656 4.70876   4
   2 -15   1 127.985 5.89428   3
   2 -15   1 110.998 5.33638   4
   2 -15   1 119.918 5.81733   6
  -2 -15  -1 118.979 4.30244   4
   2 -15   1 125.982 6.00297   8
   2 -15   1 121.338 5.26370   7
  -2  15  -1 120.365 5.61946   3
   2  15   1 116.926 5.56294   3
   2  15   1 125.060 5.70422  10
  -2  15  -1 118.987 5.68149   6
  -2  15  -1 122.859 5.82543   8
   2  15   1 121.840 4.94177   7
  -2  15  -1 125.246 5.91239  10
  -2  15  -1 122.532 5.43170  10
   3 -15   1 0.88399 0.67642  10
   3 -15   1 -0.0266 0.61246   3
  -3 -15  -1 0.17634 0.42976   7
   3 -15   1 1.33799 0.94750   8
   3 -15   1 0.81964 0.65900   7
   3 -15   1 0.63645 0.83482   6
  -3  15  -1 -0.0908 0.65820   8
  -3  15  -1 -0.2108 0.69508  10
   3  15   1 0.36816 0.51574   7
   3  15   1 2.10279 0.90885  10
   3  15   1 0.55578 0.64755   3
  -3  15  -1 0.50722 0.61256  10
   4 -15   1 241.401 9.49432  10
   4 -15   1 233.528 9.38619   7
   4 -15   1 251.269 9.77521   3
   4 -15   1 234.046 9.94409   8
   4 -15   1 238.916 9.94371   6
   4  15   1 238.016 9.39148  10
  -4  15  -1 246.770 9.61343  10
  -4  15  -1 231.297 9.01589  10
   5 -15   1 68.3856 4.68095   8
   5 -15   1 68.4591 4.29314   7
   5 -15   1 76.8880 4.49982   3
   5 -15   1 73.2710 4.70005  10
   5 -15   1 67.1147 5.10666   6
  -5  15  -1 72.0750 4.15611  10
   5  15   1 71.2274 4.23924  10
   6 -15   1 10.2968 2.24529   6
   6 -15   1 10.9896 2.27061   8
   6 -15   1 11.1933 2.05484   3
   6 -15   1 12.8893 2.34597   7
   6 -15   1 9.54770 1.92116  10
   6  15   1 11.9492 2.79787   8
   6  15   1 15.1308 2.22919  10
   7 -15   1 2.79871 1.29821  10
   7 -15   1 4.06746 1.64774   6
   7 -15   1 3.98664 1.45683   7
   7 -15   1 1.87047 1.51218   8
   7 -15   1 4.95492 1.52038   3
  -7  15  -1 3.66495 1.54669   5
   7  15   1 3.09430 1.75113   8
   8 -15   1 57.5023 4.95562   8
   8 -15   1 61.5597 4.31998   3
   8 -15   1 52.0329 4.47969   7
   8 -15   1 58.7062 4.32311  10
   8 -15   1 61.3600 5.06067   6
  -8  15  -1 57.4098 4.85824   5
   8  15   1 54.3998 5.59486   8
   9 -16  -1 6.15858 2.27240   6
   9 -16  -1 10.3759 2.47690   7
  -9  16   1 11.1200 2.66696   5
   9  16  -1 10.2621 3.51298   8
   8 -16  -1 81.9300 5.43017   7
   8 -16  -1 81.2381 4.92456  10
   8 -16  -1 82.8022 5.82158   6
   8 -16  -1 80.3401 5.15850   3
  -8  16   1 79.2407 5.79058   5
   8  16  -1 82.7392 6.50153   8
   7 -16  -1 23.4683 3.04789   7
   7 -16  -1 22.2843 3.04897   8
   7 -16  -1 21.7343 3.28829   6
   7 -16  -1 23.1838 3.97561  10
   7 -16  -1 22.0299 2.95237   3
  -7  16   1 22.9670 2.88564  11
  -7  16   1 21.2065 4.00195   5
  -7  16   1 23.7987 3.03025   9
   6 -16  -1 42.2263 4.69444   3
   6 -16  -1 37.2503 3.48815   6
   6 -16  -1 28.5458 3.22280   7
   6 -16  -1 35.9352 3.15169   8
  -6  16   1 39.5907 3.16847  11
  -6  16   1 36.6087 5.65515   5
  -6  16   1 38.2358 3.20032   9
   6  16  -1 38.9909 2.96447  10
   5 -16  -1 66.5560 4.57119   6
   5 -16  -1 68.6031 4.32892   7
   5 -16  -1 74.1352 4.70172   3
   5 -16  -1 64.9110 4.19239   8
  -5  16   1 69.5219 3.83809  10
  -5  16   1 67.6315 4.17981   8
   5  16  -1 71.8516 4.13629  10
   4 -16  -1 33.7304 2.75868   8
   4 -16  -1 32.0180 2.68896   7
   4 -16  -1 36.0997 3.11398   3
   4 -16  -1 40.3144 3.26433   6
  -4  16   1 31.3550 2.62178   8
  -4  16   1 32.5071 2.60576  10
   4  16  -1 33.3350 2.76734  10
  -4  16   1 31.1768 2.38871  10
   3 -16  -1 121.301 6.09875   3
  -3 -16   1 114.864 4.04337   7
   3 -16  -1 123.097 5.53441   7
   3 -16  -1 112.645 5.72467   6
   3  16  -1 103.497 5.07700  10
  -3  16   1 112.248 5.42452  10
   3  16  -1 110.263 5.13331   3
   3  16  -1 117.620 5.66251  10
  -3  16   1 112.480 5.34820   8
   3  16  -1 114.410 5.42573   6
   3  16  -1 108.962 4.16113   7
  -3  16   1 117.378 5.21361  10
   2 -16  -1 18.7699 2.58921   3
  -2 -16   1 15.4319 1.17535   4
  -2 -16   1 16.2138 2.65067   3
  -2 -16   1 14.4226 1.14432   7
   2 -16  -1 15.4539 1.84058   7
   2 -16  -1 13.7971 2.06708   6
  -2  16   1 13.1138 1.77763  10
   2  16  -1 16.5154 2.10766   6
   2  16  -1 16.6823 1.99920  10
  -2  16   1 13.6831 2.04220   6
   2  16  -1 13.5648 1.81097   3
   2  16  -1 13.2138 2.09062   8
  -2  16   1 18.3510 2.30297   7
   2  16  -1 13.7205 1.95655  10
  -2  16   1 16.1829 2.09056   3
  -2  16   1 17.7689 2.20736  10
  -2  16   1 12.3793 1.90601   8
   1 -16  -1 163.579 6.57681   7
  -1 -16   1 160.042 5.91890   4
  -1 -16   1 174.340 7.37410   3
  -1 -16   1 165.543 5.92500   7
   1  16  -1 163.975 6.89417   6
  -1  16   1 152.285 6.85921   8
   1  16  -1 150.023 7.11390   8
   1  16  -1 157.690 6.63745  10
  -1  16   1 174.733 7.11113  10
   1  16  -1 158.931 6.69507   3
  -1  16   1 158.315 6.80725   3
  -1  16   1 154.677 6.64103  10
  -1  16   1 155.617 6.91619   6
   1  16  -1 172.681 7.27205  10
  -1  16   1 159.097 6.30701   7
   0 -16   1 5.33675 1.27656   3
   0 -16   1 6.62193 1.06734   7
   0  16  -1 7.10620 1.58872   8
   0  16   1 5.75935 1.33568  10
   0  16   1 6.32698 1.10003   7
   0  16  -1 6.46073 1.26082  10
   0  16   1 8.66095 1.63375   6
   0  16  -1 7.24002 1.57918   3
   0  16  -1 7.97183 1.44059   6
   0  16  -1 5.75728 1.34131  10
   0  16   1 6.42141 1.32985  10
   1 -16   1 8.49463 1.64402   3
   1 -16   1 5.92012 1.10932   7
  -1 -16  -1 7.70348 1.17562   7
   1 -16   1 6.92693 1.46611   6
  -1  16  -1 7.76924 1.65038   8
  -1  16  -1 6.36292 1.20322  10
   1  16   1 6.95052 1.44851  10
   1  16   1 6.00513 1.44147   6
   1  16   1 8.95767 1.60933   3
   1  16   1 7.05490 1.12136   7
  -1  16  -1 6.58299 1.53007  10
  -1  16  -1 8.23663 1.52227   3
  -1  16  -1 5.76259 1.32025   6
  -2 -16  -1 45.5737 2.47968   7
   2 -16   1 42.1327 3.14266   6
   2 -16   1 41.9322 3.23772   8
   2 -16   1 46.3731 3.14302  10
  -2 -16  -1 46.7956 2.40294   4
   2 -16   1 39.7525 2.85480   4
   2 -16   1 43.8142 2.78225   7
  -2 -16  -1 41.2767 2.02130   4
   2 -16   1 43.0027 3.20650   3
  -2  16  -1 45.9900 3.57287   3
  -2  16  -1 43.8708 2.91634  10
  -2  16  -1 41.6112 3.49209   6
   2  16   1 37.9546 2.86948   3
  -2  16  -1 39.5997 3.09219   8
  -2  16  -1 45.3077 3.31765  10
   2  16   1 39.6355 2.43422   7
   2  16   1 43.2445 3.11377  10
   3 -16   1 179.778 7.24426   7
   3 -16   1 174.160 7.78282   6
   3 -16   1 165.395 7.75431   8
  -3 -16  -1 172.136 6.35059   7
   3 -16   1 186.728 7.81059   3
   3 -16   1 171.635 7.41241  10
  -3  16  -1 173.306 7.15231  10
  -3  16  -1 174.824 7.65427  10
   3  16   1 168.991 6.55902   7
  -3  16  -1 172.593 8.30910   8
   3  16   1 166.059 7.35653  10
   3  16   1 163.358 7.24416   3
   4 -16   1 302.517 12.5973   3
   4 -16   1 322.225 12.0558  10
   4 -16   1 320.413 12.5503   8
   4 -16   1 322.111 11.9377   7
   4 -16   1 303.104 13.4301   6
  -4  16  -1 313.096 11.5654  10
  -4  16  -1 342.877 12.2535  10
   4  16   1 327.976 12.0302  10
   5 -16   1 1.20858 1.08486   6
   5 -16   1 0.28766 0.86259  10
   5 -16   1 -0.2515 0.78291   3
  -5  16  -1 1.24603 0.99355  10
   5  16   1 1.47645 0.92928  10
   6 -16   1 54.7413 4.45514   6
   6 -16   1 60.1415 4.15328   3
   6 -16   1 49.5755 3.79757  10
   6 -16   1 54.4655 4.04301   7
   6  16   1 52.9751 4.87092  10
   6  16   1 62.5326 5.29713   8
   7 -16   1 42.3707 3.61465  10
   7 -16   1 47.2631 3.81376   3
   7 -16   1 48.3536 4.35942   6
   7 -16   1 42.1193 4.10912   8
   7 -16   1 47.2115 4.01506   7
   7  16   1 45.1543 5.47440   8
  -7  16  -1 44.0322 4.12636   5
   8 -16   1 19.5512 3.42594   8
   8 -16   1 21.2175 2.92659  10
   8 -16   1 23.9407 4.96556   6
   8 -16   1 20.5618 2.92114   3
   8  16   1 30.4488 7.61094   8
  -8  16  -1 22.0077 3.56682   5
   9 -17  -1 59.6069 4.94948   7
   9 -17  -1 71.1981 5.60633   6
   9  17  -1 59.8167 6.05408   8
   8 -17  -1 23.2913 2.98021  10
   8 -17  -1 26.1541 3.78282   6
   8 -17  -1 17.3121 2.86633   7
   8 -17  -1 25.7486 3.41625   3
  -8  17   1 28.6799 4.11998   5
   8  17  -1 33.1540 4.90147   8
   7 -17  -1 4.69519 1.74354   6
   7 -17  -1 5.49761 1.66557   7
   7 -17  -1 6.93752 1.84996   3
  -7  17   1 6.68342 1.75001   9
  -7  17   1 6.67180 1.73514  11
  -7  17   1 5.20837 1.84665   5
   6 -17  -1 15.2270 2.47307   7
   6 -17  -1 15.0047 2.53480   3
   6 -17  -1 19.5006 2.73962   8
   6 -17  -1 19.1447 3.00064   6
   6  17  -1 16.8861 2.28191  10
  -6  17   1 16.6253 2.68142   5
   5 -17  -1 32.9527 2.97206   8
   5 -17  -1 41.3300 4.73849   6
   5 -17  -1 34.9358 3.01804   7
   5 -17  -1 35.9987 3.35468   3
   5  17  -1 31.9150 2.81771  10
  -5  17   1 32.1097 2.65392  10
   4 -17  -1 223.342 9.14461   8
   4 -17  -1 229.863 9.20379   7
   4 -17  -1 208.872 12.6322   6
  -4  17   1 215.713 8.94168   8
   4  17  -1 219.702 9.17042  10
  -4  17   1 244.295 9.15318  10
  -4  17   1 230.447 8.72233  10
   3 -17  -1 72.0375 4.43878   6
   3 -17  -1 71.3592 4.64737   3
  -3 -17   1 70.6403 2.80358   7
   3 -17  -1 74.4978 4.11449   7
  -3  17   1 66.7380 4.04936  10
  -3  17   1 70.3183 4.06899   8
  -3  17   1 75.5321 3.97383  10
   3  17  -1 70.2740 4.24621  10
   3  17  -1 63.2339 3.96053   6
   3  17  -1 67.7635 3.82733   3
  -2 -17   1 108.329 4.16630   7
   2 -17  -1 119.168 6.14120   3
   2 -17  -1 112.771 5.18379   7
  -2 -17   1 117.309 5.92505   3
  -2 -17   1 103.600 4.14249   4
  -2  17   1 102.824 5.32598  10
  -2  17   1 99.2874 5.23769   8
   2  17  -1 98.2070 5.31898  10
  -2  17   1 110.790 5.19479  10
   2  17  -1 105.886 5.29375   6
  -2  17   1 110.317 4.95450   7
   2  17  -1 114.984 5.23693   3
   2  17  -1 109.922 5.60307  10
   2  17  -1 110.034 4.28316   7
   1 -17  -1 190.111 7.46393   7
  -1 -17   1 186.753 6.74612   7
  -1 -17   1 177.883 6.72490   4
  -1 -17   1 191.174 8.27884   3
   1  17  -1 193.936 8.18408  10
  -1  17   1 186.048 7.20035   7
   1  17  -1 194.395 7.72472   3
   1  17  -1 196.358 7.89841   6
  -1  17   1 185.476 7.64169  10
  -1  17   1 188.511 7.94326   8
   1  17  -1 177.074 8.17590   8
   1  17  -1 182.604 8.15178  10
  -1  17   1 198.573 8.03181  10
  -1  17   1 183.004 7.71315   3
   0 -17   1 4.00521 1.28791   3
   0 -17   1 3.17458 0.83886   7
   0 -17  -1 2.24637 0.78149   7
   0  17   1 2.61451 1.14331   6
   0  17  -1 3.51107 1.26295   8
   0  17   1 3.33052 0.88184   7
   0  17   1 2.84630 1.16204  10
   0  17   1 4.79631 1.31456   8
   0  17  -1 3.48223 1.08856   6
   0  17   1 2.27591 0.97560   3
   0  17   1 5.03346 1.75311  10
   0  17  -1 1.82152 1.01480  10
   0  17  -1 2.47554 1.03515   3
   1 -17   1 172.453 6.94473   4
   1 -17   1 173.434 7.77389   3
   1 -17   1 169.922 6.82051   7
   1 -17   1 177.829 7.58127   6
   1  17   1 187.163 7.79640   8
   1  17   1 168.405 6.56527   7
  -1  17  -1 171.328 7.44421   6
   1  17   1 177.820 7.61259  10
  -1  17  -1 164.310 7.28698   3
  -1  17  -1 188.016 7.94663  10
  -1  17  -1 174.542 7.74921   8
   2 -17   1 242.717 9.84435   8
   2 -17   1 203.112 10.0806   4
  -2 -17  -1 240.118 8.35189   4
   2 -17   1 242.860 9.76593   6
   2 -17   1 242.564 9.00273   7
   2 -17   1 254.663 9.98769   3
  -2 -17  -1 231.304 8.87546   7
   2  17   1 227.711 9.32467   3
  -2  17  -1 251.205 9.90497  10
  -2  17  -1 228.245 10.2897   8
   2  17   1 248.342 9.61394  10
   2  17   1 235.560 8.51052   7
   3 -17   1 19.3704 2.36031   7
   3 -17   1 19.9638 2.77601   8
   3 -17   1 24.0069 3.05456   6
   3 -17   1 14.1306 2.07709  10
   3 -17   1 16.3693 2.37075   3
   3  17   1 17.7232 2.40224  10
   3  17   1 16.4215 3.28059   3
  -3  17  -1 24.1364 2.90001  10
   4 -17   1 6.86764 1.59753  10
   4 -17   1 8.53608 2.01166   6
   4 -17   1 5.99352 1.65297   3
   4 -17   1 10.4420 2.21563   8
  -4  17  -1 4.71890 1.47966  10
   4  17   1 4.68175 1.29562  10
   5 -17   1 -0.3250 0.90714   8
   5 -17   1 -0.1207 0.97617   6
   5 -17   1 0.90905 0.97160   7
   5 -17   1 -0.6410 0.64793   3
  -5  17  -1 -0.1445 0.81597  10
   6 -17   1 105.899 6.05053   3
   6 -17   1 109.184 6.49352   6
   6 -17   1 103.269 5.95206   7
   6 -17   1 104.954 6.43104   8
   6 -17   1 107.851 5.95669  10
   6  17   1 124.966 7.71528   8
   6  17   1 114.458 6.07694  10
   7 -17   1 4.51591 1.93209   8
   7 -17   1 2.45784 1.53595   6
   7 -17   1 3.09840 1.40894   3
   7 -17   1 2.88555 1.39090  10
   7 -17   1 5.72013 1.77980   7
  -7  17  -1 1.55842 1.39935   5
   7  17   1 3.11752 2.00183   8
   8 -17   1 -0.2006 1.46974   6
   8 -17   1 1.15454 1.13607   3
   8 -17   1 1.00757 1.16404  10
   8 -17   1 1.50021 1.61645   8
   8 -17   1 -0.0378 1.02122   7
   8  17   1 0.01130 1.38792   8
  -8  17  -1 -0.0632 1.29712   5
   8 -18  -1 20.1540 3.12872   7
   8 -18  -1 24.9172 3.34484   3
   8 -18  -1 22.9177 3.61161   6
  -8  18   1 18.5547 3.36025   5
   8  18  -1 19.3141 3.72427   8
   7 -18  -1 0.46873 0.98758   7
   7 -18  -1 1.05840 1.34445   6
   7 -18  -1 0.22215 0.94009   3
  -7  18   1 0.77959 1.03042   9
  -7  18   1 1.65603 1.34305   5
   6 -18  -1 7.25342 1.82146   8
   6 -18  -1 7.44287 1.92256   7
   6 -18  -1 7.70073 2.03903   6
   6 -18  -1 6.08175 1.81250   3
  -6  18   1 6.29813 3.20398   5
   6  18  -1 8.79233 2.68788  10
   5 -18  -1 72.2362 5.13827   7
   5 -18  -1 71.2679 4.98508   3
   5 -18  -1 75.0625 5.03791   6
   5 -18  -1 77.9677 4.67904   8
   5  18  -1 71.1178 4.48943  10
  -5  18   1 83.4862 4.47116  10
   4 -18  -1 3.65969 1.39606   6
   4 -18  -1 2.47001 1.57145   7
   4 -18  -1 1.31823 0.91354   8
   4 -18  -1 0.96437 1.02899   3
  -4  18   1 1.19745 0.88115   8
   4  18  -1 0.05219 0.82115  10
   3 -18  -1 273.202 10.9642   6
   3 -18  -1 256.558 10.1612   7
   3 -18  -1 261.018 11.1592   3
  -3  18   1 283.255 10.5600  10
   3  18  -1 266.618 10.6163  10
  -3  18   1 250.151 10.1855   8
   2 -18  -1 54.5718 3.41634   7
  -2 -18   1 52.3450 2.53565   7
  -2 -18   1 52.9480 3.92909   3
   2 -18  -1 62.0791 4.37321   3
  -2  18   1 54.5727 3.64945  10
   2  18  -1 50.1642 3.34377   3
  -2  18   1 49.7537 3.48914   8
   2  18  -1 47.3172 3.65611  10
  -1 -18   1 3.59074 0.81176   7
  -1 -18   1 4.41265 0.87837   4
  -1 -18   1 3.30714 1.21032   3
   1 -18  -1 4.30888 1.08315   7
  -1  18   1 2.44160 1.06806  10
   1  18  -1 3.34523 1.24556  10
  -1  18   1 3.38975 0.94503   7
   1  18  -1 3.13153 1.02846   3
   0 -18   1 177.458 8.21054   3
   0 -18   1 183.096 7.05023   4
   0 -18  -1 187.025 7.26960   7
   0  18  -1 203.878 8.44791  10
   0  18   1 195.473 8.11875  10
   0  18   1 176.334 7.72353   3
   0  18   1 174.724 7.91671   8
   0  18   1 181.677 7.03484   7
   0  18  -1 182.393 7.74790   3
   1 -18   1 164.695 7.96302   3
   1 -18   1 184.124 7.15727   7
  -1 -18  -1 177.613 6.88820   7
   1 -18   1 167.030 7.06929   4
   1 -18   1 183.259 7.89864   6
  -1  18  -1 196.271 8.28803  10
   1  18   1 189.259 7.98926  10
   1  18   1 172.455 7.64047   3
   1  18   1 180.364 6.83412   7
  -2 -18  -1 0.06423 0.55948   7
   2 -18   1 1.50960 1.06208   8
   2 -18   1 1.92917 0.87501   7
   2 -18   1 0.47961 1.00900   6
   2 -18   1 1.20593 0.97446   3
   2  18   1 0.59624 0.79866  10
   2  18   1 0.66133 0.82423   3
  -2  18  -1 -0.3261 0.88140  10
   2  18   1 0.83386 0.77976   7
   3 -18   1 13.2386 2.19222  10
   3 -18   1 13.7830 2.34000   3
  -3 -18  -1 14.7830 1.64952   7
   3 -18   1 17.4659 2.67144   6
   3 -18   1 13.2308 1.91111   7
   3 -18   1 14.2246 2.39866   8
  -3  18  -1 18.4701 2.56793  10
   3  18   1 11.9129 1.98452  10
   4 -18   1 222.234 9.94414   6
   4 -18   1 218.213 9.12114   7
   4 -18   1 209.660 9.56251   3
   4 -18   1 240.712 12.0642  10
  -4  18  -1 222.605 9.40813  10
   5 -18   1 37.7065 3.32213  10
   5 -18   1 43.5590 3.47231   7
   5 -18   1 33.9468 3.33173   3
   5 -18   1 47.3074 4.00134   6
   5 -18   1 40.1742 4.79222   8
  -5  18  -1 43.7356 3.38265  10
   5  18   1 37.9978 3.31875  10
   6 -18   1 3.41692 1.71587   8
   6 -18   1 2.56712 1.36730   3
   6 -18   1 1.51611 1.15755   7
   6 -18   1 2.58411 1.20033  10
   6 -18   1 3.50764 1.65947   6
   6  18   1 1.80943 1.61518   8
   6  18   1 2.53028 1.20080  10
   7 -18   1 0.87573 1.09252   3
   7 -18   1 0.46058 1.03719  10
   7 -18   1 -0.7087 0.90741   7
   7 -18   1 0.42190 1.43105   6
   7 -18   1 -0.2501 1.15680   8
  -7  18  -1 0.45773 1.15403   5
   7  18   1 -0.3067 1.17915   8
   8 -19  -1 2.06138 2.06509   6
   8 -19  -1 3.06138 1.47451   7
   8  19  -1 3.33098 2.58557   8
  -8  19   1 2.39552 1.59313   5
   7 -19  -1 12.2982 2.53221   3
   7 -19  -1 15.1623 2.96783   6
   7 -19  -1 15.0423 2.60098   7
  -7  19   1 12.7139 2.80336   9
  -7  19   1 10.3260 2.37942   5
   6 -19  -1 9.13675 2.26174   6
   6 -19  -1 10.7055 2.29675   3
   6 -19  -1 10.2405 2.06861   7
   6  19  -1 8.11485 1.73627  10
  -6  19   1 12.2114 2.54007   5
   5 -19  -1 519.598 19.0864   7
   5 -19  -1 533.008 19.7770   6
   5 -19  -1 580.721 20.2704   3
   5 -19  -1 544.675 19.1529   8
  -5  19   1 538.163 18.6602  10
   5  19  -1 559.298 20.0160  10
   4 -19  -1 230.884 11.7643   6
   4 -19  -1 240.690 10.1479   7
   4 -19  -1 245.299 12.1729   3
  -4  19   1 268.956 10.2923  10
   4  19  -1 274.807 11.2903  10
   3 -19  -1 38.6284 3.37439   6
   3 -19  -1 39.2688 3.06311   7
   3 -19  -1 33.6615 3.88642   3
  -3  19   1 39.4441 3.56908   8
  -3  19   1 34.7747 3.06158  10
   3  19  -1 39.8920 3.31074  10
   2 -19  -1 117.729 5.69573   7
  -2 -19   1 123.665 6.59362   3
   2 -19  -1 121.125 6.78500   3
  -2 -19   1 118.746 4.66877   7
  -2  19   1 123.498 6.12385  10
   2  19  -1 118.317 5.77117   3
   2  19  -1 117.603 6.19748  10
   1 -19  -1 9.20763 1.60836   7
  -1 -19   1 8.25293 1.92047   3
  -1 -19   1 9.32739 1.30491   7
   1  19  -1 7.26436 1.58082   3
  -1  19   1 7.62741 1.67448  10
  -1  19   1 9.16548 1.51660   7
  -1  19   1 7.29512 1.91214   8
   1  19  -1 9.47442 1.99482  10
   0 -19   1 43.8596 2.82050   4
   0 -19   1 49.6563 2.90932   7
   0 -19  -1 53.0366 3.12835   7
   0 -19   1 49.4387 3.82212   3
   0  19   1 51.6765 3.69962  10
   0  19  -1 47.8020 3.73779  10
  -1 -19  -1 1.40274 0.73850   7
   1 -19   1 2.05537 1.10159   3
   1 -19   1 2.46489 0.89852   7
   1 -19   1 0.71891 0.79271   4
  -1  19  -1 -0.0208 0.99072  10
   1  19   1 1.10798 0.78361   3
   1  19   1 0.06437 0.80199  10
   1  19   1 0.80667 0.55251   7
   2 -19   1 846.376 27.0936   7
  -2 -19  -1 825.739 26.3599   7
   2 -19   1 855.626 28.2052   8
   2  19   1 820.013 27.6129   3
  -2  19  -1 898.032 28.9583  10
   3 -19   1 17.6177 2.35479   7
   3 -19   1 11.5324 2.75694   3
   3 -19   1 18.4727 2.86081   6
   3 -19   1 19.2897 3.11627   8
  -3 -19  -1 15.8777 1.72922   7
   3  19   1 16.0069 2.40411  10
   4 -19   1 35.8343 3.41964   8
   4 -19   1 29.4006 3.32644   7
   4 -19   1 33.1891 3.80691   6
   4 -19   1 29.3431 3.32910  10
   4 -19   1 32.0996 3.57487   3
  -4  19  -1 33.5749 4.15345  10
   4  19   1 30.8086 3.41008  10
   5 -19   1 326.041 17.3355   8
   5 -19   1 315.468 12.6601  10
   5 -19   1 334.933 13.2902   3
   5 -19   1 333.701 12.7377   7
   5 -19   1 301.727 13.1874   6
   5  19   1 320.676 12.7369  10
  -5  19  -1 326.106 13.5033  10
   6 -19   1 175.959 8.31771  10
   6 -19   1 179.401 8.41191   7
   6 -19   1 163.466 8.66510   8
   6 -19   1 169.473 8.78434   6
   6 -19   1 177.696 8.69055   3
   6  19   1 159.052 8.03238  10
   7 -19   1 16.2386 2.69459  10
   7 -19   1 17.9679 2.91129   3
   7 -19   1 17.4072 3.01088   8
   7 -19   1 16.3896 2.82589   7
  -7  19  -1 23.7553 3.73206   5
   8 -20  -1 11.3312 2.85631   6
   8 -20  -1 6.94817 2.02875   7
  -8  20   1 13.5221 3.04970   5
   8  20  -1 13.3648 3.32563   8
   7 -20  -1 21.7432 3.37339   3
   7 -20  -1 18.1444 3.29080   6
   7 -20  -1 19.8824 3.10317   7
  -7  20   1 21.2392 3.58274   5
  -7  20   1 17.8513 2.92716   9
   6 -20  -1 22.3282 3.01135   7
   6 -20  -1 24.1460 3.47742   6
   6 -20  -1 26.2989 4.74003   8
   6 -20  -1 21.1259 3.16653   3
  -6  20   1 16.8537 2.96979   5
   6  20  -1 23.2648 2.95622  10
   5 -20  -1 178.303 8.33776   7
   5 -20  -1 166.904 8.65115   6
   5 -20  -1 189.229 9.21214   3
   5 -20  -1 172.805 8.26664   8
   5  20  -1 194.193 11.3326  10
  -5  20   1 184.396 8.42180  10
   4 -20  -1 1.10315 1.11235   6
   4 -20  -1 1.80818 1.26802   3
   4 -20  -1 2.20056 1.25702   7
   4  20  -1 1.73392 1.10869  10
   3 -20  -1 41.4680 3.24051   7
   3  20  -1 40.6226 3.52149  10
  -2 -20   1 329.700 13.0485   3
   2 -20  -1 311.362 11.7190   7
  -2  20   1 315.294 14.1622  10
   2  20  -1 302.115 11.8368   3
   2  20  -1 313.144 12.6317  10
   1 -20  -1 149.957 6.36087   7
  -1 -20   1 121.894 7.01070   3
  -1 -20   1 140.542 5.62832   7
   1  20  -1 152.907 9.47670   3
  -1  20   1 139.360 7.70102  10
  -1  20   1 131.454 5.91434   7
   1  20  -1 154.272 7.63379  10
   0 -20  -1 70.6473 3.81778   7
   0 -20   1 69.1215 3.64617   7
   0 -20   1 64.4949 3.57986   4
   0 -20   1 64.6702 4.65545   3
   0  20  -1 72.5361 4.79141  10
   0  20   1 67.9377 3.59975   7
   0  20   1 73.5244 4.63163  10
   1 -20   1 226.023 10.9508   3
  -1 -20  -1 224.691 8.45105   7
   1 -20   1 216.289 8.61182   7
   1  20   1 229.010 9.64434  10
  -1  20  -1 230.688 9.90117  10
   2 -20   1 602.047 21.4987   3
  -2 -20  -1 605.536 19.3975   7
   2 -20   1 597.317 20.1296   7
   2 -20   1 579.234 20.9741   6
  -2  20  -1 626.047 21.3379  10
   2  20   1 618.374 21.0594  10
   3 -20   1 361.829 14.6035   8
   3 -20   1 391.100 15.0608   3
   3 -20   1 407.486 16.7059   7
   3 -20   1 371.336 14.7139   6
  -3  20  -1 393.669 14.7336  10
   4 -20   1 15.7482 2.44788   7
   4 -20   1 14.7202 2.64075   3
   4 -20   1 10.0657 2.72976   8
   4 -20   1 13.1644 2.46506   6
   4  20   1 13.6938 2.33006  10
  -4  20  -1 12.2154 2.31118  10
   5 -20   1 9.86760 2.07809   7
   5 -20   1 9.45693 2.20168   8
   5 -20   1 8.07869 1.87577  10
   5 -20   1 9.95253 2.22735   3
   5 -20   1 11.4265 2.56029   6
   5  20   1 8.79740 1.94900  10
  -5  20  -1 12.9059 2.22197  10
   6 -20   1 19.6383 3.11108   3
   6 -20   1 26.2962 3.37757   7
   6 -20   1 24.4008 3.68464   8
   6 -20   1 30.9388 4.23453   6
   6 -20   1 26.2536 3.32231  10
   6  20   1 24.3690 3.17865  10
   7 -20   1 19.6762 3.65938   7
   7 -20   1 17.1339 3.13596   8
   7 -20   1 20.9608 3.56236   6
   7 -20   1 19.5911 4.88464   3
   7 -20   1 16.7030 2.78777  10
  -7  20  -1 18.4337 3.38123   5
   7  20   1 26.8958 4.59535   8
   7 -21  -1 12.8186 2.62279   7
   7 -21  -1 10.3107 2.90642   6
  -7  21   1 9.40179 2.43425   5
   6 -21  -1 42.6155 4.15055   6
   6 -21  -1 41.4025 4.68556   3
   6 -21  -1 43.6108 3.91235   7
   6  21  -1 47.2781 3.82576  10
  -6  21   1 45.1326 4.29516   5
   5 -21  -1 3.13367 1.37693   7
   5 -21  -1 2.71384 1.55413   6
   5 -21  -1 3.68770 1.76671   3
  -5  21   1 3.60039 1.28723  10
   5  21  -1 0.81400 0.97823  10
   4 -21  -1 113.674 6.78172   3
   4 -21  -1 99.4320 5.66757   7
   4 -21  -1 104.555 6.24549   6
   4  21  -1 102.299 5.95388  10
  -4  21   1 103.849 5.74743  10
   3 -21  -1 167.766 8.76444   3
   3 -21  -1 172.465 7.68906   7
  -3  21   1 169.165 7.92248  10
   2 -21  -1 183.018 7.89181   7
  -2 -21   1 171.559 8.80567   3
   2  21  -1 198.941 10.5665  10
  -2  21   1 177.510 8.34623  10
  -1 -21   1 287.861 12.2350   3
   1 -21  -1 283.286 10.7597   7
  -1  21   1 286.149 11.7516  10
   1  21  -1 294.031 12.9795  10
   0 -21  -1 2.46320 0.97019   7
   0 -21   1 2.09664 1.24845   3
   0 -21   1 1.65527 0.75431   7
   0  21  -1 1.78037 1.46060  10
   0  21   1 0.86716 0.96630  10
  -1 -21  -1 139.318 5.84872   7
   1 -21   1 129.193 7.13102   3
   1 -21   1 135.113 6.02676   7
   2 -21   1 1.37861 1.10165   3
   2 -21   1 0.35803 0.80942   7
   2 -21   1 0.91699 1.12067   6
   2  21   1 1.11435 0.90536  10
  -2  21  -1 -0.1962 0.89494  10
   3 -21   1 77.7987 5.40873   3
   3 -21   1 85.4739 4.78421   7
   3 -21   1 88.0734 5.49425   6
   3 -21   1 91.1993 8.04916   8
   3  21   1 74.4553 4.96140  10
  -3  21  -1 81.3169 5.27726  10
   4 -21   1 109.048 5.86191   7
   4 -21   1 100.980 6.26642   8
   4 -21   1 109.284 6.60004   3
   4 -21   1 103.035 6.41333   6
   4  21   1 121.324 6.40583  10
  -4  21  -1 112.461 6.23744  10
   5 -21   1 2.11638 1.59524   6
   5 -21   1 2.48725 1.49543   8
   5 -21   1 0.80861 1.19482   7
   5 -21   1 3.15304 1.59922   3
   5  21   1 1.91250 1.22911  10
  -5  21  -1 2.14994 1.28043  10
   6 -21   1 7.75778 1.97455   7
   6 -21   1 7.57350 1.91125  10
   6 -21   1 8.71269 2.35889   8
   6 -21   1 7.85049 2.13489   3
   6 -21   1 6.13875 2.27122   6
   6  21   1 6.71165 1.86502  10
   7 -22  -1 3.44460 1.58962   7
   7 -22  -1 2.61629 1.61569   6
  -7  22   1 3.20832 2.35043   9
  -7  22   1 1.84432 1.55867   5
   6 -22  -1 0.67114 1.20257   7
   6 -22  -1 1.50978 1.41772   6
  -6  22   1 -0.2041 1.33834   5
   6  22  -1 1.65061 1.19187  10
   5 -22  -1 33.1297 4.21446   3
   5 -22  -1 34.8715 3.81762   7
   5 -22  -1 36.1730 4.20227   6
   5  22  -1 28.4245 3.48177  10
  -5  22   1 32.8419 3.17533  10
   4 -22  -1 17.7725 3.18178   3
   4 -22  -1 24.4780 3.00883   7
   4 -22  -1 20.8652 3.10474   6
  -4  22   1 24.5482 3.18191  10
   4  22  -1 16.6576 2.70692  10
   3 -22  -1 33.4920 3.11803   7
  -3  22   1 36.1684 3.32190  10
   3  22  -1 37.7346 3.52474  10
   2 -22  -1 33.5812 2.94743   7
  -2  22   1 22.5262 2.95636  10
   2  22  -1 31.1916 3.77075  10
  -1 -22   1 1.65101 1.09541   3
  -1  22   1 2.65378 1.16024  10
   0 -22   1 41.7900 3.94918   3
   0 -22   1 49.4942 3.08368   7
   0 -22  -1 46.6727 3.15641   7
   0  22   1 40.7285 3.60141  10
   0  22  -1 44.8141 3.84673  10
   1 -22   1 16.0980 3.19523   3
  -1 -22  -1 20.4521 2.22426   7
   1 -22   1 16.8932 2.14589   7
  -1  22  -1 16.5260 2.64114  10
   1  22   1 12.8246 2.28563  10
   2 -22   1 40.2997 3.87849   3
   2 -22   1 43.5875 3.20303   7
   2 -22   1 46.3687 3.85516   6
  -2  22  -1 40.5488 3.73774  10
   2  22   1 36.8078 3.45570  10
   3 -22   1 3.31401 1.53505   7
   3 -22   1 1.21812 1.25442   6
   3 -22   1 2.65468 1.50655   3
   3  22   1 1.48022 1.17005  10
  -3  22  -1 1.30082 1.17534  10
   4 -22   1 105.518 5.93342   7
   4 -22   1 98.8430 6.33931   8
   4 -22   1 111.680 6.75256   6
   4 -22   1 123.157 7.09859   3
  -4  22  -1 128.789 6.70863  10
   4  22   1 105.704 6.29150  10
   5 -22   1 167.827 8.76606   3
   5 -22   1 150.860 8.42115   6
   5 -22   1 139.706 8.00295   8
   5 -22   1 155.899 7.80013   7
  -5  22  -1 175.256 10.0904  10
   5  22   1 164.803 8.23336  10
   6 -22   1 11.1890 2.93964   6
   6 -22   1 5.85144 2.78593   3
   6 -22   1 7.49225 2.09452   7
   6 -22   1 11.0936 2.57010   8
   6  22   1 8.57084 2.12662  10
   6 -23  -1 4.41203 1.72199   7
   6 -23  -1 0.84610 1.94804   6
  -6  23   1 3.10265 1.76726   5
   6  23  -1 1.40034 1.10988  10
   5 -23  -1 0.88276 1.14599   7
   5 -23  -1 -0.5076 0.96196   6
  -5  23   1 -0.3898 0.83071  10
   5  23  -1 0.71358 0.99286  10
   4 -23  -1 49.0526 4.36920   6
   4 -23  -1 59.1750 4.29025   7
  -4  23   1 58.4089 4.33016  10
   4  23  -1 61.2246 4.60796  10
   3 -23  -1 40.4260 3.47909   7
   3  23  -1 52.1425 4.20801  10
  -3  23   1 50.6529 4.04054  10
   2 -23  -1 0.54154 0.89928   7
  -2  23   1 -0.3521 0.81901  10
   2  23  -1 -0.4513 0.86556  10
   1 -23  -1 15.7897 2.21790   7
  -1 -23   1 12.9343 2.61832   3
  -1  23   1 17.8841 2.67523  10
   1  23  -1 19.1135 3.07427  10
   0 -23   1 147.832 11.4681   3
   0 -23  -1 132.542 6.20096   7
   0  23  -1 149.906 7.64437  10
   0  23   1 135.859 7.22856  10
   1 -23   1 23.1000 3.45258   3
   1 -23   1 26.2812 2.41712   7
   1  23   1 23.1869 3.21243  10
  -1  23  -1 25.3198 3.37708  10
   2 -23   1 36.8231 4.26206   3
  -2  23  -1 34.0709 3.90449  10
   2  23   1 31.4569 3.69421  10
   3 -23   1 135.449 6.90375   7
   3 -23   1 156.173 8.34146   3
   3 -23   1 143.306 7.73746   6
  -3  23  -1 153.663 7.80785  10
   3  23   1 138.328 7.48785  10
   4 -23   1 125.194 7.34641   6
   4 -23   1 125.044 7.51090   3
   4 -23   1 123.044 6.56907   7
   4 -23   1 120.082 7.13804   8
   4  23   1 122.384 6.99039  10
  -4  23  -1 136.446 7.17486  10
   5 -23   1 3.56855 1.72518   3
   5 -23   1 0.88753 1.54277   6
   5 -23   1 5.37717 1.77023   7
   5 -23   1 4.66521 1.85649   8
   5  23   1 2.36359 1.36634  10
   6 -23   1 1.17491 1.36891   3
   6 -23   1 -0.7833 1.27603   6
   6 -23   1 0.93225 2.06948   7
   6 -23   1 -0.2159 1.22978   8
   6  23   1 0.44347 1.10295  10
   6 -24  -1 88.7957 6.26555   6
   6  24  -1 80.3764 5.56115  10
  -6  24   1 87.1026 6.33950   5
   5 -24  -1 55.8869 4.47097   7
   5 -24  -1 56.8836 4.84338   6
   5  24  -1 53.7534 4.45022  10
   4 -24  -1 10.2637 2.13796   7
  -4  24   1 11.7458 2.35031  10
   4  24  -1 13.3237 2.58420  10
   3 -24  -1 0.47940 1.09913   7
   3  24  -1 0.82422 1.16988  10
  -3  24   1 5.30447 1.66877  10
   2 -24  -1 29.0076 3.55397   7
  -2  24   1 29.1723 3.46841  10
   2  24  -1 29.8945 3.73559  10
  -1 -24   1 9.70129 2.98811   3
  -1  24   1 12.4990 2.49448  10
   1  24  -1 8.72446 2.06553  10
   0 -24   1 10.1672 2.53518   3
   0  24   1 2.87001 1.27358  10
   0  24  -1 5.16615 1.65764  10
   1 -24   1 7.15626 2.09217   3
  -1  24  -1 6.24794 1.96246  10
   1  24   1 8.39728 1.95179  10
   2 -24   1 2.40465 1.13609   7
   2 -24   1 1.34846 1.27758   3
  -2  24  -1 2.37213 1.33388  10
   2  24   1 2.28743 1.20106  10
   3 -24   1 7.55992 2.23938   3
   3 -24   1 8.23621 1.84090   7
   3 -24   1 5.99482 1.90357   6
   3  24   1 12.3386 2.55684  10
  -3  24  -1 10.4888 2.28492  10
   4 -24   1 24.2918 3.77076   3
   4 -24   1 21.9892 3.44011   6
   4 -24   1 25.9297 3.21318   7
   4  24   1 19.1493 3.02696  10
  -4  24  -1 19.0769 3.09660  10
   5 -24   1 17.5761 2.86762   7
   5 -24   1 12.0171 2.83458   3
   5 -24   1 18.4434 3.13724   8
   5 -24   1 19.0740 3.47583   6
   5  24   1 11.8095 2.52862  10
   5 -25  -1 65.7364 5.95473   6
   5 -25  -1 71.2304 5.09245   7
   5  25  -1 66.8608 5.11242  10
   4 -25  -1 46.4336 4.07392   7
  -4  25   1 57.1938 4.44676  10
   4  25  -1 45.9791 5.96595  10
   3 -25  -1 60.4935 4.41790   7
   3  25  -1 58.0419 4.76471  10
  -3  25   1 62.8552 4.76295  10
   2 -25  -1 20.8761 2.73473   7
  -2  25   1 21.5813 3.10087  10
   2  25  -1 20.0429 3.22026  10
  -1  25   1 2.37190 1.35493  10
   1  25  -1 2.00004 1.38599  10
   0 -25   1 21.5712 3.65896   3
   0  25  -1 20.4074 3.21951  10
   0  25   1 16.6488 2.83426  10
   1 -25   1 14.2642 2.89291   3
  -1  25  -1 13.1110 2.53879  10
   1  25   1 17.8753 3.05507  10
   2 -25   1 82.4912 6.07676   3
  -2  25  -1 71.7041 5.32023  10
   2  25   1 72.7541 5.27543  10
   3 -25   1 3.25184 1.35942   7
   3 -25   1 4.13669 1.88477   3
  -3  25  -1 3.08728 1.56896  10
   3  25   1 1.42121 1.20491  10
   4 -25   1 146.660 7.50881   7
   4 -25   1 146.174 9.09192   6
   4  25   1 136.751 7.87395  10
  -4  25  -1 149.971 7.99322  10
   5 -25   1 11.8441 2.88715   6
   5 -25   1 13.8128 2.63198   7
   5 -25   1 10.3754 2.72542   3
   5 -26  -1 8.34381 2.35248   7
   5  26  -1 11.6557 3.21436  10
   4 -26  -1 100.012 6.08632   7
  -4  26   1 111.338 6.52743  10
   4  26  -1 87.7443 6.17747  10
   3 -26  -1 12.3605 2.34153   7
   3  26  -1 15.9432 2.94436  10
  -3  26   1 14.4456 2.66449  10
   2 -26  -1 25.1838 3.85066   7
   2  26  -1 25.7498 3.58167  10
  -2  26   1 21.2590 3.23450  10
  -1  26   1 6.85676 1.98567  10
   1  26  -1 6.76962 2.00067  10
   0 -26   1 15.8766 3.32361   3
   0  26  -1 23.8518 3.50429  10
   0  26   1 26.0449 3.66441  10
   1 -26   1 135.909 8.38592   3
   1  26   1 134.065 7.60199  10
  -1  26  -1 139.547 7.86089  10
   2 -26   1 17.8726 3.45656   3
   2  26   1 13.8888 2.59689  10
  -2  26  -1 11.5331 2.53301  10
   3 -26   1 1.81763 1.63734   3
  -3  26  -1 2.67028 1.62398  10
   3  26   1 1.35143 1.26972  10
   4 -26   1 -0.9036 1.14848   6
   4 -26   1 0.90598 1.49106   3
   4 -26   1 1.24738 1.31861   7
  -4  26  -1 0.66499 1.40703  10
   4  26   1 -0.0701 1.36770  10
   4 -27  -1 10.9924 2.37060   7
  -4  27   1 17.0211 2.97391  10
   4  27  -1 13.1540 3.14780  10
  -3  27   1 5.59362 1.92064  10
   3  27  -1 6.11326 2.27803  10
  -2  27   1 38.6151 4.41357  10
   2  27  -1 41.1817 4.70239  10
   1  27  -1 52.3592 4.76252  10
  -1  27   1 51.8479 4.59580  10
   0  27  -1 2.06723 1.60601  10
   0  27   1 3.29500 1.59675  10
   1 -27   1 38.3159 4.92839   3
   1  27   1 34.7248 4.14281  10
  -1  27  -1 32.4182 4.16076  10
   2 -27   1 21.3107 3.79401   3
  -2  27  -1 27.2945 3.84962  10
   3 -27   1 3.08321 1.94047   3
   3  27   1 4.58072 1.85713  10
  -3  27  -1 5.08988 1.97351  10
   3  28  -1 75.8893 5.81986  10
   2  28  -1 8.66302 2.42155  10
   1  28  -1 24.5719 4.03505  10
   0  28   1 5.34157 2.15002  10
   0  28  -1 4.04164 1.87298  10
   1 -28   1 101.026 7.39785   3
  -1  28  -1 98.2727 7.13394  10
   1  28   1 92.7860 6.45120  10
   2 -28   1 11.5072 2.94957   3
  -2  28  -1 22.7724 3.55784  10
   2  28   1 20.1811 3.41745  10
   0  29   1 44.3588 4.93486  10
 -11   0   2 293.622 16.4422   5
  11   0  -2 281.899 12.5366   6
  10   0  -2 42.1395 3.92402   6
  10   0  -2 32.5203 3.03500   7
  10   0  -2 41.6979 3.97329   8
 -10   0   2 38.6805 4.14614   5
 -10   0   2 39.8402 3.29170   9
   9   0  -2 86.3491 4.98782  11
   9   0  -2 80.5715 5.13436   7
  -9   0   2 88.0880 4.92346   9
   9   0  -2 89.0149 5.50895   6
   9   0  -2 89.6808 5.54976   8
  -9   0   2 87.7458 5.25673   5
   9   0  -2 93.1305 5.45538   4
   8   0  -2 13.6078 2.05007  11
   8   0  -2 13.0364 2.24945   8
   8   0  -2 8.29924 1.53601   7
   8   0  -2 6.97073 1.68560   4
  -8   0   2 10.9560 1.87419   9
  -8   0   2 10.5728 1.87778   5
   8   0  -2 11.4208 2.10861   6
  -7   0   2 83.8199 4.62626   5
   7   0  -2 85.1795 4.52110  11
  -7   0   2 88.4704 4.44704  11
   7   0  -2 89.3439 4.24402   7
   7   0  -2 87.5170 4.78952   8
  -7   0   2 80.6892 4.35945   9
   7   0  -2 90.4948 4.77768   6
   6   0  -2 946.122 29.8297   5
   4   0  -2 2.50613 0.63875   8
   4   0  -2 3.32802 0.80686  11
   4   0  -2 3.55703 0.74665   6
   4   0  -2 2.95148 0.73442   5
   4   0  -2 3.30744 0.82103   4
   4   0  -2 3.54251 0.82721   9
  -4   0   2 2.21338 0.65826   5
  -4   0   2 1.88901 0.61838   9
  -4   0   2 2.32380 0.66423  11
  -3   0   2 7671.82 230.065   2
   3   0  -2 7002.18 223.368   2
  -2   0   2 2948.74 86.5736   1
   2   0  -2 2825.93 86.5955   1
   2   0  -2 2756.52 101.107   2
  -2   0   2 2979.88 103.182   2
   1   0  -2 9999.99 316.966   2
   0   0  -2 7430.40 248.724   2
   1   0   2 3361.48 107.631   1
   1   0   2 3559.30 139.877   2
  -1   0  -2 3620.30 108.549   1
   2   0   2 800.759 56.8100   2
   3   0   2 2.93847 0.47571   9
  -3   0  -2 0.51189 0.30109   5
   3   0   2 0.41978 0.56828   8
   3   0   2 0.94216 0.55296   3
  -3   0  -2 0.71015 0.39226  10
   3   0   2 0.64957 0.36911   4
  -3   0  -2 0.14245 0.51821   8
   3   0   2 2.81747 0.42183  11
   3   0   2 0.92261 0.48503  10
   4   0   2 207.164 6.63841  11
   4   0   2 206.615 8.45049   8
   4   0   2 192.259 6.58702   9
   4   0   2 195.382 8.20796   6
  -4   0  -2 204.284 7.06247   5
   4   0   2 213.137 7.54477   3
   4   0   2 196.720 7.36398  10
  -4   0  -2 189.659 6.82651  10
   4   0   2 198.902 7.01328   4
  -5   0  -2 838.331 27.9034   8
   6   0   2 337.276 11.7232   3
   6   0   2 324.759 13.1912   6
   6   0   2 326.465 11.7855  10
   6   0   2 326.289 11.3456   4
  -6   0  -2 337.578 11.6500   5
   6   0   2 358.440 13.6238   8
   7   0   2 14.8073 1.91057   3
   7   0   2 16.7485 2.07736  10
  -7   0  -2 17.8210 2.77456   5
   7   0   2 21.0122 3.57493   8
   7   0   2 19.2144 3.43919   6
   8   0   2 23.8240 3.57094   8
   8   0   2 21.3867 2.02849   3
   8   0   2 21.0784 3.32396   6
   9   0   2 46.8165 4.67393   8
   9   0   2 47.9945 5.50729   6
  11  -1  -2 35.0088 4.22866   6
  11   1  -2 34.3952 4.27415   6
 -11   1   2 31.6708 3.87611   5
  10  -1  -2 35.7551 4.11237   6
  10  -1  -2 38.1118 3.18015   7
 -10  -1   2 25.4792 3.97990   5
  10   1  -2 33.7324 4.06193   8
 -10   1   2 27.5230 3.46539   5
 -10   1   2 27.0585 3.06637   9
  10   1  -2 31.5814 2.88491   7
  10   1  -2 35.4906 4.12785   6
  -9  -1   2 3.19819 1.25856   5
   9  -1  -2 4.13168 1.43180   8
   9  -1  -2 4.67043 1.56169   4
   9  -1  -2 3.66674 1.26574  11
   9  -1  -2 3.86860 1.46642   6
   9  -1  -2 4.55345 1.30490   7
  -9  -1   2 2.84950 1.22850   9
  -9   1   2 3.02177 1.26901   9
   9   1  -2 1.92217 1.29475   6
  -9   1   2 4.01332 1.45926   5
   9   1  -2 3.55570 1.19000   7
   9   1  -2 4.11970 1.30865  11
   9   1  -2 2.64084 1.44228   8
   8  -1  -2 3.95092 1.20861  11
   8  -1  -2 2.62873 0.98986   7
  -8  -1   2 1.22427 0.92508   9
   8  -1  -2 2.70673 1.19897   8
  -8  -1   2 3.61376 1.30300   5
   8  -1  -2 1.42865 1.05979   6
   8   1  -2 3.17702 1.18139  11
   8   1  -2 0.97743 1.04287   6
  -8   1   2 0.38580 0.96496   9
   8   1  -2 1.38867 0.94262   4
   8   1  -2 3.31186 1.34825   8
  -8   1   2 1.03723 0.91297   5
   8   1  -2 3.13387 1.02254   7
  -8   1   2 2.61011 1.08540  11
   7  -1  -2 39.2378 2.86611  11
   7  -1  -2 44.0128 3.15905   8
  -7  -1   2 42.1458 3.06019   5
  -7  -1   2 40.7043 2.87233   9
   7  -1  -2 38.6645 1.72176  10
   7  -1  -2 41.6353 2.69165   7
   7  -1  -2 37.3133 2.92926   6
  -7   1   2 39.0087 2.79763  11
  -7   1   2 39.5129 3.05112   5
   7   1  -2 43.4702 2.97781  11
   7   1  -2 41.5378 3.19547   8
  -7   1   2 37.6008 2.79586   9
   7   1  -2 38.2909 2.96479   6
   7   1  -2 39.8450 2.58962   7
  -6  -1   2 3.21016 0.91618  11
  -6  -1   2 2.98279 0.92354   9
   6  -1  -2 1.06779 0.61068   7
   6  -1  -2 2.50754 0.91238   5
  -6  -1   2 3.64181 1.04498   5
   6  -1  -2 1.66681 0.86895  11
   6  -1  -2 0.85450 0.81710   9
   6  -1  -2 2.30517 0.87160   8
  -6   1   2 7.45669 1.41034  11
  -6   1   2 8.88383 1.52949   9
   6   1  -2 2.95229 1.00463   9
   6   1  -2 1.59226 0.72518   5
   6   1  -2 1.21010 0.77531   8
   6   1  -2 2.22656 0.87826   6
   6   1  -2 1.02296 0.54330   7
   6   1  -2 3.31681 0.98459   4
  -6   1   2 8.20436 1.48328   5
   6   1  -2 1.10058 0.71466  11
  -5  -1   2 33.8551 2.39225   5
   5  -1  -2 35.8887 2.32924   8
   5  -1  -2 39.7046 2.40777   6
  -5  -1   2 37.3863 2.40654   9
   5  -1  -2 34.5477 2.10784   7
  -5  -1   2 37.9596 2.37793  11
   5  -1  -2 32.6734 2.32389  11
   5  -1  -2 32.7002 2.59968   5
   5   1  -2 34.3590 2.38279  11
   5   1  -2 38.8306 2.06536   7
   5   1  -2 36.3468 2.43403   8
  -5   1   2 39.0059 2.41885  11
  -5   1   2 46.5772 2.63118   9
  -5   1   2 34.0879 2.45752   5
   5   1  -2 38.1870 2.37822   6
   5   1  -2 36.1041 2.44303   5
   5   1  -2 38.0138 2.48476   4
   5   1  -2 33.9828 2.71711   9
   4  -1  -2 465.620 15.2500   1
   4  -1  -2 482.800 23.5672   2
  -4   1   2 494.245 21.4339   2
  -4   1   2 497.165 15.4639   1
   3  -1  -2 366.990 11.8967   9
   2  -1  -2 7460.26 253.218   2
  -2  -1   2 8215.71 250.670   2
  -2  -1   2 8071.18 251.589   2
  -2   1   2 8259.21 256.346   2
   1  -1  -2 1991.34 81.4397   2
   1  -1  -2 1835.90 60.1082   1
  -1  -1   2 2008.93 78.7806   2
   1   1  -2 1890.73 59.8888   1
  -1   1   2 2013.13 60.3610   1
   1   1  -2 1888.17 59.5418   1
   0  -1   2 1749.76 78.7402   2
   0  -1  -2 1761.49 79.4804   2
   0  -1  -2 1732.18 55.2174   1
   0  -1   2 1697.51 76.6496   2
   0   1  -2 1685.13 54.8662   1
   0   1   2 1624.92 78.5602   2
   0   1  -2 1739.94 54.5943   1
   0   1   2 1740.36 55.0949   1
  -1  -1  -2 687.131 25.6398   1
   1  -1   2 627.787 46.6366   2
   1  -1   2 675.017 46.5796   2
  -1  -1  -2 770.753 50.9449   2
  -1   1  -2 686.123 25.3944   1
   1   1   2 632.645 48.3013   2
  -1   1  -2 652.548 26.7207   1
   1   1   2 664.405 25.1793   1
   2  -1   2 564.066 46.4156   2
   2  -1   2 579.860 50.0041   2
  -2  -1  -2 608.153 50.0752   2
   2   1   2 596.511 23.8204   1
  -2   1  -2 566.871 24.2463   1
  -2   1  -2 649.487 23.7561   1
   2   1   2 619.195 52.1479   2
  -3  -1  -2 17.2451 1.36935   4
  -3  -1  -2 16.9887 2.43602   8
   3  -1   2 18.5303 1.55629   3
  -3  -1  -2 20.3963 1.35709  10
   3  -1   2 20.0496 1.87143   8
  -3  -1  -2 22.0274 1.24706   5
   3  -1   2 18.5162 1.33596   4
   3  -1   2 20.5342 2.27345   6
   3  -1   2 20.5242 1.54070  10
   3   1   2 16.9728 1.51137   3
  -3   1  -2 20.1225 1.30606   5
   3   1   2 19.9848 1.45620   7
   3   1   2 20.2999 1.30475   4
   3   1   2 17.3401 1.02739  11
   3   1   2 19.1047 1.91163   8
   3   1   2 20.6193 1.55312  10
  -3   1  -2 18.8251 1.87083   8
   4  -1   2 10.2204 1.23401   4
   4  -1   2 6.73014 1.37864   8
  -4  -1  -2 8.57334 1.00108  10
   4  -1   2 8.00628 1.18594  10
   4  -1   2 10.6127 1.48678   3
  -4  -1  -2 7.53066 0.98513   5
   4  -1   2 7.57961 1.53253   6
  -4   1  -2 9.61442 1.63829  10
   4   1   2 9.38134 0.99584   9
   4   1   2 8.21813 1.20115  10
   4   1   2 6.73437 0.82716  11
  -4   1  -2 7.94717 1.08820   5
   4   1   2 10.0659 1.14929   4
   4   1   2 9.60463 1.35587   3
   4   1   2 9.02608 1.66330   8
  -5  -1  -2 402.297 15.6206   8
   5  -1   2 437.040 14.3835   3
   5  -1   2 404.020 13.9397   4
  -5  -1  -2 425.786 13.2868  10
   5  -1   2 444.884 15.7823   8
  -5  -1  -2 444.311 14.0023   5
   5  -1   2 436.127 15.6073   6
   5   1   2 418.645 13.5890  11
   5   1   2 414.355 13.7946   4
   5   1   2 443.969 14.4629  10
   5   1   2 418.668 13.6043   9
   5   1   2 441.332 14.3942   3
   5   1   2 444.861 15.7422   6
   5   1   2 444.268 15.9737   8
  -5   1  -2 441.767 14.2345   5
  -5   1  -2 418.709 15.7776   8
  -5   1  -2 415.625 13.3887  10
   6  -1   2 308.945 10.7615   3
   6  -1   2 316.370 12.3756   6
   6  -1   2 297.112 12.2917   8
   6  -1   2 309.647 10.8644  10
  -6  -1  -2 306.238 10.5714   5
   6   1   2 273.430 10.1923   4
   6   1   2 308.719 12.3868   6
   6   1   2 301.729 12.4844   8
   6   1   2 303.120 10.8744  10
   6   1   2 301.901 10.7469   3
  -6   1  -2 292.003 10.7264   5
   7  -1   2 105.943 7.03136   8
   7  -1   2 108.101 6.52879   6
   7  -1   2 99.1170 4.83027   3
   7  -1   2 114.974 5.24744  10
  -7   1  -2 101.433 5.09186   5
   7   1   2 105.589 4.91163   3
   7   1   2 109.917 5.22491  10
   7   1   2 109.725 6.97336   6
   8  -1   2 20.0588 3.28391   8
   8  -1   2 21.3552 1.98625   3
   8  -1   2 22.6027 3.55384   6
   8   1   2 19.0770 3.33540   6
   8   1   2 21.0085 3.55545   8
   8   1   2 21.8682 2.07213   3
   9  -1   2 43.1560 4.50540   8
   9  -1   2 53.9366 5.87968   6
   9   1   2 48.8145 4.81985   8
   9   1   2 51.5539 4.99340   6
  11  -2  -2 27.3590 3.29995   7
  11  -2  -2 31.6567 4.19962   6
 -11   2   2 23.2171 3.41482   5
  11   2  -2 31.0840 4.21823   6
  10  -2  -2 3.53208 1.33680   7
  10  -2  -2 3.70604 1.59488   6
  10   2  -2 1.35882 1.31483   8
  10   2  -2 2.02815 1.38191   6
 -10   2   2 3.46595 1.43345   9
 -10   2   2 1.59628 1.32774   5
   9  -2  -2 104.138 5.80553   8
  -9  -2   2 100.031 5.17899   9
   9  -2  -2 104.290 5.37579   7
   9  -2  -2 99.8607 5.71532   6
  -9  -2   2 102.172 5.56761   5
   9   2  -2 93.5310 6.31864   6
  -9   2   2 97.3273 5.31525   9
   9   2  -2 88.4633 5.25967  11
   9   2  -2 97.1423 4.97690   7
   9   2  -2 94.5274 6.03511   8
  -9   2   2 97.7260 5.67999   5
   8  -2  -2 21.2733 2.57207  11
   8  -2  -2 19.3666 2.65022   6
  -8  -2   2 23.1229 2.73563   5
   8  -2  -2 20.3728 2.46554   7
   8  -2  -2 21.7228 2.70663   8
  -8  -2   2 19.5735 2.36790   9
  -8   2   2 20.4706 2.64704   5
  -8   2   2 20.0836 2.39390  11
  -8   2   2 24.1764 2.73707   9
   8   2  -2 20.0814 2.69897   6
   8   2  -2 21.6282 2.62643  11
   8   2  -2 25.9837 3.29393   8
   8   2  -2 21.4787 2.62404   4
   8   2  -2 25.0692 2.15013   7
   7  -2  -2 88.4879 4.25608   7
  -7  -2   2 75.0182 4.33496   5
   7  -2  -2 80.0145 4.40960   8
   7  -2  -2 90.7909 4.64522   6
   7  -2  -2 76.5637 4.21840  11
   7  -2  -2 76.9081 3.01342  10
   7   2  -2 82.4261 4.42103   4
   7   2  -2 81.0369 3.90568   7
   7   2  -2 78.8812 4.35492  11
   7   2  -2 81.2254 4.75099   8
  -7   2   2 75.9460 4.50408   5
   7   2  -2 82.3639 4.54795   6
  -7   2   2 91.2212 4.53475   9
  -7   2   2 79.2321 4.26444  11
   6  -2  -2 79.3119 4.24975   9
  -6  -2   2 87.5699 4.44635   5
   6  -2  -2 97.0903 4.48506   8
   6  -2  -2 87.4891 3.19619  10
   6  -2  -2 90.4918 3.13119  10
  -6  -2   2 93.2738 4.37871   9
   6  -2  -2 86.5702 4.34255  11
   6  -2  -2 92.5502 4.19382   7
   6  -2  -2 97.1926 4.60021   6
   6  -2  -2 81.0097 4.33067   5
  -6   2   2 96.9594 4.53033   9
  -6   2   2 97.5927 4.75241   5
  -6   2   2 90.2884 4.37803  11
   6   2  -2 82.4776 4.32000  11
  -6   2   2 91.6461 3.07827   3
   6   2  -2 86.6186 4.44042   5
   6   2  -2 94.8420 4.48709   4
   6   2  -2 90.8688 3.92978   7
   6   2  -2 84.4648 4.41041   9
   6   2  -2 90.4243 4.49148   6
   6   2  -2 88.5201 4.68663   8
   5  -2  -2 42.5808 2.47342   8
  -5  -2   2 40.2159 2.51117  11
   5  -2  -2 38.9423 2.29834   7
  -5  -2   2 42.5419 2.58934   9
   5  -2  -2 39.7501 2.55104  11
   5  -2  -2 44.0716 2.53854   6
   5   2  -2 42.5518 2.62622  11
  -5   2   2 44.2308 2.65354   9
   5   2  -2 38.8407 2.47839   4
  -5   2   2 42.6199 1.75905   3
   5   2  -2 39.6162 2.10017   7
  -5   2   2 43.3515 2.75390   5
   5   2  -2 41.7920 2.52623   6
   5   2  -2 40.2526 2.62773   8
   5   2  -2 41.5045 2.61888   5
  -5   2   2 42.2224 2.57463  11
   5   2  -2 36.8335 2.49374   9
   4  -2  -2 272.448 9.85886   5
   4  -2  -2 282.447 9.82106   9
   4  -2  -2 290.543 9.49883   8
   4  -2  -2 288.353 9.52810   7
   4  -2  -2 278.699 9.79250  11
   4  -2  -2 288.523 9.56838   6
  -4  -2   2 286.734 9.80544   9
  -4  -2   2 297.655 9.82121  11
   4   2  -2 288.877 9.88475   9
  -4   2   2 280.602 8.75567   3
  -4   2   2 294.310 10.0706   5
   4   2  -2 296.021 9.98128   5
   4   2  -2 290.605 9.90184  11
   4   2  -2 290.061 9.81083   4
  -4   2   2 289.799 9.89590   9
  -4   2   2 279.803 9.81295  11
   3  -2  -2 60.9460 2.96619   5
   3  -2  -2 66.7827 3.00695   9
   3  -2  -2 66.0533 2.98880  11
  -3  -2   2 68.4842 2.96287  11
   3  -2  -2 63.0030 2.64620   6
  -3  -2   2 63.3459 2.22279   3
   3  -2  -2 68.1999 2.78728   7
  -3  -2   2 68.3715 3.00142   9
  -3  -2   2 68.5226 3.00260   5
   3  -2  -2 66.5441 2.52148   8
  -3  -2   2 65.9592 2.97735   4
   3  -2  -2 64.3778 2.34981  10
   3   2  -2 66.0297 2.94545   4
  -3   2   2 78.2401 3.14727  11
   3   2  -2 66.2180 2.46537   7
  -3   2   2 65.0559 2.75914   6
  -3   2   2 64.3704 2.49046   3
   3   2  -2 62.5952 2.98633   5
  -3   2   2 71.3815 2.79463   7
  -3   2   2 68.6519 3.11087   5
   3   2  -2 66.2675 3.01113  11
   3   2  -2 66.1670 3.00900   9
  -3   2   2 77.0554 3.15786   9
  -2  -2   2 1281.52 50.8567   2
   2  -2  -2 1190.51 38.2362   1
   2  -2  -2 1084.17 55.5387   2
  -2  -2   2 1195.19 37.2245   1
   2   2  -2 1197.66 36.9439   1
   2   2  -2 1122.72 51.3118   2
  -2   2   2 1206.92 38.2425   1
  -2   2   2 1128.55 56.2085   2
   1  -2  -2 3415.23 130.045   2
  -1  -2   2 3579.37 124.703   2
   1  -2  -2 3495.16 105.529   1
   1   2  -2 3503.22 127.942   2
  -1   2   2 3552.68 105.535   1
   1   2  -2 3375.56 104.220   1
  -1   2   2 3318.39 130.129   2
   0  -2   2 2232.42 92.6865   2
   0  -2  -2 2409.99 99.3064   2
   0  -2  -2 2186.14 70.1598   1
   0  -2   2 2205.89 69.4655   1
   0   2   2 2345.74 70.4299   1
   0   2   2 2028.34 96.1257   2
   0   2  -2 2185.13 69.0911   1
   0   2  -2 2189.87 94.1268   2
   1  -2   2 359.295 32.7965   2
  -1  -2  -2 331.585 34.2708   2
  -1  -2  -2 323.656 15.7397   1
  -1   2  -2 409.651 16.2331   1
   1   2   2 363.537 36.3888   2
   1   2   2 372.338 16.1696   1
   2  -2   2 77.5883 3.18903   4
  -2  -2  -2 77.6883 3.00098   4
   2  -2   2 81.0868 3.51266   3
   2  -2   2 83.4544 3.75803   6
   2  -2   2 81.5389 3.76328   8
  -2  -2  -2 78.5852 3.24635  10
  -2  -2  -2 76.4558 3.81546   8
  -2  -2  -2 79.6442 2.67230   5
   2  -2   2 80.8277 3.37485  10
   2   2   2 79.4579 3.02412   4
  -2   2  -2 81.1007 3.87261   8
   2   2   2 77.4201 3.39790  10
   2   2   2 83.5568 3.97437   8
   2   2   2 77.4163 3.22133   7
  -2   2  -2 76.6266 3.48568   3
  -2   2  -2 76.0405 3.31260  10
  -2   2  -2 82.1519 3.41556   4
  -3  -2  -2 1772.19 97.4426   2
  -3  -2  -2 1771.37 60.0161   1
   3  -2   2 1880.77 94.9617   2
   3  -2   2 1715.57 96.8002   2
  -3   2  -2 1811.69 58.6244   1
   3   2   2 1851.37 100.275   2
   3   2   2 1689.31 59.0502   1
  -3   2  -2 1735.48 59.8023   1
   4  -2   2 0.10225 0.54268   3
   4  -2   2 0.88339 0.68141   6
  -4  -2  -2 0.47417 0.35139   5
   4  -2   2 0.39587 0.59618   8
   4  -2   2 0.00604 0.37128   4
   4  -2   2 3.52252 0.82030  10
  -4  -2  -2 0.40765 0.37222  10
  -4   2  -2 0.12472 0.40871  10
   4   2   2 0.79938 0.78416   8
   4   2   2 0.88771 0.42557   4
  -4   2  -2 0.29856 0.41176   5
   4   2   2 1.86981 0.49169  11
   4   2   2 0.26214 0.40412   7
   4   2   2 0.44925 0.46883  10
   4   2   2 1.66733 0.51410   9
   4   2   2 0.68583 0.56301   3
   5  -2   2 240.950 9.91197   8
  -5  -2  -2 225.837 7.66513  10
  -5  -2  -2 246.705 8.28648   5
   5  -2   2 251.442 8.81720   3
   5  -2   2 240.862 9.83875   6
   5  -2   2 222.503 8.38580   4
  -5   2  -2 236.967 10.0692   8
   5   2   2 227.612 8.09625   9
  -5   2  -2 246.858 8.73876   5
   5   2   2 243.593 8.13753  11
  -5   2  -2 233.795 7.90621  10
   5   2   2 239.830 8.82053  10
   5   2   2 248.082 10.2721   8
   5   2   2 236.724 8.15637   4
   5   2   2 234.551 8.62030   7
   5   2   2 231.520 8.71213   3
   6  -2   2 332.000 11.5168  10
   6  -2   2 296.478 11.1198   4
   6  -2   2 313.899 11.3359   3
   6  -2   2 325.145 12.9341   8
   6  -2   2 346.978 13.1254   6
  -6  -2  -2 326.677 11.0977   5
   6   2   2 341.502 13.4789   8
   6   2   2 322.482 13.0478   6
   6   2   2 324.947 11.4424   3
  -6   2  -2 322.352 11.5605   5
   6   2   2 324.376 11.5916  10
   7  -2   2 263.245 9.73500  10
   7  -2   2 258.053 12.0883   8
   7  -2   2 253.616 9.39694   3
   7  -2   2 264.300 11.3619   6
   7   2   2 250.627 9.42496   3
   7   2   2 254.160 9.77352  10
  -7   2  -2 246.803 10.7530   5
   7   2   2 256.907 11.5649   6
   8  -2   2 5.60482 1.19460   3
   8  -2   2 8.25076 2.34566   6
   8  -2   2 5.22602 1.89611   8
   8   2   2 7.98615 2.30990   8
   8   2   2 4.74367 1.21870   3
   8   2   2 3.25410 1.61722   6
   9  -2   2 4.91810 1.92224   8
   9  -2   2 9.67930 2.64564   6
   9   2   2 7.69317 2.43563   8
   9   2   2 11.3694 2.82708   6
  11  -3  -2 31.5143 4.12154   6
  11  -3  -2 32.6995 3.81249   7
 -11   3   2 28.8195 3.90426   5
  11   3  -2 26.0316 4.42223   6
  10  -3  -2 35.1728 3.72850   7
 -10  -3   2 29.6104 5.29700   5
  10  -3  -2 29.2261 3.71067   6
 -10   3   2 25.9698 3.75319   5
 -10   3   2 26.9043 3.13865   9
  10   3  -2 36.4339 4.54166   8
  10   3  -2 27.3215 3.72712   6
   9  -3  -2 7.20187 1.84005   6
   9  -3  -2 6.88590 1.64726   7
  -9  -3   2 3.97404 1.35114   5
   9  -3  -2 8.85523 1.94514   8
   9   3  -2 6.88903 1.46306   7
   9   3  -2 7.53045 1.71317  11
  -9   3   2 5.93075 1.53782  11
  -9   3   2 6.85267 1.78477   5
  -9   3   2 8.50247 1.82350   9
   9   3  -2 4.97143 1.81674   6
  -8  -3   2 245.072 9.90036   5
   8  -3  -2 251.589 9.75272   7
  -8  -3   2 248.064 9.60867   9
   8  -3  -2 244.096 10.0790   6
   8  -3  -2 256.477 10.0841   8
   8   3  -2 239.719 10.4583   4
   8   3  -2 257.894 10.3708   6
  -8   3   2 241.915 9.71914  11
   8   3  -2 246.617 9.25813   7
  -8   3   2 254.379 9.89903   9
   8   3  -2 254.628 10.8137   8
  -8   3   2 261.310 10.4513   5
   8   3  -2 234.902 11.3340  11
  -7  -3   2 13.5192 2.29846   9
  -7  -3   2 13.6863 1.93086   5
   7  -3  -2 10.8583 1.74195   8
   7  -3  -2 12.0324 0.98438  10
   7  -3  -2 9.69965 1.73255   6
   7  -3  -2 10.6855 1.59704   7
   7   3  -2 9.05157 1.88411   8
   7   3  -2 12.8858 1.61090   7
  -7   3   2 11.4332 1.90676   5
   7   3  -2 10.5138 1.80574   6
  -7   3   2 11.0105 1.72678  11
  -7   3   2 12.1113 1.78602   9
   7   3  -2 11.9508 1.81821  11
   7   3  -2 15.0402 2.01021   4
  -6  -3   2 164.192 6.75237   5
   6  -3  -2 169.260 6.78173   6
   6  -3  -2 160.349 5.41414  10
   6  -3  -2 154.553 5.51490  10
   6  -3  -2 171.241 6.57799   7
  -6  -3   2 163.078 6.61878   9
   6  -3  -2 166.972 6.65264   8
   6   3  -2 163.546 6.79101  11
  -6   3   2 159.810 5.42747   3
   6   3  -2 165.803 6.10543   7
  -6   3   2 177.635 7.22896   5
  -6   3   2 161.543 6.69635  11
   6   3  -2 159.998 6.77587   5
   6   3  -2 167.727 6.62265   4
   6   3  -2 162.879 6.83757   6
  -6   3   2 159.708 6.74864   9
   5  -3  -2 12.5314 0.79645  10
  -5  -3   2 14.8089 1.69322   9
   5  -3  -2 12.4780 0.82156  10
   5  -3  -2 11.4385 1.59173   5
   5  -3  -2 12.0956 1.62305   9
   5  -3  -2 11.0491 1.45904   6
   5  -3  -2 11.9502 1.44718   7
   5  -3  -2 12.5242 1.26698   8
   5  -3  -2 12.7240 1.62880  11
  -5  -3   2 14.3968 1.70591   5
   5   3  -2 13.3486 1.64392  11
   5   3  -2 10.1389 1.48001   5
  -5   3   2 13.6097 1.75076   5
   5   3  -2 12.0349 1.63873   8
  -5   3   2 11.6811 1.62921   6
  -5   3   2 10.1453 1.43493   9
   5   3  -2 12.4346 1.48870   4
   5   3  -2 10.6960 1.50346   9
  -5   3   2 9.76793 1.36665  11
  -5   3   2 13.0716 1.29196   8
  -5   3   2 10.9451 0.80788   3
   5   3  -2 10.5463 1.13529   7
  -4  -3   2 1042.52 34.4896   2
   4  -3  -2 956.591 50.1230   2
   4  -3  -2 907.184 30.5960   1
   4   3  -2 882.621 28.0786   1
  -4   3   2 940.606 47.8810   2
  -4   3   2 916.256 30.6749   1
  -3  -3   2 23.1032 1.53163   5
   3  -3  -2 25.0897 1.15556   8
   3  -3  -2 25.2514 1.20760  10
   3  -3  -2 24.6960 1.47709   7
  -3  -3   2 22.4878 1.49424   4
  -3  -3   2 22.3064 1.50599   9
   3  -3  -2 25.2524 1.43174   6
   3   3  -2 23.6995 1.45868   4
  -3   3   2 26.5395 1.25121   8
   3   3  -2 26.0630 1.10556   3
  -3   3   2 20.2713 1.20959   3
  -3   3   2 20.3515 1.56789   5
  -3   3   2 24.9808 1.64271  11
   3   3  -2 28.8438 1.71466   9
   3   3  -2 22.2111 1.08031   7
   3   3  -2 27.9899 1.69343  11
   3   3  -2 24.3183 1.61218   5
  -3   3   2 25.7483 1.67459   9
  -3   3   2 21.5253 1.57144   7
   2  -3  -2 3837.60 144.644   2
  -2  -3   2 3962.21 118.551   1
  -2  -3   2 4107.31 136.361   2
   2  -3  -2 3854.82 119.898   1
  -2   3   2 4167.99 120.303   1
   2   3  -2 3993.37 136.527   2
   2   3  -2 3889.60 118.615   1
  -2   3   2 3979.19 145.644   2
   1  -3  -2 3727.62 145.599   2
  -1  -3   2 4010.47 138.430   2
   1  -3  -2 3771.70 119.920   1
  -1   3   2 3892.84 146.989   2
  -1   3   2 3976.51 117.944   1
   1   3  -2 3837.10 149.115   2
   0  -3  -2 2104.43 94.3128   2
   0  -3  -2 1954.47 63.8516   1
   0  -3   2 1967.18 62.5985   1
   0  -3   2 1948.60 85.9555   2
   0   3  -2 2016.02 88.5436   2
   0   3   2 2012.32 63.7407   1
   0   3  -2 1989.66 62.5677   1
   0   3   2 1917.83 93.1090   2
   1  -3   2 678.963 46.1733   2
  -1  -3  -2 628.643 24.8059   1
   1  -3   2 645.895 24.2268   1
  -1  -3  -2 634.381 49.0887   2
   1   3   2 662.785 53.0403   2
  -1   3  -2 569.853 45.8141   2
  -1   3  -2 647.620 23.8039   1
   1   3   2 639.028 24.7835   1
   2  -3   2 322.103 10.6724   6
   2  -3   2 307.501 10.3791   3
   2  -3   2 318.435 10.6909   8
  -2  -3  -2 296.923 10.7971   8
  -2   3  -2 300.519 10.5828  10
  -2   3  -2 305.205 10.4135   3
   2   3   2 310.076 10.2856  10
  -2   3  -2 306.399 10.8084   8
  -2   3  -2 316.707 10.3271   4
   3  -3   2 80.6674 4.06740   6
   3  -3   2 72.6712 3.33508   4
  -3  -3  -2 73.2381 3.46375  10
   3  -3   2 84.7662 3.73065   3
   3  -3   2 74.9019 3.45747  10
   3  -3   2 73.1643 3.93188   8
  -3  -3  -2 80.4866 3.19721   4
  -3   3  -2 78.0095 3.70115   3
  -3   3  -2 82.0719 4.26105   8
  -3   3  -2 77.1147 2.70623   9
   3   3   2 77.7892 3.06042   4
   3   3   2 77.7769 3.56915  10
   3   3   2 83.7094 3.46844   7
  -3   3  -2 73.7430 3.37005  10
   3   3   2 75.4763 2.99235   9
   3   3   2 91.3600 4.49759   8
  -3   3  -2 80.8916 2.71889  11
   4  -3   2 8.21401 1.54385   8
   4  -3   2 11.6655 1.43535  10
   4  -3   2 9.04705 1.53711   6
  -4  -3  -2 11.4451 0.96779   5
  -4  -3  -2 10.5557 0.97905  10
   4  -3   2 12.9922 1.27870   4
   4  -3   2 15.3836 1.77800   3
   4   3   2 13.9494 2.20051   8
  -4   3  -2 10.5382 1.36371   5
   4   3   2 10.3747 1.00235   9
   4   3   2 11.5533 0.99901   4
   4   3   2 11.7914 1.51893   3
   4   3   2 14.0716 1.60142  10
  -4   3  -2 11.1081 1.24086  10
   4   3   2 11.1664 1.00058  11
   4   3   2 6.79599 1.07594   7
   5  -3   2 164.231 6.70196   4
  -5  -3  -2 180.698 6.39290   5
   5  -3   2 191.074 8.12132   8
   5  -3   2 169.779 6.85591  10
  -5  -3  -2 168.538 5.94653  10
   5  -3   2 192.140 8.15076   6
   5  -3   2 187.458 7.03901   3
   5   3   2 179.335 6.87711   7
  -5   3  -2 182.259 7.01378   5
   5   3   2 176.917 6.96959   3
   5   3   2 182.125 6.48044  11
  -5   3  -2 172.002 5.96605   9
  -5   3  -2 177.445 8.23099   8
   5   3   2 192.744 8.54534   8
   5   3   2 178.170 6.33721   4
   5   3   2 169.285 6.42146   9
   5   3   2 181.928 7.59716  10
   6  -3   2 148.515 6.06005   3
   6  -3   2 129.623 5.80219   4
   6  -3   2 141.339 6.06309  10
   6  -3   2 141.456 7.26428   6
  -6  -3  -2 151.341 5.66053   5
   6  -3   2 142.486 7.21922   8
   6   3   2 138.276 6.00454   3
   6   3   2 153.340 7.82408   8
  -6   3  -2 141.053 6.20437   5
   6   3   2 147.416 6.22382  10
   7  -3   2 13.0531 2.66406   6
   7  -3   2 5.94451 1.27875   3
   7  -3   2 6.63027 1.43398  10
   7  -3   2 12.5417 2.77514   8
   7   3   2 6.62165 1.42427  10
   7   3   2 3.02330 1.59407   6
   7   3   2 7.31203 1.40272   3
  -7   3  -2 5.75337 1.43419   5
   7   3   2 11.2713 2.99947   8
   8  -3   2 58.3243 3.43322   3
   8  -3   2 60.6766 4.88510   8
   8  -3   2 62.5534 4.99091   6
   8   3   2 58.3388 3.44032   3
   8   3   2 63.5658 5.15188   6
   8   3   2 64.5002 5.33530   8
   9  -3   2 3.03029 1.66464   8
   9  -3   2 2.27944 1.84768   6
   9   3   2 2.53005 1.86887   8
   9   3   2 2.33258 1.63690   6
  11  -4  -2 22.4590 3.44993   6
  11  -4  -2 19.7291 3.01740   7
 -11   4   2 23.1493 3.46581   5
  10  -4  -2 4.84126 1.76604   6
 -10  -4   2 4.36111 2.17555   5
  10  -4  -2 5.15723 1.62625   7
  10   4  -2 3.98778 1.80842   8
 -10   4   2 6.92396 1.80528   9
  10   4  -2 6.10110 2.00767   6
   9  -4  -2 0.42312 0.86593   8
   9  -4  -2 1.07815 1.28932   6
   9  -4  -2 -0.2878 0.85078   7
  -9  -4   2 -0.0543 0.82441   5
  -9   4   2 0.91335 1.01356   9
  -9   4   2 0.94944 0.93514  11
   9   4  -2 0.03901 0.98415   6
   9   4  -2 0.09911 0.69421   7
  -9   4   2 -0.8631 0.76471   5
   9   4  -2 0.96270 0.79485  11
   9   4  -2 -0.2525 0.96464   8
   8  -4  -2 82.8580 4.83822   6
   8  -4  -2 83.4376 4.68447   8
  -8  -4   2 82.6124 4.66076   5
   8  -4  -2 76.0025 4.45536   7
   8   4  -2 91.2836 5.51342   8
  -8   4   2 80.7101 4.65812   9
   8   4  -2 96.9380 5.26001   6
   8   4  -2 78.0818 4.43687   4
  -8   4   2 80.9022 4.61994  11
   8   4  -2 79.2155 4.04412   7
   8   4  -2 73.8724 5.22777  11
  -8   4   2 74.0213 4.86769   5
   7  -4  -2 18.0912 2.21606   8
  -7  -4   2 19.8858 2.35227   5
   7  -4  -2 18.3242 2.29420   6
   7  -4  -2 15.6762 2.09678   7
  -7  -4   2 21.1302 2.02326   9
   7  -4  -2 18.4653 1.33038  10
  -7   4   2 17.2117 2.20149   9
   7   4  -2 18.5105 2.33130   6
  -7   4   2 18.8338 2.23560  11
   7   4  -2 18.5671 1.84535   4
   7   4  -2 14.7245 2.34196   8
   7   4  -2 18.8276 2.26210  11
  -7   4   2 21.7315 2.57749   5
  -7   4   2 19.4607 1.26124   3
   7   4  -2 21.9910 2.31025   7
   6  -4  -2 209.874 7.01680  10
   6  -4  -2 210.946 8.06953   7
  -6  -4   2 219.887 8.26496   5
   6  -4  -2 211.650 7.17486  10
   6  -4  -2 215.729 8.25515   6
  -6  -4   2 225.092 8.17242   9
   6  -4  -2 213.087 8.01904   8
  -6   4   2 237.851 8.43942  11
   6   4  -2 212.386 7.92141   4
  -6   4   2 209.476 8.13012   8
   6   4  -2 205.379 7.44534   7
   6   4  -2 217.990 8.81723   8
  -6   4   2 219.177 8.35968   9
   6   4  -2 212.243 8.33508  11
   6   4  -2 202.050 8.25788   5
  -6   4   2 201.583 7.02584   3
   5  -4  -2 85.0607 3.70061   8
  -5  -4   2 83.2278 3.88406   9
   5  -4  -2 79.3965 3.83114   6
   5  -4  -2 80.5587 3.08220  10
  -5  -4   2 84.7162 3.95816   5
   5  -4  -2 89.3507 4.28107   7
   5  -4  -2 82.0447 3.16024  10
   5   4  -2 81.6107 4.01328   5
   5   4  -2 83.2265 3.70396   4
  -5   4   2 82.9723 3.81191   8
  -5   4   2 83.8644 4.01770  11
  -5   4   2 79.6370 4.17092   5
   5   4  -2 83.7406 3.32023   7
   5   4  -2 82.2095 4.03625  11
  -5   4   2 77.1128 3.98879   6
  -5   4   2 82.0094 3.10152   3
   5   4  -2 84.6999 4.08522   9
  -5   4   2 85.2787 4.10541   9
  -4  -4   2 52.6222 2.67605   9
   4  -4  -2 49.7007 2.09867  10
   4  -4  -2 47.4885 2.49528   6
   4  -4  -2 52.3396 2.31404   8
   4  -4  -2 48.0520 2.70056   5
   4  -4  -2 49.2536 2.55247   7
   4  -4  -2 47.9698 2.04466  10
  -4  -4   2 51.7780 2.66693   5
  -4   4   2 50.7882 2.70545   6
   4   4  -2 52.6008 2.08608   7
   4   4  -2 49.0043 2.73016   5
   4   4  -2 52.7569 2.48436   4
  -4   4   2 53.1447 2.77780  11
  -4   4   2 51.0546 2.42372   8
   4   4  -2 51.6430 1.83460   3
  -4   4   2 48.9692 2.73865   9
   4   4  -2 49.1283 2.72213  11
   4   4  -2 47.8174 2.70476   9
  -4   4   2 49.6839 2.09390   3
  -4   4   2 49.1977 2.83641   5
   3  -4  -2 617.069 22.2030   1
  -3  -4   2 575.997 34.5758   2
   3  -4  -2 587.199 42.3184   2
  -3  -4   2 620.060 20.3026   1
  -3   4   2 623.021 22.2973   1
   3   4  -2 587.687 20.7983   1
   3   4  -2 559.223 32.7224   2
  -3   4   2 666.163 42.7665   2
   2  -4  -2 1959.49 90.0910   2
  -2  -4   2 2051.31 82.7156   2
   2  -4  -2 1898.86 63.8210   1
  -2  -4   2 2020.01 62.5047   1
   2   4  -2 2034.28 81.4605   2
   2   4  -2 2024.73 63.0731   1
  -2   4   2 2171.32 64.6147   1
  -2   4   2 2099.22 91.5098   2
  -1  -4   2 26.7700 1.42347   3
  -1  -4   2 22.8080 1.23175  10
   1  -4  -2 24.8453 1.38582   7
   1  -4  -2 24.4618 1.58243   4
  -1  -4   2 22.9299 1.40142   8
  -1  -4   2 24.3221 0.98395   7
  -1  -4   2 21.8498 1.23133   4
   1   4  -2 24.3519 1.07868   6
   1   4  -2 24.1527 1.43289   8
   1   4  -2 21.5192 1.20017   4
   1   4  -2 20.6105 1.34786   3
   1   4  -2 23.8712 1.28150   9
   1   4  -2 20.8678 1.21469  10
  -1   4   2 25.0184 1.40068   7
  -1   4   2 24.0435 1.56768   4
  -1   4   2 22.4374 1.33425  10
   0   4  -2 221.312 7.60645   3
   0   4   2 226.791 7.54352   4
   1  -4   2 256.355 34.3246   2
  -1  -4  -2 368.179 45.2362   2
  -1  -4  -2 351.509 16.0798   1
   1  -4   2 322.270 14.8893   1
  -1   4  -2 330.650 39.6234   2
   1   4   2 351.767 16.1936   1
   1   4   2 318.341 41.6206   2
  -1   4  -2 335.713 14.8285   1
  -2  -4  -2 53.7347 2.17494   4
   2  -4   2 58.9413 3.01953   8
   2  -4   2 53.5704 2.55684   4
   2  -4   2 54.6230 2.65145  10
   2  -4   2 55.1925 2.93918   6
   2  -4   2 59.9704 2.87544   3
   2   4   2 55.0389 2.56426   7
   2   4   2 54.3022 2.70556  10
  -2   4  -2 56.7629 2.67761  10
  -2   4  -2 59.3191 2.84050   4
   2   4   2 53.5765 2.27070   4
  -2   4  -2 54.9176 2.83290   3
  -3  -4  -2 377.264 11.9926   4
   3  -4   2 403.245 13.3463   6
   3  -4   2 367.292 12.4332   4
   3  -4   2 401.243 12.6293  10
  -3   4  -2 374.014 12.8153   3
   3   4   2 377.156 12.4397   7
  -3   4  -2 357.640 12.4084  10
   3   4   2 406.014 13.8336   8
  -4  -4  -2 62.9857 2.85720  10
   4  -4   2 66.0401 3.27364  10
   4  -4   2 66.0992 3.88858   6
   4  -4   2 68.4486 3.41839   3
   4  -4   2 62.7323 3.19078   4
   4  -4   2 64.6772 3.83611   8
  -4  -4  -2 64.4726 2.60844   5
  -4   4  -2 63.7342 2.54121  11
   4   4   2 66.8197 3.36213  10
   4   4   2 60.4517 2.83486   9
  -4   4  -2 60.0144 3.00312  10
   4   4   2 64.4269 3.16350   7
   4   4   2 69.3128 4.28671   8
   4   4   2 65.7816 3.39559   3
  -4   4  -2 67.1166 2.59294   9
  -4   4  -2 59.5687 3.97911   8
   4   4   2 69.2594 2.93980  11
   5  -4   2 3.92712 1.45047   6
  -5  -4  -2 2.01899 0.60334   5
  -5  -4  -2 1.79248 0.55548  10
   5  -4   2 1.79970 0.78534  10
   5  -4   2 3.63999 0.98601   3
   5  -4   2 1.70657 0.95822   8
   5   4   2 3.02820 0.78531   9
  -5   4  -2 3.92295 0.77716  10
   5   4   2 1.58325 1.15328   8
   5   4   2 3.82409 0.84262  11
  -5   4  -2 2.73733 0.89356   5
  -5   4  -2 3.25113 0.64645   9
   5   4   2 4.54058 1.09199   3
   5   4   2 5.09220 0.80332   4
  -5   4  -2 0.59179 0.90704   8
   5   4   2 1.98326 0.76355   7
  -5   4  -2 1.32462 0.78285   3
  -6  -4  -2 332.738 11.1120   5
   6  -4   2 339.429 11.7517   3
   6  -4   2 343.390 13.3832   6
   6  -4   2 346.608 13.2466   8
   6  -4   2 314.925 11.6594   4
   6  -4   2 339.290 11.8478  10
   6   4   2 320.795 11.9107  10
   6   4   2 332.576 13.7432   8
   6   4   2 340.461 11.8266   3
  -6   4  -2 339.044 12.1601   5
   7  -4   2 62.2854 3.71413  10
   7  -4   2 62.0289 3.52034   3
   7  -4   2 58.4187 5.66253   8
   7  -4   2 63.3246 4.78154   6
  -7   4  -2 63.6786 4.00193   5
   7   4   2 68.1610 3.70802   3
   7   4   2 67.3316 5.03781   6
   7   4   2 65.3419 3.89241  10
   7   4   2 65.1371 5.19793   8
   8  -4   2 6.48581 2.14905   6
   8  -4   2 7.38566 2.05778   8
   8   4   2 9.03707 2.49147   6
   8   4   2 8.66765 1.53454   3
   8   4   2 8.67716 2.50377   8
   9  -4   2 27.2495 3.94004   6
   9  -4   2 41.5430 4.22259   8
   9   4   2 42.8172 5.20924   6
   9   4   2 35.1571 4.85817   8
  11  -5  -2 17.9686 2.86938   7
  11  -5  -2 10.7600 2.37528   6
 -11   5   2 12.9948 2.66774   5
  10  -5  -2 13.6820 2.43553   7
  10  -5  -2 18.2646 2.97838   6
  10   5  -2 18.1711 3.38149   8
 -10   5   2 17.0152 2.97813   5
 -10   5   2 18.9926 3.41305   9
  10   5  -2 13.8112 2.73015   6
   9  -5  -2 15.2115 2.33248   8
   9  -5  -2 15.9762 3.83997   6
   9  -5  -2 15.3040 2.33856   7
  -9   5   2 15.1111 2.67963   5
   9   5  -2 14.1312 2.79365   8
   9   5  -2 14.6871 2.53181   6
  -9   5   2 13.8648 2.18166  11
  -9   5   2 14.5044 2.28641   9
   8  -5  -2 369.446 13.9421   7
   8  -5  -2 338.706 13.3644   6
   8  -5  -2 356.515 13.1879   8
  -8  -5   2 367.598 13.2065   5
   8   5  -2 360.048 12.4597   7
   8   5  -2 366.370 13.8636   6
  -8   5   2 382.196 13.3660  11
   8   5  -2 348.145 13.4068  11
  -8   5   2 363.489 13.3633   9
  -8   5   2 361.717 13.9146   5
   8   5  -2 371.953 14.5396   8
   7  -5  -2 63.2478 2.92126  10
  -7  -5   2 60.8578 3.68342   5
   7  -5  -2 71.2234 3.82688   8
   7  -5  -2 65.0837 3.95049   6
   7  -5  -2 66.8918 3.83117   7
   7   5  -2 70.7543 3.56379   4
   7   5  -2 64.8771 3.95578  11
   7   5  -2 67.5568 2.60138  10
   7   5  -2 62.0319 4.33370   8
  -7   5   2 66.1759 3.88051  11
   7   5  -2 65.9920 3.28387   7
  -7   5   2 67.4008 4.26178   5
  -6  -5   2 544.536 18.3413   5
   6  -5  -2 581.620 18.6237   6
   6  -5  -2 580.133 18.2291   8
   6  -5  -2 570.372 18.4190   7
  -6   5   2 562.444 18.5578  11
  -6   5   2 585.719 19.1399   5
  -6   5   2 561.398 18.6289   9
   6   5  -2 557.742 17.9223   4
  -6   5   2 551.643 17.3309   3
   6   5  -2 541.233 18.6217  11
   6   5  -2 577.534 19.3261   8
   6   5  -2 541.372 18.5727   5
  -6   5   2 539.397 18.3627   8
   5  -5  -2 484.744 15.8569   6
  -5   5   2 473.083 16.2926   5
  -5   5   2 482.166 14.9367   3
   5   5  -2 500.031 16.1295  11
   5   5  -2 467.285 16.0272   9
  -5   5   2 470.645 15.6561   8
  -5   5   2 474.561 16.0960   6
   5   5  -2 495.040 16.6607   5
   5   5  -2 501.204 15.4086   4
  -4  -5   2 8.50009 1.20077   9
   4  -5  -2 8.36733 1.09774   7
   4  -5  -2 9.42955 1.25735   6
   4  -5  -2 7.89561 0.87771  10
   4  -5  -2 7.75182 0.75003  10
   4  -5  -2 8.13049 0.94239   8
  -4  -5   2 7.61239 0.68038   3
  -4   5   2 6.44964 0.92088   8
  -4   5   2 5.24391 0.96025   6
   4   5  -2 8.52062 1.28816   5
   4   5  -2 8.61315 0.97800   4
  -4   5   2 10.6055 1.47416   9
   4   5  -2 8.62867 0.65297   7
  -4   5   2 8.86485 0.79507   3
  -4   5   2 10.0829 1.44535   5
   4   5  -2 7.70403 0.64501   3
  -4   5   2 8.36101 1.23726  11
   4   5  -2 8.62865 1.25034   9
  -3  -5   2 2048.96 63.2105   1
   3  -5  -2 1997.61 65.1766   1
   3  -5  -2 2075.13 95.5413   2
  -3  -5   2 2128.38 86.0483   2
   3   5  -2 2028.43 82.1197   2
  -3   5   2 2155.11 65.6100   1
   3   5  -2 1966.12 63.7816   1
  -3   5   2 2049.47 92.9251   2
  -2  -5   2 8182.14 265.526   2
   2  -5  -2 8054.08 275.706   2
   2   5  -2 7817.15 261.415   2
  -1  -5   2 120.772 4.50132   8
   1  -5  -2 122.413 4.39074  10
   1  -5  -2 119.581 4.38544   7
  -1  -5   2 114.993 4.29831   3
  -1  -5   2 127.774 4.26153  10
  -1  -5   2 115.353 4.02046   6
  -1  -5   2 119.708 3.75027   7
   1  -5  -2 117.800 4.66601   4
  -1  -5   2 119.559 4.17015   4
  -1   5   2 116.207 4.34900   7
   1   5  -2 114.942 3.99758   6
  -1   5   2 120.254 4.23080   5
   1   5  -2 118.690 4.40222   3
   1   5  -2 116.464 4.21113  10
   1   5  -2 116.957 4.13456   4
   1   5  -2 116.370 4.49247   8
   1   5  -2 114.874 4.18035   9
  -1   5   2 115.781 4.29027   6
   0  -5  -2 181.192 6.19483   4
   0  -5   2 175.971 6.08399  10
   0  -5   2 174.571 6.23190   3
   0  -5  -2 180.725 6.20181  10
   0  -5  -2 180.895 6.10496   7
   0   5   2 185.419 6.14934   7
   0   5   2 176.878 6.22985   4
   0   5   2 181.162 6.24681  10
   0   5  -2 164.031 6.23359   8
   0   5  -2 175.964 6.01346   6
   0   5  -2 180.641 6.33877   3
   0   5  -2 175.698 6.08851  10
   0   5  -2 175.794 6.04346   4
   1   5   2 293.472 9.48386   4
   1   5   2 291.241 9.87220   7
   1   5   2 309.848 10.2110   8
  -1   5  -2 282.262 9.90262   3
   2  -5   2 970.286 35.6482   1
  -2  -5  -2 1141.14 73.4248   2
   2  -5   2 1112.27 67.7358   2
  -2  -5  -2 891.227 36.0121   1
   2   5   2 983.083 36.7996   1
  -2   5  -2 1035.37 69.0515   2
   2   5   2 890.032 69.1264   2
  -2   5  -2 1015.37 35.8475   1
   3  -5   2 1184.88 76.5990   2
  -3  -5  -2 1019.71 77.9132   2
  -3  -5  -2 1048.54 40.4587   1
   3  -5   2 1085.14 40.1363   1
  -3   5  -2 1138.05 40.0833   1
   3   5   2 1080.61 40.5334   1
   3   5   2 1094.04 83.5274   2
   4  -5   2 195.568 7.94103   8
   4  -5   2 198.967 7.99666   6
   4  -5   2 205.501 7.76075  10
   4  -5   2 177.785 7.08052   4
   4  -5   2 191.372 7.25745   3
   4   5   2 208.056 8.67293   8
   4   5   2 203.564 7.37120  10
   4   5   2 187.300 6.41100   4
  -4   5  -2 186.554 7.33889   9
  -4   5  -2 196.292 6.37901  11
  -4   5  -2 178.793 7.35556   3
  -4   5  -2 193.941 6.99879  10
  -4   5  -2 178.953 8.07682   8
   4   5   2 185.633 7.04843   7
   4   5   2 183.862 6.70144   9
  -5  -5  -2 380.335 12.1269  10
   5  -5   2 409.672 14.3892   6
   5  -5   2 408.075 14.3216   8
   5  -5   2 379.816 13.1301   3
   5  -5   2 370.818 13.0913   4
   5  -5   2 382.434 13.0986  10
  -5   5  -2 361.873 14.4326   8
  -5   5  -2 380.213 12.5804  10
   5   5   2 409.447 13.3585   3
  -5   5  -2 387.246 12.2031   9
   5   5   2 393.623 12.7662  11
  -5   5  -2 387.876 12.1868  11
   5   5   2 391.477 12.2743   4
  -5   5  -2 386.778 13.3343   5
  -5   5  -2 381.192 13.4545   3
   5   5   2 353.059 12.8966   7
   5   5   2 399.513 15.0127   8
   5   5   2 397.044 13.3786  10
   5   5   2 376.377 12.7215   9
   6  -5   2 477.717 15.8111   3
   6  -5   2 480.108 17.2491   8
   6  -5   2 473.809 15.8882  10
   6   5   2 497.087 18.5564   8
   6   5   2 481.236 16.1216  10
   6   5   2 447.942 15.7744   3
  -6   5  -2 446.694 17.0406   5
   7  -5   2 5.60227 1.75211   6
   7  -5   2 4.95107 1.24132  10
  -7   5  -2 6.68635 1.62628   5
   7   5   2 6.05339 1.29097   3
   7   5   2 4.51524 1.71097   8
   7   5   2 4.35251 1.27664  10
   8  -5   2 6.48462 1.33176   3
   8  -5   2 8.64511 2.36230   6
   8  -5   2 7.38545 2.17440   8
   8   5   2 8.49944 1.58971   3
   8   5   2 10.0619 2.66021   8
   8   5   2 6.95852 2.29805   6
   9  -5   2 67.4675 5.50349   6
   9  -5   2 72.2480 5.60370   8
   9   5   2 69.1825 6.01308   8
   9   5   2 75.9977 6.12887   6
  11  -6  -2 21.1190 3.27244   6
  11  -6  -2 19.2112 3.29491   7
  11   6  -2 22.8383 5.86005   8
 -11   6   2 20.3407 3.44922   5
  10  -6  -2 97.0376 5.71621   7
  10  -6  -2 86.6041 5.67576   6
  10   6  -2 84.4405 5.86442   6
  10   6  -2 95.1623 6.56360   8
 -10   6   2 96.0319 6.11357   5
   9  -6  -2 1.72708 1.23847   6
   9  -6  -2 1.32768 1.07547   8
   9  -6  -2 1.47038 1.11115   7
   9   6  -2 2.53759 2.45701   8
   9   6  -2 2.96013 1.44152   6
  -9   6   2 1.28279 1.14265   9
  -9   6   2 0.24785 0.95531  11
   8  -6  -2 82.4638 4.72995   7
   8  -6  -2 84.1372 4.59499   8
   8  -6  -2 87.6336 4.99739   6
  -8   6   2 74.1161 4.56728  11
   8   6  -2 75.9242 3.86599   7
   8   6  -2 80.4407 5.02978   6
   8   6  -2 83.2018 5.51061   8
  -8   6   2 87.4723 5.27662   5
   8   6  -2 74.0298 4.65281  11
  -8   6   2 76.4686 4.65732   9
   7  -6  -2 35.8502 2.78625   7
   7  -6  -2 36.5715 2.12346  10
   7  -6  -2 40.1410 2.75206   8
   7  -6  -2 39.3202 3.00181   6
   7   6  -2 36.0998 1.82738  10
   7   6  -2 32.9824 3.20416   8
   7   6  -2 40.4437 3.01026  11
  -7   6   2 36.7554 2.88190  11
  -7   6   2 35.4164 3.39063   9
   7   6  -2 37.5223 2.34006   4
  -7   6   2 34.2799 3.09358   5
   6  -6  -2 223.067 7.69383  10
   6  -6  -2 223.093 8.67375   6
   6  -6  -2 243.260 8.76751   7
   6  -6  -2 221.337 8.24368   8
   6   6  -2 219.657 8.73630   5
  -6   6   2 214.302 8.50752   8
   6   6  -2 228.818 8.85160  11
   6   6  -2 238.904 9.50838   8
   6   6  -2 225.146 7.36560  10
  -6   6   2 223.359 7.69279   3
  -6   6   2 228.850 9.16509   5
  -6   6   2 222.865 9.07634   6
   6   6  -2 226.440 7.89576   4
  -6   6   2 222.125 8.67897  11
  -6   6   2 229.305 8.84661   9
   5  -6  -2 535.386 16.4465   8
   5  -6  -2 499.409 16.1842  10
  -5   6   2 500.316 16.0100   3
   5   6  -2 541.153 16.1273   4
  -5   6   2 498.016 16.6249   8
   5   6  -2 540.688 17.2114  11
  -5   6   2 492.386 17.0705   6
   5   6  -2 518.845 17.1066   9
   4  -6  -2 10.6804 1.30875   7
   4  -6  -2 9.17901 0.87217  10
   4  -6  -2 8.11336 1.08580  10
   4  -6  -2 8.23722 0.98138   8
   4  -6  -2 11.7813 1.44087   6
  -4   6   2 8.31685 1.21603   9
  -4   6   2 8.78857 1.06622   8
   4   6  -2 9.36176 0.80830   4
   4   6  -2 8.58891 0.73895   3
  -4   6   2 8.66498 0.67563  10
  -4   6   2 10.0359 0.91088   3
   4   6  -2 9.30883 0.64288   7
   4   6  -2 8.41715 1.17698  11
   4   6  -2 9.45896 1.36970   5
   4   6  -2 7.87589 1.33065   9
  -4   6   2 10.1227 1.28967  11
  -4   6   2 9.22833 1.41925   5
  -4   6   2 9.61335 0.65516  10
  -4   6   2 9.38648 1.33602   6
  -3  -6   2 16.4747 1.19738   3
   3  -6  -2 16.7014 1.34017   7
   3  -6  -2 16.5771 1.06654   8
   3  -6  -2 14.1075 1.11777  10
  -3  -6   2 15.7550 1.14284   4
   3  -6  -2 15.0960 1.28949   6
  -3   6   2 14.6405 1.16847   3
   3   6  -2 14.8393 1.03377   3
   3   6  -2 15.1302 0.95344   4
  -3   6   2 16.1781 1.02158  10
   3   6  -2 15.1939 1.31497   5
  -3   6   2 16.2716 1.28403   6
   3   6  -2 16.1781 1.36539   9
  -3   6   2 17.0082 1.10636  10
  -3   6   2 16.2716 1.02270   8
  -3   6   2 14.6649 1.24651   7
   2  -6  -2 35.5767 1.89150  10
   2  -6  -2 38.5732 2.00627   6
  -2  -6   2 35.4983 1.77512   3
  -2  -6   2 42.4646 1.80286   4
   2  -6  -2 36.0998 1.99143   7
  -2   6   2 35.1164 1.99731   5
  -2   6   2 38.5405 1.89539  10
  -2   6   2 35.1597 1.93966   6
  -2   6   2 34.1195 1.57922   8
   2   6  -2 34.4370 1.61903   4
   2   6  -2 36.6900 1.84908   3
  -2   6   2 38.1401 1.95665   7
   2   6  -2 36.1175 2.32131   8
   2   6  -2 34.7338 1.72347  10
   2   6  -2 39.4266 2.00283   9
  -2   6   2 33.2898 1.99251   3
  -1  -6   2 3138.74 97.7356   1
   1  -6  -2 3220.31 99.4896   1
  -1  -6   2 3220.19 129.980   2
   1  -6  -2 3282.87 139.266   2
   1   6  -2 3103.15 126.213   2
  -1   6   2 3134.77 137.443   2
   1   6  -2 3134.96 98.6324   1
  -1   6   2 3176.77 99.5956   1
   0  -6   2 517.218 42.4838   2
   0  -6  -2 405.793 18.9733   1
   0  -6  -2 412.964 49.5277   2
   0  -6   2 445.697 18.1233   1
   0   6  -2 371.189 38.4376   2
   0   6   2 450.333 19.6832   1
   0   6  -2 439.969 18.8219   1
   1  -6   2 260.872 8.81915   4
  -1   6  -2 280.390 9.15778   4
   1   6   2 282.214 9.12112  10
   1   6   2 258.911 8.83080   7
  -1   6  -2 263.020 9.19974   3
  -1   6  -2 257.504 9.11634   6
   1   6   2 263.652 8.73005   4
  -1   6  -2 268.574 8.95718  10
  -2  -6  -2 958.839 36.9817   1
   2  -6   2 978.190 35.9389   1
   2  -6   2 1005.59 67.6305   2
  -2  -6  -2 981.610 72.5151   2
  -2   6  -2 1032.81 36.6856   1
   2   6   2 955.059 75.6638   2
  -2   6  -2 956.331 68.3767   2
   2   6   2 954.628 36.9599   1
   3  -6   2 286.502 11.1391   8
  -3  -6  -2 297.253 9.55962  10
   3  -6   2 280.213 9.77664  10
   3  -6   2 289.977 10.0193   3
  -3  -6  -2 277.410 8.94660   4
   3  -6   2 280.065 9.80177   4
   3  -6   2 293.453 10.4420   6
  -3   6  -2 279.913 10.5435   6
  -3   6  -2 288.927 9.05705  11
  -3   6  -2 284.376 10.6379   8
  -3   6  -2 276.898 9.73006  10
   3   6   2 291.741 10.9802   8
   3   6   2 280.642 8.79364   5
  -3   6  -2 297.737 10.2676   3
  -3   6  -2 285.438 9.07432   9
   3   6   2 276.090 9.61947   7
   3   6   2 283.505 9.08947   4
   3   6   2 280.677 9.91102  10
   4  -6   2 246.109 8.90052  10
   4  -6   2 253.844 9.03385   3
   4  -6   2 246.485 9.59057   8
   4  -6   2 238.614 8.89451   4
   4  -6   2 252.299 9.69296   6
  -4  -6  -2 237.311 8.33982  10
   4   6   2 246.664 8.03627   4
   4   6   2 251.105 10.3372   8
  -4   6  -2 248.840 8.15346   9
  -4   6  -2 243.573 8.71220  10
   4   6   2 235.153 8.69625   7
  -4   6  -2 256.484 8.13877  11
   4   6   2 255.085 9.06997  10
   4   6   2 240.505 8.48278   9
  -4   6  -2 280.178 12.7613   8
   5  -6   2 27.9138 2.58782   8
   5  -6   2 23.9335 2.80908   6
   5  -6   2 20.8290 1.96414   4
  -5  -6  -2 24.0579 1.66118  10
   5  -6   2 23.2575 2.03471  10
   5  -6   2 18.6833 2.05960   3
  -5   6  -2 23.6507 2.16345   3
   5   6   2 23.0630 1.41967   4
   5   6   2 19.6367 1.79724   7
   5   6   2 20.3633 1.98184  10
   5   6   2 25.2967 3.24923   8
  -5   6  -2 21.8224 1.69529  10
  -5   6  -2 24.7692 1.52028  11
  -5   6  -2 24.3497 3.17746   8
  -5   6  -2 23.8449 2.12791   5
   5   6   2 22.2793 2.01365   9
   5   6   2 22.5001 2.01702  11
  -5   6  -2 24.1373 1.54767   9
   5   6   2 23.8633 2.09967   3
   6  -6   2 13.3130 2.73882   6
   6  -6   2 12.1716 2.14986   8
   6  -6   2 11.8657 1.70414   3
   6  -6   2 11.5751 1.69522  10
   6   6   2 13.6673 1.86634  10
   6   6   2 11.5694 1.73046   3
  -6   6  -2 11.4515 1.84475   5
   7  -6   2 -0.3083 0.60066  10
   7  -6   2 0.07849 0.69194   3
   7  -6   2 0.26900 0.93041   6
   7  -6   2 0.32547 1.43255   8
   7   6   2 1.37222 1.27426   8
   7   6   2 -0.9398 0.56732   3
  -7   6  -2 0.15489 0.81588   5
   7   6   2 0.28895 0.76130  10
   8  -6   2 60.5114 4.79808   8
   8  -6   2 57.2792 3.52810   3
   8  -6   2 59.6139 4.76214   6
   8   6   2 62.4030 3.62834   3
   8   6   2 61.9189 5.46281   8
   8   6   2 66.5868 5.34173   6
   9  -6   2 56.1770 6.60184   6
   9  -6   2 48.0212 4.52874   8
   9   6   2 51.1032 5.27957   8
   9   6   2 50.2092 5.73599   6
  11  -7  -2 11.3717 2.76842   6
  10  -7  -2 33.7334 3.92205   6
  10  -7  -2 32.8221 3.84950   7
  10   7  -2 34.3561 4.56380   8
 -10   7   2 34.5029 4.25112   5
  10   7  -2 32.3178 4.01948   6
   9  -7  -2 60.1280 4.21781   7
   9  -7  -2 60.1328 4.34999   6
  -9   7   2 59.3153 4.06551  11
   9   7  -2 65.6363 4.70909   6
  -9   7   2 52.9326 4.41187   5
   9   7  -2 56.5092 4.90058   8
  -9   7   2 58.1666 4.13084   9
   8  -7  -2 800.880 25.6914   7
   8  -7  -2 788.778 25.2532   8
   8   7  -2 754.789 25.7379  11
  -8   7   2 738.928 26.1452   5
  -8   7   2 772.185 25.5621   9
   8   7  -2 779.224 24.3700   7
   8   7  -2 774.516 26.9451   8
   7  -7  -2 306.532 11.3638   7
   7  -7  -2 296.581 11.3447   6
   7  -7  -2 289.686 10.1814  10
   7  -7  -2 292.832 10.8826   8
   7   7  -2 311.796 12.3881   8
  -7   7   2 306.008 11.4350  11
   7   7  -2 305.366 11.5446  11
  -7   7   2 311.160 11.9669   5
  -7   7   2 305.554 11.4180   9
   7   7  -2 299.347 10.1307   4
   7   7  -2 301.484 9.83427  10
   6  -7  -2 0.00982 0.54302   7
   6  -7  -2 0.18627 0.38256  10
   6  -7  -2 1.32298 0.84743   6
   6  -7  -2 0.82100 0.61605   8
  -6   7   2 -0.5393 0.55237  11
  -6   7   2 0.22196 0.67788   6
   6   7  -2 -0.1280 0.50815  11
  -6   7   2 -0.3783 0.45582   8
  -6   7   2 0.87024 0.77769   5
   6   7  -2 0.33453 0.57155   5
  -6   7   2 -0.1515 0.59104   9
   6   7  -2 0.11671 0.34777  10
   6   7  -2 0.65726 0.38214   4
   5  -7  -2 44.8709 2.47610   8
   5  -7  -2 44.2411 2.74150   7
   5  -7  -2 48.4047 2.89489   6
   5  -7  -2 44.7150 2.42465  10
   5  -7  -2 44.6674 2.31014  10
   5   7  -2 49.6324 2.99816  11
  -5   7   2 42.6678 2.83189  11
   5   7  -2 48.4041 1.99487   3
  -5   7   2 42.4853 2.58493   8
   5   7  -2 45.5311 2.81390   5
   5   7  -2 47.0017 3.22733   9
  -5   7   2 46.5524 2.95261   9
  -5   7   2 49.5383 2.36479   3
   5   7  -2 44.7601 2.06204   4
  -5   7   2 46.9151 3.13185   5
  -4  -7   2 26.1648 1.57998   3
   4  -7  -2 27.3628 2.10593   7
   4  -7  -2 28.6885 1.66316  10
  -4  -7   2 25.2966 1.55188   4
   4  -7  -2 21.7708 1.58274  10
   4  -7  -2 25.7320 1.92094   6
   4  -7  -2 24.8522 1.60043   8
  -4   7   2 25.9494 2.08393   5
  -4   7   2 26.8203 1.95476   6
   4   7  -2 27.3590 1.99754   9
   4   7  -2 25.6807 1.42555   3
  -4   7   2 26.9030 2.02177   9
  -4   7   2 27.0643 1.63747   3
  -4   7   2 25.2202 1.40457  10
   4   7  -2 27.2010 1.15636   7
   4   7  -2 28.9423 1.36439   4
   4   7  -2 27.6904 1.12805   7
   4   7  -2 29.0493 2.05149  11
   4   7  -2 26.7050 1.93287   5
  -4   7   2 26.1583 1.67090   8
  -4   7   2 28.1788 1.38289  10
  -4   7   2 24.5894 1.92879  11
   3  -7  -2 116.940 4.55911  10
  -3  -7   2 118.457 4.36120   4
   3  -7  -2 120.030 4.32859   8
   3  -7  -2 124.176 4.87465   6
   3  -7  -2 116.736 4.76124   7
   3   7  -2 113.924 4.75260   9
  -3   7   2 120.068 4.26324   8
  -3   7   2 117.596 4.93190   5
  -3   7   2 123.319 4.75021   7
  -3   7   2 121.885 4.43883  10
  -3   7   2 118.044 4.31270  10
   3   7  -2 119.871 4.07669   4
  -3   7   2 120.229 4.62927   3
   3   7  -2 115.752 4.32795   3
  -3   7   2 119.554 4.70949   6
   2  -7  -2 4.85303 0.87295   6
  -2  -7   2 2.79721 0.58326   3
   2  -7  -2 4.64992 0.80402  10
   2  -7  -2 4.96569 0.87095   7
  -2  -7   2 3.68358 0.57809   4
   2   7  -2 3.18621 0.75940   8
  -2   7   2 2.61291 0.63600   3
   2   7  -2 4.75046 0.74158   3
   2   7  -2 3.02842 0.61575   9
  -2   7   2 5.14719 0.86967   6
  -2   7   2 4.29650 0.72769  10
  -2   7   2 3.72335 0.74045   5
  -2   7   2 4.48697 0.64871   8
   2   7  -2 3.54312 0.61212   6
   2   7  -2 4.12556 0.65167  10
  -2   7   2 3.94137 0.74654   7
   2   7  -2 4.85900 0.60863   4
  -1  -7   2 9.07511 0.83679   6
   1  -7  -2 9.22660 1.07776   7
  -1  -7   2 8.73968 1.13474   8
   1  -7  -2 8.74098 1.16945   4
  -1  -7   2 9.94775 1.11690   3
   1  -7  -2 10.5347 1.00700  10
  -1  -7   2 9.53352 0.90031  10
  -1  -7   2 8.13030 0.77614   4
   1   7  -2 9.38028 0.90117  10
  -1   7   2 10.0688 1.13233  10
   1   7  -2 11.9736 1.19030   8
   1   7  -2 9.43480 1.12612   3
  -1   7   2 9.35764 1.15069   6
  -1   7   2 13.7512 1.09277   7
   1   7  -2 9.82512 0.85490   6
   0  -7  -2 33.8748 1.93921   4
   0  -7   2 32.4145 1.74598   4
   0  -7  -2 28.8204 1.83355  10
   0  -7  -2 35.6683 1.88334   7
   0  -7   2 35.6488 2.16835   8
   0  -7   2 31.9549 1.85307  10
   0  -7   2 31.1990 1.79267   6
   0  -7   2 35.7239 1.99172   3
   0   7  -2 37.7681 1.98450   4
   0   7  -2 35.2806 2.11419   8
   0   7   2 40.4736 1.97621   7
   0   7  -2 33.7008 2.05400   3
   0   7  -2 33.2443 1.80518   6
  -1  -7  -2 29.8274 1.71610   7
  -1  -7  -2 27.2849 1.76685  10
   1  -7   2 30.6725 1.87940   6
   1  -7   2 27.0835 1.84632   3
  -1  -7  -2 29.1882 1.54271   4
   1  -7   2 30.9352 1.78263   4
   1  -7   2 33.6153 2.16012   8
   1   7   2 26.7958 1.81459  10
  -1   7  -2 28.8563 1.96626   8
   1   7   2 29.4942 1.67166   4
  -1   7  -2 28.7348 1.99538   3
  -1   7  -2 36.2039 2.06580   6
  -1   7  -2 33.3998 2.01040   4
   1   7   2 31.7381 1.79250   7
  -1   7  -2 27.2257 1.75959  10
  -2  -7  -2 2.56310 0.39858   4
   2  -7   2 1.32084 0.59053  10
  -2  -7  -2 1.64301 0.55961  10
   2  -7   2 1.58099 0.61105   3
  -2  -7  -2 1.79084 0.53735   7
   2  -7   2 1.65983 0.66350   4
   2  -7   2 1.73955 0.65155   6
   2  -7   2 3.31509 0.95427   8
   2   7   2 2.03461 0.57676   7
   2   7   2 2.05438 0.34786   5
   2   7   2 1.38744 0.44870   4
   2   7   2 1.43470 0.56302  10
  -2   7  -2 1.79839 0.57288  10
  -2   7  -2 2.75942 0.83879   6
   2   7   2 1.38056 0.73523   8
  -2   7  -2 0.83733 0.52609   8
  -3  -7  -2 1.22799 0.50546  10
   3  -7   2 1.38475 0.65468   3
   3  -7   2 1.56568 0.83634   6
   3  -7   2 3.03207 0.97620   8
   3  -7   2 1.94612 0.69063   4
  -3  -7  -2 1.30884 0.38135   4
   3  -7   2 2.10190 0.69563  10
   3   7   2 1.48962 0.55367   7
   3   7   2 0.87675 0.30724   5
   3   7   2 1.77272 0.44007   4
   3   7   2 2.02879 0.68136  10
   3   7   2 1.42222 0.87061   8
  -3   7  -2 1.92782 0.91276   6
  -3   7  -2 1.31441 0.56838  10
   4  -7   2 67.6686 3.94873   8
  -4  -7  -2 56.3413 2.87955  10
   4  -7   2 71.3383 3.50683  10
   4  -7   2 70.1851 3.95220   6
   4  -7   2 65.8469 3.44878   3
   4  -7   2 55.2785 3.66981   4
  -4   7  -2 63.6454 3.61238   3
  -4   7  -2 62.8638 4.08160   8
  -4   7  -2 67.1245 2.84340   9
   4   7   2 76.8695 4.61544   8
  -4   7  -2 64.2541 2.78416  11
  -4   7  -2 63.1307 3.23392  10
   4   7   2 59.6080 2.58521   4
   4   7   2 65.1686 3.25046   7
   4   7   2 65.6188 3.07917   9
   5  -7   2 73.8502 4.51880   6
   5  -7   2 77.6232 3.90288   3
   5  -7   2 73.6044 4.46770   8
   5  -7   2 74.0028 3.84247  10
   5  -7   2 69.5473 3.88125   4
  -5   7  -2 78.5841 3.29112   9
   5   7   2 72.5045 3.72737   7
  -5   7  -2 72.2823 4.41976   5
   5   7   2 69.3477 3.55472   9
  -5   7  -2 75.7150 3.58609  10
  -5   7  -2 71.7354 4.41662   3
   5   7   2 72.0911 3.58223  11
   5   7   2 73.9468 5.02160   8
   5   7   2 78.3378 4.03479  10
  -5   7  -2 73.4151 5.22206   8
  -5   7  -2 79.0080 3.26304  11
   6  -7   2 279.109 11.2706   8
   6  -7   2 275.521 10.1461   3
   6  -7   2 275.709 10.2087  10
   6  -7   2 276.599 11.3094   6
   6   7   2 278.180 12.2503   8
   6   7   2 275.389 10.3895  10
   6   7   2 280.421 10.2680   3
  -6   7  -2 258.271 10.4799   5
   7  -7   2 3.30290 1.51374   6
   7  -7   2 11.3423 2.42384   8
   7  -7   2 4.98790 1.27563  10
   7  -7   2 2.32860 0.97940   3
   7   7   2 6.40893 1.51149  10
   7   7   2 6.48919 1.34301   3
  -7   7  -2 5.05607 1.50781   5
   7   7   2 3.78270 1.87234   8
   8  -7   2 17.3463 2.91622   8
   8  -7   2 15.8732 2.13422   3
   8  -7   2 18.3840 3.07964   6
  -8   7  -2 16.7499 2.60537   5
   8   7   2 26.1367 4.23153   8
   8   7   2 19.2072 3.08649   3
   9  -7   2 8.33625 2.36869   8
   9   7   2 6.33215 2.80987   8
   9   7   2 10.5627 2.87022   6
  10  -8  -2 40.9102 4.41110   7
  10  -8  -2 39.2030 3.91063   6
  10   8  -2 41.5815 4.10751   6
 -10   8   2 43.2490 4.74562   5
  10   8  -2 40.5109 5.07755   8
   9  -8  -2 155.948 7.71722   6
   9  -8  -2 158.918 7.63214   7
  -9   8   2 149.182 8.00584   5
  -9   8   2 151.297 7.35013   9
   9   8  -2 158.764 8.74572   8
   9   8  -2 158.789 8.08889   6
  -9   8   2 153.266 7.29590  11
   8  -8  -2 194.526 8.08128   8
   8  -8  -2 237.279 11.5458   7
   8  -8  -2 199.945 8.73967   6
  -8   8   2 205.252 8.60002   9
  -8   8   2 179.026 8.81951   5
   8   8  -2 172.113 8.34678  11
  -8   8   2 189.514 8.41511  11
   7  -8  -2 138.142 5.59891  10
   7  -8  -2 145.644 6.53871   7
   7  -8  -2 136.634 6.54795   6
   7  -8  -2 139.105 6.10753   8
  -7   8   2 136.095 6.89237   5
  -7   8   2 147.601 5.67253   3
   7   8  -2 140.927 5.34875  10
   7   8  -2 134.179 7.21191   8
  -7   8   2 145.576 6.65059   9
   6  -8  -2 29.8982 2.52697   6
   6  -8  -2 29.8070 2.44123   7
   6  -8  -2 32.3091 2.04562  10
   6  -8  -2 31.4412 2.25576   8
  -6   8   2 33.3242 2.07430   3
  -6   8   2 32.7665 2.63404   9
  -6   8   2 35.0497 2.93331   5
   6   8  -2 35.1235 1.92650  10
   6   8  -2 31.3129 2.50471   5
  -6   8   2 35.3723 2.63298  11
   6   8  -2 30.5555 2.57636  11
   6   8  -2 31.1285 1.58391   4
   6   8  -2 32.0624 1.54745   3
   6   8  -2 30.4573 1.64323   7
  -6   8   2 34.0602 2.78756   6
  -6   8   2 30.5034 2.37878   8
   5  -8  -2 160.359 5.97548  10
   5  -8  -2 162.893 6.12515   8
   5  -8  -2 169.938 6.64084   7
   5  -8  -2 147.711 6.05345  10
  -5   8   2 163.552 6.66029  11
   5   8  -2 159.021 5.31486   4
  -5   8   2 163.337 6.71371   9
  -5   8   2 169.331 7.66959   5
  -5   8   2 159.299 5.30349  10
   5   8  -2 168.220 6.74426  11
   5   8  -2 168.564 5.55933   3
   5   8  -2 157.513 6.56452   5
   5   8  -2 158.187 5.28915   7
  -5   8   2 162.989 5.25242  10
  -5   8   2 154.929 6.25480   8
   4  -8  -2 171.920 6.75182   6
   4  -8  -2 166.924 6.20366   8
   4  -8  -2 170.685 6.38957  10
   4  -8  -2 173.389 6.67660   7
  -4  -8   2 175.437 6.00702   4
  -4  -8   2 174.628 6.38073   3
  -4   8   2 168.787 6.23815   3
   4   8  -2 177.220 5.37367   7
  -4   8   2 166.496 6.66699   6
   4   8  -2 175.324 6.80229   9
  -4   8   2 180.435 5.89980  10
   4   8  -2 168.713 5.35483   7
  -4   8   2 172.723 5.98910  10
  -4   8   2 169.959 6.24698   8
   4   8  -2 179.835 5.98833   3
   4   8  -2 172.913 5.61232   4
  -4   8   2 170.494 6.93583   5
   4   8  -2 173.542 6.67875   5
  -3  -8   2 340.860 10.8083   3
  -3  -8   2 343.953 10.5638   4
   3   8  -2 301.192 11.6951  10
  -3   8   2 332.298 11.1160   6
  -3   8   2 341.387 11.0183   3
  -3   8   2 324.349 10.9788  10
  -3   8   2 325.143 11.0810   7
   2  -8  -2 246.635 8.19609   6
  -2  -8   2 228.627 7.83779   3
   2  -8  -2 242.406 8.12619   7
  -2  -8   2 232.711 7.51802   4
   2  -8  -2 219.084 7.95093  10
  -2   8   2 224.943 7.60991   8
   2   8  -2 231.346 7.70820   6
  -2   8   2 221.421 7.91200   7
   2   8  -2 236.818 7.88180   3
  -2   8   2 226.357 7.79668  10
  -2   8   2 211.025 8.06571   3
  -2   8   2 230.426 8.06377   6
   2   8  -2 236.174 7.77916  10
   2   8  -2 238.561 8.30999   8
  -2   8   2 229.670 7.93148  10
   1  -8  -2 819.807 66.3684   2
  -1  -8   2 889.478 64.0936   2
   1  -8  -2 990.118 34.9030   1
  -1  -8   2 883.164 32.6962   1
  -1   8   2 873.955 67.0706   2
  -1   8   2 864.235 34.0298   1
   1   8  -2 907.535 33.8775   1
   1   8  -2 800.633 58.6761   2
   0  -8  -2 43.7898 2.31641   4
   0  -8  -2 39.9670 2.25676  10
   0  -8   2 44.1031 2.33647   3
   0  -8   2 42.4418 2.51524   8
   0  -8   2 41.6998 2.18409   6
   0  -8  -2 42.3971 2.19074   7
   0  -8   2 42.4370 2.09350   4
   0  -8   2 39.3723 2.19429  10
   0   8   2 45.9566 2.39543  10
   0   8  -2 38.0139 2.30330   3
   0   8  -2 38.6605 2.16190  10
   0   8  -2 42.8762 2.47828   8
   0   8   2 43.8627 2.23677   7
   0   8  -2 43.6380 2.30303   4
   0   8  -2 40.6625 2.13756   6
  -1  -8  -2 699.750 64.2793   2
  -1  -8  -2 702.085 29.1988   1
   1  -8   2 647.548 58.2440   2
   1  -8   2 721.335 28.2055   1
   1   8   2 632.835 64.4002   2
  -1   8  -2 677.292 66.9213   2
   1   8   2 706.168 29.4354   1
  -1   8  -2 747.020 29.6399   1
   2  -8   2 81.6554 3.76383  10
   2  -8   2 83.9168 3.92292   6
  -2  -8  -2 89.1588 3.57119   7
   2  -8   2 89.8409 3.95431   3
  -2  -8  -2 85.1226 3.70613  10
   2  -8   2 78.8018 4.04178   8
  -2  -8  -2 87.4567 2.98062   4
   2   8   2 84.2471 3.85707  10
  -2   8  -2 81.1105 4.09769   6
   2   8   2 79.7092 3.57927   7
  -2   8  -2 83.3815 4.11702   8
   2   8   2 82.4526 3.25393   4
  -2   8  -2 80.4676 3.71284  10
  -3  -8  -2 8.23131 0.66218   4
   3  -8   2 8.04607 1.25624   4
   3  -8   2 8.99349 1.33531   3
   3  -8   2 9.43646 1.55492   6
   3  -8   2 10.3249 1.63673   8
   3  -8   2 7.94184 1.18492  10
  -3  -8  -2 9.27670 1.21253  10
   3   8   2 8.65704 0.79743   4
   3   8   2 8.20012 0.71516   5
  -3   8  -2 8.20895 1.57003   6
  -3   8  -2 8.15392 1.22557  10
   3   8   2 7.76251 1.21756  10
   3   8   2 8.77825 1.17163   7
   3   8   2 10.0481 1.78482   8
   4  -8   2 102.401 4.82267   4
   4  -8   2 115.173 4.98696   3
   4  -8   2 116.613 5.47005   6
  -4  -8  -2 104.024 4.36357  10
   4  -8   2 110.947 5.43262   8
   4  -8   2 109.944 4.85773  10
   4   8   2 106.677 5.92117   8
   4   8   2 106.019 4.06191   5
   4   8   2 104.209 4.59676   7
   4   8   2 112.215 4.96850  10
  -4   8  -2 100.088 5.02271   3
  -4   8  -2 109.982 5.67489   8
  -4   8  -2 106.331 4.68080  10
  -4   8  -2 107.153 5.62558   6
   4   8   2 104.395 3.86107   4
  -4   8  -2 108.562 4.20808  11
  -4   8  -2 111.473 4.25630   9
   5  -8   2 11.1513 1.69112  10
   5  -8   2 14.2703 2.18796   6
   5  -8   2 11.8420 1.68086   3
   5  -8   2 8.73454 1.72442   8
   5   8   2 10.3859 2.29701   8
   5   8   2 10.4673 1.45743   9
  -5   8  -2 12.3168 1.35163  11
  -5   8  -2 13.2547 1.62869  10
   5   8   2 12.2998 1.63377   7
   5   8   2 10.1891 1.66171  10
  -5   8  -2 14.4957 1.81548  10
  -5   8  -2 13.8331 1.44068   9
   6  -8   2 141.012 6.38065  10
   6  -8   2 150.011 6.39935   3
   6  -8   2 147.887 7.34820   6
   6  -8   2 146.867 8.11357   8
   6   8   2 145.386 6.44285   3
   6   8   2 147.522 8.15735   8
   6   8   2 153.291 6.64962  10
  -6   8  -2 150.225 6.85958   5
   7  -8   2 38.0725 3.64823   8
   7  -8   2 43.4987 3.16214  10
   7  -8   2 42.6612 3.85640   6
   7   8   2 42.5664 3.21165  10
   7   8   2 42.4192 3.53571   3
   7   8   2 39.7811 4.84689   8
  -7   8  -2 41.4796 3.44467   5
   8  -8   2 4.35183 1.23082   3
   8  -8   2 5.42070 2.04542   6
   8  -8   2 5.50136 1.84976   8
   8   8   2 7.00119 1.54276   3
  -8   8  -2 6.09967 1.75275   5
   8   8   2 4.90710 2.04482   8
   9  -8   2 2.61191 1.73862   6
   9  -8   2 2.16286 1.65880   8
  10  -9  -2 97.5226 6.19237   6
  10  -9  -2 110.229 6.31141   7
  10   9  -2 104.881 7.24837   8
  10   9  -2 96.7834 6.60812   6
 -10   9   2 86.7969 6.21206   5
   9  -9  -2 76.0999 4.92948   6
   9  -9  -2 54.4997 4.21732   7
  -9   9   2 66.0096 8.38631   5
  -9   9   2 58.1460 4.24905  11
   9   9  -2 56.6845 5.07195   8
  -9   9   2 63.6398 4.42448   9
   8  -9  -2 121.949 6.23739   7
   8  -9  -2 133.313 6.55496   6
   8  -9  -2 120.073 5.86182   8
   8   9  -2 121.707 7.20296   8
  -8   9   2 126.349 6.30129   9
   8   9  -2 107.299 6.71856  11
  -8   9   2 119.006 6.69968   5
  -8   9   2 119.857 6.10002  11
   7  -9  -2 -0.8031 0.56344   8
   7  -9  -2 0.00884 0.70055   7
   7  -9  -2 1.06592 0.99119   6
   7  -9  -2 0.14789 0.56156  10
  -7   9   2 1.66545 0.90907  11
   7   9  -2 0.32391 1.01503   8
  -7   9   2 0.27589 0.71516   3
   7   9  -2 1.14794 0.95538  11
  -7   9   2 -0.0680 0.85001   5
  -7   9   2 2.18645 1.03278   9
   7   9  -2 -0.0422 0.47458  10
   6  -9  -2 25.2887 2.28922   7
   6  -9  -2 24.9691 2.10869   8
   6  -9  -2 25.3532 1.88192  10
   6  -9  -2 23.7175 2.33447   6
  -6   9   2 25.4900 2.32067  11
  -6   9   2 22.0979 2.10094   8
   6   9  -2 23.6430 1.71089  10
  -6   9   2 22.4799 2.78670   5
   6   9  -2 24.9742 2.35278  11
   6   9  -2 24.8492 1.44404   3
  -6   9   2 24.0190 2.66249   9
   6   9  -2 25.5526 1.20844   4
  -6   9   2 21.2541 2.61470   6
  -6   9   2 25.6994 1.88723   3
   5  -9  -2 340.796 11.6131  10
   5  -9  -2 341.831 11.8476  10
   5  -9  -2 338.257 12.3242   6
   5  -9  -2 370.607 12.3684   7
   5  -9  -2 343.143 11.7400   8
  -5   9   2 353.412 12.4158   9
  -5   9   2 363.531 12.3892  11
  -5   9   2 341.318 12.4430   6
  -5   9   2 354.329 10.9555  10
  -5   9   2 343.800 11.0264  10
  -5   9   2 335.067 11.8801   8
   5   9  -2 365.699 12.4902  11
  -5   9   2 362.508 12.7673   5
   5   9  -2 349.644 11.1392   3
   5   9  -2 338.180 10.7100   7
   5   9  -2 335.082 12.1876   5
   5   9  -2 354.975 10.6556   4
   4  -9  -2 1105.38 40.9094   1
   4  -9  -2 1096.79 79.1724   2
  -4  -9   2 1063.23 70.6152   2
  -4  -9   2 1130.92 38.9109   1
   4   9  -2 1003.31 41.1227   1
  -4   9   2 1275.45 79.9030   2
   3  -9  -2 665.998 28.2360   1
   3  -9  -2 722.427 63.0039   2
  -3  -9   2 767.168 58.0307   2
  -3  -9   2 708.606 26.9038   1
  -3   9   2 698.827 28.5304   1
   3   9  -2 635.764 26.7341   1
   3   9  -2 715.979 55.9372   2
   2  -9  -2 12.0074 1.35991   7
   2  -9  -2 8.18631 1.17442  10
  -2  -9   2 10.8293 1.24844   3
  -2  -9   2 11.9423 0.91480   4
   2  -9  -2 11.9113 1.49027   6
  -2   9   2 10.1226 1.25606  10
   2   9  -2 12.0746 1.45239   6
  -2   9   2 10.9449 1.01960   8
  -2   9   2 8.31086 1.18114   6
  -2   9   2 11.9934 1.10492  10
   2   9  -2 11.8620 1.52961   8
  -2   9   2 14.1047 1.34357   3
   2   9  -2 11.8664 1.08994  10
   2   9  -2 11.7404 0.94488   4
  -2   9   2 11.7326 1.32927   7
   2   9  -2 9.53290 1.10866   3
  -1  -9   2 43.0172 1.73405   7
  -1  -9   2 38.9498 2.12762   6
  -1  -9   2 43.7892 2.07649   4
  -1  -9   2 46.8208 2.30197  10
  -1  -9   2 44.0699 2.35019   3
   1  -9  -2 40.2930 2.33698  10
   1  -9  -2 43.1388 2.32843   7
   1   9  -2 39.4857 2.20982  10
  -1   9   2 38.7064 2.47046   3
   1   9  -2 42.8859 2.18835   4
  -1   9   2 45.6632 2.43806  10
   1   9  -2 40.4068 2.56843   3
  -1   9   2 38.8204 2.21212   7
   1   9  -2 45.1836 2.24931   6
  -1   9   2 38.7066 2.32237   6
   1   9  -2 41.6372 2.53729   8
   0  -9   2 138.700 5.29273   6
   0  -9   2 135.975 5.66939   8
   0  -9  -2 144.716 5.42393   4
   0  -9   2 137.598 5.31104  10
   0  -9  -2 140.186 5.22869   7
   0  -9   2 137.509 5.07638   4
   0  -9  -2 133.969 5.36288  10
   0   9  -2 130.786 5.14358   6
   0   9   2 145.377 5.85881   3
   0   9  -2 131.742 5.58152   8
   0   9  -2 138.987 5.31650   4
   0   9   2 134.423 5.22922   7
   1  -9   2 175.968 6.42467   4
  -1  -9  -2 161.369 6.49347  10
  -1  -9  -2 173.985 6.16722   4
   1  -9   2 185.878 6.75353   3
   1  -9   2 178.105 6.62131  10
  -1  -9  -2 178.297 6.34410   7
   1  -9   2 171.470 6.58368   6
   1  -9   2 182.282 7.04489   8
  -1   9  -2 176.200 6.53694  10
  -1   9  -2 175.496 6.86911   8
   1   9   2 182.451 6.46712   7
  -1   9  -2 179.849 6.69338   6
   1   9   2 182.644 6.74108  10
  -1   9  -2 173.584 6.78597   3
  -2  -9  -2 62.5743 3.17935  10
   2  -9   2 66.2119 3.76241   6
   2  -9   2 68.8124 3.46564   3
  -2  -9  -2 66.5110 3.02227   7
  -2  -9  -2 66.1951 2.45475   4
  -2   9  -2 66.1959 3.60563   8
   2   9   2 62.1801 3.29923  10
   2   9   2 67.8046 3.12823   7
  -2   9  -2 69.8761 3.67749   6
  -2   9  -2 64.2142 3.23270  10
   3  -9   2 116.769 5.08136   3
   3  -9   2 114.593 5.24581   6
  -3  -9  -2 114.041 4.57208   7
  -3  -9  -2 109.252 4.70623  10
   3  -9   2 118.399 5.45949   8
   3  -9   2 111.154 4.93762  10
  -3   9  -2 110.880 6.08502   8
   3   9   2 114.571 5.86781   8
  -3   9  -2 110.288 5.46401   6
  -3   9  -2 118.153 4.91923  10
   3   9   2 127.229 7.06012  10
   3   9   2 115.270 4.74566   7
   4  -9   2 54.1032 3.17605   3
  -4  -9  -2 52.0835 2.75778  10
   4  -9   2 54.0245 3.52527   6
   4  -9   2 48.4161 3.06846   4
   4  -9   2 50.7356 3.08298  10
   4  -9   2 55.0499 3.57391   8
   4   9   2 59.9744 3.30617  10
   4   9   2 49.2887 2.84762   7
  -4   9  -2 53.4116 2.60844  11
   4   9   2 51.3615 2.05604   4
   4   9   2 51.7368 2.31136   5
  -4   9  -2 54.1299 3.76243   6
  -4   9  -2 56.9239 2.69716   9
  -4   9  -2 54.3393 3.01885  10
  -4   9  -2 45.7832 3.20079   3
  -4   9  -2 51.5585 3.67302   8
   4   9   2 56.6674 4.10521   8
   5  -9   2 32.5787 2.42077   3
   5  -9   2 23.5821 2.86515   8
   5  -9   2 28.3595 2.74329   6
   5  -9   2 26.9301 2.29104  10
  -5   9  -2 24.2082 1.78829   9
   5   9   2 29.5555 2.48579   9
   5   9   2 28.3418 3.75551   8
   5   9   2 24.4435 2.06302   7
  -5   9  -2 28.4333 2.18485  10
   5   9   2 24.9570 2.25539  10
   6  -9   2 227.918 8.98504  10
   6  -9   2 234.976 10.9441   6
  -6   9  -2 224.393 9.41009   5
   6   9   2 239.689 9.24131  10
   6   9   2 214.294 10.8993   8
   7  -9   2 64.5043 3.82944   3
   7  -9   2 67.4883 4.76884   8
   7  -9   2 56.8863 4.51465   6
   7   9   2 62.0602 4.02994  10
   7   9   2 63.7012 3.82298   3
   7   9   2 59.2888 5.24165   8
  -7   9  -2 64.5153 4.37069   5
   8  -9   2 149.575 6.63037   3
   8  -9   2 142.649 7.88539   6
   8  -9   2 132.936 7.69544   8
   8   9   2 143.856 8.88480   8
   8   9   2 149.500 6.95347   3
   9  -9   2 30.9963 4.15810   8
   9  -9   2 37.2270 4.73820   6
   9   9   2 32.2880 4.89119   8
  10 -10  -2 153.214 7.97550   6
  10 -10  -2 144.367 7.63087   7
 -10  10   2 122.107 7.75566   5
  10  10  -2 141.583 8.79591   8
   9 -10  -2 124.629 6.78300   7
   9 -10  -2 137.756 7.18491   6
  -9  10   2 124.508 7.33425   5
   9  10  -2 117.180 7.67415   8
  -9  10   2 140.474 6.92582   9
   8 -10  -2 91.4902 5.39865   7
   8 -10  -2 97.5657 5.18270   8
  -8  10   2 96.1803 5.39912   9
  -8  10   2 91.2830 5.23040  11
  -8  10   2 101.410 6.12952   5
   8  10  -2 109.149 7.39497   8
   7 -10  -2 0.88336 0.84290   8
   7 -10  -2 1.37240 0.72459  10
   7 -10  -2 0.74251 0.99292   6
   7 -10  -2 1.24950 1.19050   7
  -7  10   2 0.93316 1.09242   5
   7  10  -2 0.05756 0.60232  10
   7  10  -2 1.59452 1.08177  11
  -7  10   2 1.21553 0.93138  11
  -7  10   2 -0.4786 0.70889   9
   6 -10  -2 478.650 16.4601   7
   6 -10  -2 484.697 16.6409   6
   6 -10  -2 474.004 15.9161   8
   6 -10  -2 485.453 15.7344  10
   6  10  -2 478.940 15.4627  10
  -6  10   2 485.357 16.5054  11
  -6  10   2 474.417 16.2104   8
  -6  10   2 472.506 15.6089   3
  -6  10   2 457.736 16.8051   6
  -6  10   2 467.157 17.4199   9
  -6  10   2 497.127 17.1274   5
   6  10  -2 475.561 16.5802  11
   5 -10  -2 668.642 21.9179  10
   5 -10  -2 726.588 22.4247   7
   5 -10  -2 677.428 21.7652   8
   5  10  -2 665.564 22.1512   5
  -5  10   2 671.198 22.5405   6
  -5  10   2 708.511 22.8244   5
  -5  10   2 694.875 21.9112   8
   4 -10  -2 20.8734 1.95152   6
  -4 -10   2 21.6661 1.34629   4
  -4 -10   2 20.5810 1.69119   3
   4 -10  -2 23.9506 1.95177   7
   4 -10  -2 18.0294 1.59602   8
   4 -10  -2 21.3355 1.79704  10
  -4  10   2 22.9884 1.60822  10
   4  10  -2 18.9667 1.74513   5
   4  10  -2 21.3396 1.10427   4
  -4  10   2 21.0279 1.47523  10
  -4  10   2 16.1770 1.99902   5
   4  10  -2 22.0218 1.52250   3
  -4  10   2 21.5808 1.59760   8
   3 -10  -2 300.553 9.69184   8
   3 -10  -2 283.084 10.0389  10
  -3 -10   2 279.080 9.83773   3
   3 -10  -2 302.923 10.9631   7
  -3 -10   2 282.948 9.24765   4
   3  10  -2 284.555 9.65532   3
  -3  10   2 288.581 9.83215  10
  -3  10   2 284.120 9.65978  10
  -3  10   2 286.215 9.96681   3
  -3  10   2 291.934 10.1723   7
  -3  10   2 287.857 10.1141   6
   3  10  -2 284.299 9.62038  10
  -2 -10   2 1058.71 75.4388   2
   2 -10  -2 1099.83 82.1624   2
   2 -10  -2 1099.86 41.2503   1
  -2 -10   2 1040.81 39.2594   1
  -2  10   2 1102.03 41.2602   1
  -2  10   2 966.535 76.9935   2
   2  10  -2 1135.60 40.8855   1
   2  10  -2 1010.73 72.5659   2
   1 -10  -2 759.664 71.3529   2
  -1 -10   2 793.055 66.9395   2
   1 -10  -2 800.419 33.0086   1
  -1 -10   2 810.278 32.0505   1
  -1  10   2 740.776 69.4170   2
   1  10  -2 903.225 67.1435   2
  -1  10   2 829.837 33.4686   1
   1  10  -2 840.718 33.1719   1
   0 -10  -2 304.294 10.6208  10
   0 -10  -2 313.289 10.5974   4
   0 -10  -2 323.914 10.4268   7
   0  10  -2 309.942 10.9259  10
   0  10  -2 304.625 10.3972   6
   0  10   2 305.896 10.3697   7
   0  10  -2 292.656 10.8091   8
   0  10  -2 320.481 10.7023   3
   0  10   2 311.936 10.6806  10
   0  10   2 305.951 10.9983   3
   1 -10   2 18.7387 1.63206  10
   1 -10   2 18.7876 1.51975   4
  -1 -10  -2 20.5107 1.42046   4
   1 -10   2 21.3959 1.92934   8
  -1 -10  -2 21.0211 1.50331   7
   1 -10   2 17.2822 1.60320   6
   1 -10   2 19.6446 1.67072   3
  -1 -10  -2 18.7485 1.61599  10
   1  10   2 16.8979 1.42507   7
  -1  10  -2 18.5343 1.56441  10
  -1  10  -2 24.2588 1.94461   8
  -1  10  -2 18.6439 1.62798   6
   1  10   2 21.3271 1.73255  10
   2 -10   2 230.387 8.46466   3
   2 -10   2 227.293 8.34917  10
  -2 -10  -2 214.607 8.19054  10
   2 -10   2 238.183 8.59696   6
   2 -10   2 226.445 8.81233   8
  -2 -10  -2 226.285 7.23709   4
  -2 -10  -2 233.467 7.95501   7
  -2  10  -2 226.497 8.26491  10
   2  10   2 232.267 8.11298   7
  -2  10  -2 225.066 8.67823   6
  -3 -10  -2 11.3347 1.27838   7
   3 -10   2 14.3485 1.94496   6
  -3 -10  -2 14.1730 1.61650  10
   3 -10   2 10.4214 1.70296   8
   3 -10   2 11.9925 1.64311   3
   3 -10   2 11.1419 1.50746  10
   3  10   2 8.37782 1.34957  10
  -3  10  -2 9.50825 2.58326   6
   3  10   2 10.1360 1.33180   7
  -3  10  -2 13.9268 2.27967   8
   3  10   2 10.8766 0.90671   5
  -4 -10  -2 63.1648 3.30814  10
   4 -10   2 73.8450 3.82116  10
   4 -10   2 61.9087 4.05802   8
   4 -10   2 70.6251 3.81807   3
   4 -10   2 67.3368 3.77494   4
   4 -10   2 79.7783 4.27894   6
   4  10   2 64.2586 2.99746   5
   4  10   2 69.7988 3.49958   7
  -4  10  -2 72.4532 4.10283   3
   4  10   2 82.3101 5.03315   8
  -4  10  -2 63.4893 4.23936   6
  -4  10  -2 72.3330 4.43892   8
   4  10   2 72.7535 3.85051  10
   5 -10   2 6.78477 1.78525   8
   5 -10   2 4.35653 1.51874   6
   5 -10   2 5.05415 1.22162  10
   5 -10   2 5.98718 1.28487   3
   5  10   2 4.45315 1.20821  10
  -5  10  -2 4.68093 0.91632  11
   5  10   2 4.57911 1.11247   7
   5  10   2 3.98102 1.67140   8
  -5  10  -2 4.53196 0.95710   9
  -5  10  -2 4.72928 1.18829  10
   6 -10   2 40.8726 3.00794   3
   6 -10   2 37.8945 3.48671   8
   6 -10   2 48.8830 4.34295   6
   6 -10   2 41.7833 3.08058  10
   6  10   2 42.5611 3.17538  10
   6  10   2 49.2396 6.01602   8
  -6  10  -2 45.2046 3.45886   5
   7 -10   2 0.03491 1.11078   8
   7 -10   2 1.10364 0.96380  10
   7 -10   2 0.03446 1.06221   6
   7 -10   2 -0.3206 0.60922   3
   7  10   2 -0.7437 0.87906   8
   7  10   2 -0.1490 0.68401   3
   7  10   2 0.88957 0.94377  10
  -7  10  -2 0.42140 1.00636   5
   8 -10   2 25.5504 4.12287  10
   8 -10   2 25.4439 3.67260   6
   8 -10   2 19.6672 3.18498   8
   8 -10   2 24.7911 2.78766   3
   8  10   2 24.5676 4.21890   8
  -8  10  -2 23.2562 3.20147   5
   9 -10   2 20.2788 3.43070   8
   9 -10   2 22.3968 3.40650   7
   9 -10   2 28.5940 4.05899   6
   9  10   2 15.9608 3.58052   8
  10 -11  -2 360.122 15.2141   7
  10 -11  -2 406.116 15.7212   6
 -10  11   2 374.595 15.8625   5
  10  11  -2 386.232 16.9796   8
   9 -11  -2 194.696 9.08682   6
   9 -11  -2 184.328 8.73086   7
  -9  11   2 182.933 9.34321   5
   9  11  -2 177.416 9.89451   8
  -9  11   2 184.085 8.59643   9
   8 -11  -2 5.95635 1.72238   6
   8 -11  -2 3.72965 1.39573   7
  -8  11   2 7.64809 1.85742   9
  -8  11   2 6.72965 2.01991   5
  -8  11   2 5.51065 1.48954  11
   8  11  -2 10.0149 2.54802   8
   7 -11  -2 129.896 5.94620   8
   7 -11  -2 121.058 6.21885   7
   7 -11  -2 131.906 7.22310   6
   7 -11  -2 121.290 5.54716  10
  -7  11   2 133.863 6.41513   9
  -7  11   2 133.148 6.92726   5
   7  11  -2 130.288 6.44880  11
   6 -11  -2 11.9019 1.62032  10
   6 -11  -2 11.4244 1.83779   7
   6 -11  -2 15.7625 2.36841   6
  -6  11   2 11.9343 1.77842   8
  -6  11   2 13.1418 1.41941  10
  -6  11   2 10.7900 1.52461   3
  -6  11   2 14.5249 2.06721   9
   6  11  -2 10.1032 1.42363  10
  -6  11   2 14.4796 2.34638   5
   5 -11  -2 181.598 7.74853   6
   5 -11  -2 188.220 7.45831  10
   5 -11  -2 193.025 7.68719   7
   5 -11  -2 186.695 7.22926   8
   5  11  -2 192.700 7.17943  10
  -5  11   2 180.322 7.06218   3
  -5  11   2 193.907 7.76697   9
   5  11  -2 188.178 6.73122   3
  -5  11   2 179.895 7.75116   6
   5  11  -2 186.810 7.54389   5
   5  11  -2 179.211 5.82621   4
  -5  11   2 191.481 7.30981   8
  -5  11   2 192.411 6.60165  10
  -5  11   2 190.435 6.75195  10
  -5  11   2 184.240 7.60069  11
   5  11  -2 188.307 5.95249   7
  -5  11   2 195.160 8.10135   5
   4 -11  -2 185.057 7.46498  10
   4 -11  -2 191.427 7.79519   6
  -4 -11   2 193.212 6.56516   4
   4 -11  -2 200.206 7.65984   7
   4 -11  -2 188.932 7.19139   8
  -4 -11   2 198.668 7.45205   3
  -4  11   2 197.282 7.13424  10
  -4  11   2 202.109 6.97800  10
  -4  11   2 192.839 7.10808   8
   4  11  -2 192.598 6.28702   4
  -4  11   2 198.058 7.69306   6
  -4  11   2 182.721 7.26211   3
  -4  11   2 207.594 8.63269   5
   4  11  -2 200.204 7.04186   3
   3 -11  -2 209.427 8.07724   7
   3 -11  -2 220.700 7.72419   8
   3 -11  -2 205.696 8.05081  10
   3 -11  -2 221.096 8.32678   6
  -3 -11   2 218.329 8.00545   3
  -3 -11   2 210.808 7.17434   4
  -3  11   2 220.374 7.75396  10
   3  11  -2 213.691 7.68446  10
  -3  11   2 215.455 7.97914   7
   3  11  -2 214.762 7.72242   3
  -3  11   2 212.915 7.63658   8
  -3  11   2 226.012 7.95247  10
   3  11  -2 234.167 7.25957   4
   2 -11  -2 21.0756 1.74973  10
  -2 -11   2 18.9606 1.59700   3
   2 -11  -2 19.9499 1.67576   7
   2 -11  -2 17.4387 1.65401   6
  -2  11   2 16.3462 1.53782  10
   2  11  -2 17.6662 1.51215   3
   2  11  -2 23.8047 1.63868  10
   2  11  -2 16.3915 1.31133   4
  -2  11   2 17.4299 1.48822   7
   2  11  -2 13.3787 1.34616   6
  -2  11   2 19.2980 1.68498   6
  -2  11   2 18.1728 1.49477   8
  -2  11   2 17.6222 1.48416  10
  -1 -11   2 255.540 8.98575   3
  -1 -11   2 253.353 8.03131   7
  -1 -11   2 240.706 8.35600   4
   1 -11  -2 262.561 8.91352   7
  -1  11   2 246.545 9.06635   6
   1  11  -2 247.700 8.90953   3
  -1  11   2 258.381 8.82926   8
  -1  11   2 253.239 9.01773  10
   1  11  -2 246.182 8.73703   6
  -1  11   2 250.523 9.24964   3
   0 -11  -2 49.1083 2.72328   4
   0 -11   2 42.3430 3.03682   4
   0 -11  -2 45.4318 2.49049   7
   0 -11   2 42.7202 2.54609   6
   0 -11   2 46.2109 2.60498  10
   0 -11   2 46.9948 2.70854   3
   0 -11   2 47.5505 2.21778   7
   0  11   2 42.8633 2.96655  10
   0  11  -2 45.7620 2.71602   3
   0  11   2 48.0033 2.52513   7
   0  11   2 46.2594 2.90777   3
   0  11  -2 40.9621 2.45414   6
   1 -11   2 174.442 6.58114   4
  -1 -11  -2 179.871 6.48973   7
   1 -11   2 182.112 6.92541   6
   1 -11   2 165.265 7.13298   8
  -1 -11  -2 167.393 6.79527  10
   1 -11   2 179.131 7.48918   3
  -1 -11  -2 182.696 6.41997   4
   1 -11   2 187.113 6.91514  10
  -1  11  -2 173.646 6.94687   3
   1  11   2 177.688 6.57659   7
  -1  11  -2 182.461 6.88921   6
  -1  11  -2 172.820 7.15597  10
   1  11   2 173.772 6.93423  10
  -1  11  -2 176.997 7.67415   8
   1  11   2 171.820 7.20684   3
  -2 -11  -2 107.201 4.36709   7
   2 -11   2 102.531 4.76067  10
   2 -11   2 109.390 5.27268   8
   2 -11   2 109.525 4.89654   3
   2 -11   2 102.378 4.66985   4
  -2 -11  -2 101.773 4.64981  10
   2 -11   2 110.650 5.00007   6
  -2 -11  -2 107.391 3.75975   4
   2  11   2 106.204 4.85731  10
  -2  11  -2 110.147 5.10294   6
   2  11   2 103.661 4.46419   7
   2  11   2 105.836 5.16102   3
   3 -11   2 71.4874 3.93229   6
   3 -11   2 61.1871 3.55306   3
   3 -11   2 69.1665 3.64607  10
   3 -11   2 60.9511 3.44999   4
   3 -11   2 66.7350 3.98372   8
  -3 -11  -2 62.8252 3.35371  10
   3  11   2 62.5603 3.55213  10
   3  11   2 66.8612 3.31224   7
  -3  11  -2 65.0850 4.02374   6
  -3  11  -2 69.0034 4.03156   8
   3  11   2 64.9232 2.74501   5
  -3  11  -2 66.3190 3.83872   3
   4 -11   2 120.774 5.90091   6
   4 -11   2 118.950 5.53992   3
   4 -11   2 130.892 6.18823   8
  -4 -11  -2 117.170 5.07568  10
   4 -11   2 123.193 5.53708  10
   4  11   2 130.676 6.82626   8
   4  11   2 112.319 5.09916   7
  -4  11  -2 115.274 5.59440  10
  -4  11  -2 122.364 6.25536   8
   4  11   2 126.894 5.65142  10
   5 -11   2 0.82705 0.79811   3
   5 -11   2 -0.0603 0.68208  10
   5 -11   2 0.74012 0.97363   8
  -5  11  -2 1.45806 0.66366  11
   5  11   2 0.66347 0.76115  10
  -5  11  -2 1.10588 0.67270   9
   5  11   2 1.19480 0.74859   7
  -5  11  -2 1.29443 0.84302  10
   6 -11   2 5.87141 1.46421   3
   6 -11   2 3.95498 1.58780   8
   6 -11   2 3.07723 1.15861  10
   6 -11   2 2.75759 1.29635   6
   6  11   2 2.34601 1.48945   8
  -6  11  -2 5.11657 1.49255   5
   6  11   2 3.21117 1.16198  10
   7 -11   2 10.6381 1.89808   3
   7 -11   2 11.2084 2.42760   6
   7 -11   2 12.3359 2.60906   8
   7 -11   2 13.0878 3.17567  10
   7  11   2 14.1379 2.55102   3
   7  11   2 11.2700 1.97458  10
   7  11   2 11.6028 2.77458   8
  -7  11  -2 9.40552 2.04828   5
   8 -11   2 5.02544 1.72586   7
   8 -11   2 1.10464 1.40850   8
   8 -11   2 2.08909 1.40466  10
   8 -11   2 3.01034 1.17242   3
   8 -11   2 5.16070 1.88700   6
   8  11   2 -0.3226 1.19550   8
  10  12  -2 59.3058 5.70427   8
 -10  12   2 66.0346 5.47209   5
   9 -12  -2 6.62075 1.96925   7
  -9  12   2 10.8976 2.16238   9
   9  12  -2 7.08655 2.24698   8
  -9  12   2 11.2710 2.56996   5
   8 -12  -2 0.98739 1.12106   7
   8 -12  -2 3.61829 1.64018   6
   8 -12  -2 1.56422 0.96664  10
  -8  12   2 0.21708 0.80246  11
  -8  12   2 0.68325 1.21404   5
  -8  12   2 0.29483 1.02689   9
   8  12  -2 0.78996 1.49031   8
   7 -12  -2 49.5453 3.13468  10
   7 -12  -2 54.5915 3.98516   6
   7 -12  -2 45.7713 3.31040   8
  -7  12   2 50.0516 4.03585   5
  -7  12   2 46.5041 3.57193   9
   7  12  -2 43.6762 3.59747  11
  -7  12   2 49.3342 3.58082  11
   6 -12  -2 395.592 14.1219   7
   6 -12  -2 385.458 13.4278  10
   6 -12  -2 390.021 14.3138   6
   6 -12  -2 379.246 13.5339   8
  -6  12   2 370.434 14.0255   9
  -6  12   2 396.232 14.0471  11
   6  12  -2 400.565 13.8787  10
   6  12  -2 393.880 14.2224  11
  -6  12   2 392.493 14.6187   5
   5 -12  -2 114.859 5.09456   8
   5 -12  -2 106.174 5.46668   6
   5 -12  -2 125.151 5.61502   7
  -5  12   2 106.092 4.88865   3
   5  12  -2 123.695 5.16326  10
  -5  12   2 123.480 5.91120   5
  -5  12   2 109.945 4.63557  10
  -5  12   2 105.316 4.96716   8
  -5  12   2 105.076 5.43372   6
  -5  12   2 119.563 4.57541  10
   5  12  -2 113.205 4.64303   3
  -4 -12   2 325.362 11.3693   3
   4 -12  -2 318.306 11.0293   8
   4 -12  -2 317.802 11.6889   6
  -4 -12   2 322.399 10.2309   4
   4 -12  -2 300.875 11.3344  10
   4 -12  -2 328.592 11.5366   7
  -4  12   2 318.197 10.9201   8
   4  12  -2 331.180 11.3330  10
   4  12  -2 327.567 10.8611   3
  -4  12   2 303.731 11.4692   6
  -4  12   2 312.498 11.1095   3
  -4  12   2 328.980 11.7847   5
  -4  12   2 324.007 11.0026  10
  -4  12   2 319.073 10.7396  10
  -3 -12   2 1379.15 95.5348   2
   3 -12  -2 1361.12 51.9804   1
  -3 -12   2 1330.01 49.7152   1
   3 -12  -2 1303.82 100.981   2
  -3  12   2 1496.21 52.9420   1
  -3  12   2 1429.17 101.230   2
   3  12  -2 1389.19 50.8845   1
  -2 -12   2 109.551 3.71799   7
  -2 -12   2 113.262 4.19028   4
   2 -12  -2 111.448 5.01486  10
   2 -12  -2 113.638 4.96301   7
  -2 -12   2 112.445 4.89615   3
  -2  12   2 114.216 4.74796   7
   2  12  -2 106.563 4.66010   6
  -2  12   2 109.105 4.68560   8
  -2  12   2 111.282 4.71725  10
   2  12  -2 114.294 4.76776   3
   2  12  -2 111.735 4.70009  10
  -1 -12   2 28.2052 2.17236   3
   1 -12  -2 35.0460 2.22256   7
  -1 -12   2 34.2102 1.65949   7
  -1 -12   2 33.4805 1.88863   4
  -1  12   2 36.5037 2.49854   3
   1  12  -2 32.5926 2.14130   6
  -1  12   2 30.1529 2.02437   7
   1  12  -2 37.1623 2.34103   3
  -1  12   2 31.8504 2.26771  10
   1  12  -2 31.6095 2.14780  10
  -1  12   2 40.6313 2.36580   8
   0 -12   2 11.1367 1.43117  10
   0 -12   2 15.9068 1.98635   8
   0 -12   2 12.8080 1.09216   7
   0 -12   2 16.3314 1.89097   3
   0 -12   2 12.3936 1.60097   6
   0 -12  -2 13.3246 1.61046   4
   0 -12   2 12.7555 1.19987   4
   0 -12  -2 13.5798 1.57324   7
   0  12   2 9.78930 1.46217   3
   0  12   2 14.8700 1.66374   7
   0  12  -2 11.5029 1.45729   6
   0  12  -2 11.6626 1.51750   3
   0  12   2 11.0543 1.49323  10
   1 -12   2 17.9614 2.27107   8
   1 -12   2 19.1817 1.50601   7
   1 -12   2 18.7823 1.75805   6
   1 -12   2 20.5613 1.83942   3
  -1 -12  -2 17.1602 1.44420   4
  -1 -12  -2 19.4363 1.55003   7
   1 -12   2 17.8551 1.70222  10
  -1  12  -2 19.2623 1.76397   6
   1  12   2 17.5361 2.00929  10
   1  12   2 15.0547 1.95601   3
   1  12   2 18.1633 1.56192   7
  -1  12  -2 21.5411 2.28666   3
   2  12   2 876.262 27.5125   3
  -2  12  -2 860.288 28.1680   8
  -2  12  -2 814.535 27.9471   3
   2  12   2 859.716 26.5256   7
   3 -12   2 88.9851 4.90870   8
   3 -12   2 78.3257 4.21073   4
  -3 -12  -2 87.7205 4.25344  10
   3 -12   2 95.5527 4.77945   6
  -3 -12  -2 87.2057 3.91669   7
   3 -12   2 94.4827 4.59421   3
   3 -12   2 92.8185 4.52884  10
   3  12   2 94.7805 4.60384  10
   3  12   2 86.6923 3.51855   5
   3  12   2 95.3064 4.86898   3
  -3  12  -2 87.4854 4.79305   8
  -3  12  -2 93.2521 4.78318   3
  -3  12  -2 88.3243 4.33813  10
  -3  12  -2 95.2066 5.03890   6
   3  12   2 80.5324 4.00842   7
   4 -12   2 354.135 12.9035   6
   4 -12   2 344.023 12.3535  10
   4 -12   2 333.121 12.9603   8
   4 -12   2 354.072 12.4950   3
  -4 -12  -2 337.482 11.8189  10
   4  12   2 328.545 13.0936   3
   4  12   2 349.484 12.4866  10
   4  12   2 330.338 11.8344   7
  -4  12  -2 359.923 12.6243  10
   4  12   2 347.063 13.8513   8
   5 -12   2 91.3674 5.24923   6
   5 -12   2 84.0369 5.25107   8
   5 -12   2 97.6753 6.96255   3
   5 -12   2 93.9305 4.90283  10
  -5  12  -2 93.3457 4.27820   9
   5  12   2 90.1441 4.44888   7
   5  12   2 92.1408 6.02171   8
   5  12   2 88.3987 4.81096  10
  -5  12  -2 94.9150 4.79661  10
   6 -12   2 17.8548 2.31878   3
   6 -12   2 22.1483 2.77496  10
   6 -12   2 12.9888 3.18515   8
   6 -12   2 17.4784 2.82190   6
   6  12   2 17.2667 2.40444  10
  -6  12  -2 14.7953 2.41741   5
   6  12   2 11.7863 2.71105   8
   7 -12   2 8.72560 1.96455   7
   7 -12   2 12.9352 2.63017   6
   7 -12   2 8.73675 2.19952   8
   7 -12   2 13.2397 2.19397  10
   7 -12   2 12.6490 2.12029   3
   7  12   2 13.7640 3.11840   8
   7  12   2 15.1350 3.09370  10
   8 -12   2 37.6249 3.53911  10
   8 -12   2 40.0787 4.11694   8
   8 -12   2 40.0700 3.28393   3
   8 -12   2 43.0475 3.93266   7
   8 -12   2 35.0622 4.23373   6
   8  12   2 33.1198 4.88340   8
  -8  12  -2 43.2943 3.97392   5
  10 -13  -2 103.561 8.69483   6
  10 -13  -2 83.4313 5.88654   7
 -10  13   2 85.1497 6.37476   5
  10  13  -2 96.5574 7.48216   8
   9 -13  -2 18.8667 3.21070   6
   9 -13  -2 21.3333 3.06589   7
  -9  13   2 22.0663 3.44117   5
  -9  13   2 24.9210 3.30838   9
   9  13  -2 24.1102 4.08169   8
   8 -13  -2 17.5644 2.85071   6
   8 -13  -2 19.4035 2.39074  10
   8 -13  -2 14.0731 2.38969   7
  -8  13   2 14.9451 2.34823  11
  -8  13   2 14.7982 2.38106   9
   8  13  -2 15.2632 2.97197   8
   7 -13  -2 201.783 8.88101   7
   7 -13  -2 220.073 9.47570   6
   7 -13  -2 209.107 8.27017  10
   7 -13  -2 201.757 8.44791   8
  -7  13   2 202.046 9.42697   5
  -7  13   2 197.494 8.81804   9
  -7  13   2 196.505 8.73289  11
   6 -13  -2 329.812 12.6381   6
   6 -13  -2 311.013 11.7841   8
  -6  13   2 337.587 12.5005   9
  -6  13   2 335.622 13.0362  11
  -6  13   2 330.888 12.9096   5
   6  13  -2 322.315 11.6218  10
   6  13  -2 335.122 12.5340  11
   5 -13  -2 3.02775 0.95766   8
   5 -13  -2 1.67527 0.96033   7
   5 -13  -2 4.05646 1.34517   6
  -5  13   2 2.44571 0.82164  10
   5  13  -2 2.46862 0.90005  10
  -5  13   2 2.84680 0.79212  10
  -5  13   2 2.20679 1.00643   5
  -5  13   2 3.42865 1.00643   8
  -4 -13   2 286.010 9.50850   4
  -4 -13   2 301.511 10.8682   3
   4 -13  -2 300.405 11.1602   6
   4 -13  -2 272.745 11.4745  10
   4 -13  -2 307.174 10.4999   8
   4 -13  -2 316.179 11.0432   7
  -4  13   2 292.321 10.1725  10
  -4  13   2 298.307 10.3370   8
   4  13  -2 302.820 10.3008   3
   4  13  -2 302.588 10.7755  10
  -4  13   2 287.558 10.9017   6
  -4  13   2 287.791 10.5480   3
  -4  13   2 314.780 11.7172  10
   4  13  -2 279.140 10.2207  10
   3 -13  -2 78.8295 4.07799   6
   3 -13  -2 68.1949 3.70787   7
  -3 -13   2 67.7602 2.84477   4
   3 -13  -2 60.9168 3.67762  10
  -3 -13   2 67.6897 3.70537   3
   3  13  -2 71.1795 3.55860   6
   3  13  -2 65.7445 3.95912   8
   3  13  -2 64.5113 3.37027   3
  -3  13   2 71.6443 3.47109   8
  -3  13   2 68.8302 3.58314  10
   3  13  -2 68.7533 3.41364  10
  -2 -13   2 32.8157 1.47044   7
  -2 -13   2 32.8060 1.79557   4
   2 -13  -2 32.6831 2.32874   7
   2 -13  -2 31.5373 2.41214  10
  -2 -13   2 37.5762 2.50162   3
  -2  13   2 33.8303 2.22865   7
   2  13  -2 30.9432 2.16796  10
   2  13  -2 29.3499 2.16635   6
  -2  13   2 33.8986 2.37772  10
   2  13  -2 34.7329 2.29728   3
  -2  13   2 30.9549 2.21427   8
  -2  13   2 32.5580 2.42426   6
   1 -13  -2 1243.25 49.5072   1
   1 -13  -2 1268.06 102.990   2
  -1 -13   2 1346.27 100.526   2
  -1 -13   2 1318.03 48.5304   1
  -1  13   2 1307.30 50.1544   1
   1  13  -2 1175.19 90.3098   2
  -1  13   2 1203.09 96.9827   2
   1  13  -2 1328.65 50.2115   1
   0 -13  -2 12.5566 1.51664   7
   0 -13   2 12.2696 1.91530   6
   0 -13   2 9.56790 1.51708   3
   0 -13   2 13.3730 1.27794   4
   0 -13   2 10.4227 1.71069   8
   0 -13   2 12.4542 1.67282  10
   0 -13  -2 12.0962 1.61081   4
   0 -13   2 12.5559 1.26398   7
   0  13  -2 10.5578 1.57792   3
   0  13   2 10.5250 1.56261  10
   0  13   2 8.75603 1.52206   3
   0  13  -2 12.1459 1.56830   6
   0  13   2 11.7644 1.47049   7
   0  13  -2 12.9628 2.20036   8
  -1 -13  -2 41.3953 2.38145   7
   1 -13   2 35.0703 2.60990   6
  -1 -13  -2 40.6307 2.35580   4
   1 -13   2 39.6906 2.71603   3
   1 -13   2 42.7196 2.38647   7
   1 -13   2 41.4641 2.97028   8
   1 -13   2 40.1160 2.66859  10
  -1  13  -2 38.5044 2.85888   8
  -1  13  -2 40.7847 2.79526   3
  -1  13  -2 42.3272 2.64819  10
   1  13   2 32.3195 2.65294   3
   1  13   2 43.6022 2.81075  10
  -1  13  -2 38.6654 2.61462   6
   1  13   2 40.5238 2.43401   7
   2 -13   2 59.5376 3.16129   7
  -2 -13  -2 53.0868 3.17068   7
  -2 -13  -2 54.6581 2.38858   4
   2 -13   2 57.6103 3.43395   3
   2 -13   2 55.4146 3.69476   8
   2 -13   2 52.6634 3.11983   4
   2 -13   2 62.3482 3.46469  10
   2 -13   2 55.8826 3.47272   6
   2  13   2 51.5263 3.46374   3
  -2  13  -2 59.6680 3.66531  10
  -2  13  -2 59.1784 3.60782   8
   2  13   2 53.9763 3.33369  10
   2  13   2 53.3421 2.95057   7
  -2  13  -2 57.3943 3.49245   6
  -2  13  -2 51.5804 3.39735   3
   3 -13   2 72.6270 4.07709   3
   3 -13   2 73.8567 3.91173   7
  -3 -13  -2 74.9263 3.46433   7
   3 -13   2 74.8609 4.28556   6
   3 -13   2 72.2337 4.45700   8
   3 -13   2 77.5201 4.12058  10
   3  13   2 68.0427 3.56625   7
  -3  13  -2 74.4607 3.89880  10
  -3  13  -2 78.0675 4.39080  10
   3  13   2 61.9683 4.01399   3
  -3  13  -2 74.8594 4.47207   6
  -3  13  -2 65.5868 4.18362   8
   3  13   2 79.5925 4.18537  10
   4 -13   2 198.305 8.65372   6
   4 -13   2 201.739 8.29237  10
   4 -13   2 213.157 8.44039   3
   4 -13   2 197.574 8.81844   8
   4  13   2 208.115 8.36990  10
   4  13   2 206.412 9.62337   8
   4  13   2 193.527 7.79610   7
  -4  13  -2 201.528 7.99449  10
  -4  13  -2 207.700 8.49227  10
   5 -13   2 137.260 6.89319   6
   5 -13   2 123.608 6.18575   3
   5 -13   2 138.160 6.40751  10
   5  13   2 131.650 7.65587   8
   5  13   2 134.639 6.35922  10
  -5  13  -2 139.796 5.81917   9
  -5  13  -2 136.163 6.24471  10
   6 -13   2 114.885 6.02165   7
   6 -13   2 99.6699 5.51135  10
   6 -13   2 97.9992 5.98281   6
   6 -13   2 108.071 5.56773   3
   6 -13   2 106.942 6.35863   8
   6  13   2 107.528 7.11250   8
   6  13   2 107.847 5.68470  10
   7 -13   2 109.057 6.55636   8
   7 -13   2 97.5198 5.46045   3
   7 -13   2 98.3889 5.59339  10
   7 -13   2 100.316 6.28832   6
   7 -13   2 94.7367 5.84690   7
   7  13   2 109.466 6.38080  10
   7  13   2 106.287 7.42749   8
  -7  13  -2 104.162 6.17788   5
   8 -13   2 7.57703 2.30285   7
   8 -13   2 6.98737 1.91346  10
   8 -13   2 10.8233 2.07763   3
   8 -13   2 12.0521 2.76615   8
   8 -13   2 13.0150 3.45880   6
   8  13   2 5.77830 2.74974   8
  -8  13  -2 9.64543 2.35139   5
   9 -14  -2 107.021 6.70081   6
   9 -14  -2 93.3460 6.11118   7
  -9  14   2 109.366 6.96443   5
   9  14  -2 116.441 8.01039   8
   8 -14  -2 0.29500 1.08570   6
   8 -14  -2 1.67347 1.22860   7
  -8  14   2 0.15691 0.82665  11
   8  14  -2 0.12655 1.13625   8
  -8  14   2 -0.5385 0.73929   9
  -8  14   2 0.89540 1.16193   5
   7 -14  -2 15.1007 2.38330   7
   7 -14  -2 15.7110 2.53301   6
   7 -14  -2 18.3820 2.43646   8
  -7  14   2 19.5581 2.76445   9
  -7  14   2 16.7750 2.47282  11
  -7  14   2 22.3378 5.08630   5
   6 -14  -2 35.4300 3.07762   7
   6 -14  -2 41.1713 3.02543   8
  -6  14   2 38.9721 3.40044   5
   6  14  -2 34.6898 2.69522  10
  -6  14   2 42.5304 3.35273   9
  -6  14   2 40.3301 3.19116  11
   5 -14  -2 80.9155 4.54388   7
   5 -14  -2 77.1172 4.20277   8
   5 -14  -2 81.9571 4.81804   6
  -5  14   2 83.7585 3.86000  10
  -5  14   2 85.1209 4.73148   8
  -5  14   2 85.2340 4.05905  10
  -5  14   2 78.3800 4.79319   5
   5  14  -2 85.0238 4.37079  10
  -4 -14   2 387.006 13.6342   3
   4 -14  -2 382.861 13.1245   8
   4 -14  -2 394.572 13.6746   7
   4 -14  -2 397.396 13.9744   6
  -4 -14   2 376.127 12.0685   4
   4  14  -2 382.574 13.4897  10
  -4  14   2 374.198 12.9935   8
   4  14  -2 356.297 12.8763  10
  -4  14   2 374.197 13.6179   6
   4  14  -2 394.427 13.6709   3
  -4  14   2 379.614 13.3451   3
  -4  14   2 398.817 13.2337  10
   3 -14  -2 70.3307 4.01307  10
  -3 -14   2 72.2888 3.76282   4
   3 -14  -2 68.6043 4.01296   6
  -3 -14   2 76.9527 4.06766   3
   3 -14  -2 84.8019 4.12421   7
   3  14  -2 73.5521 3.68367   3
  -3  14   2 68.2577 3.58481   8
   3  14  -2 67.3282 4.12346   8
   3  14  -2 76.0018 4.12645  10
  -3  14   2 76.1340 3.86522  10
   3  14  -2 73.4662 3.66057  10
  -3  14   2 71.1132 3.96281   6
  -3  14   2 68.3950 3.69005   7
   3  14  -2 65.5239 3.61381   6
  -3  14   2 74.3182 3.87109   3
   2 -14  -2 158.768 6.73721  10
  -2 -14   2 156.279 5.16293   7
  -2 -14   2 154.328 5.58757   4
  -2 -14   2 158.891 6.61879   3
   2 -14  -2 160.396 6.45992   7
  -2  14   2 149.238 6.24797   8
  -2  14   2 150.172 6.22058  10
  -2  14   2 159.168 6.51530  10
   2  14  -2 154.251 6.29116   6
   2  14  -2 153.948 6.29159   3
  -2  14   2 139.602 6.46155   6
  -2  14   2 159.188 6.26288   7
   2  14  -2 161.500 6.33317  10
  -2  14   2 152.905 6.54245   3
   1 -14  -2 9.50878 1.42632   7
  -1 -14   2 6.95833 1.39769   3
  -1 -14   2 8.45051 1.10317   4
  -1 -14   2 8.86671 0.97870   7
   1  14  -2 8.98588 1.44874   3
  -1  14   2 5.49087 1.19297   3
  -1  14   2 7.85874 1.30752   8
  -1  14   2 9.65931 1.48023  10
  -1  14   2 7.92673 1.22545   7
   1  14  -2 10.0218 1.49032   6
   1  14  -2 5.50536 1.45825  10
   0 -14   2 239.920 8.11506   7
   0 -14   2 247.639 9.39092   4
   0 -14  -2 264.501 10.7138   7
   0 -14   2 236.556 9.29726   8
   0 -14   2 223.362 8.75781   6
   0 -14   2 230.031 9.00290   3
   0 -14  -2 234.932 8.87503   4
   0  14  -2 241.031 11.7924   8
   0  14   2 229.183 8.96105  10
   0  14  -2 246.526 9.02776   3
   0  14   2 212.765 8.99354   3
   0  14  -2 225.608 8.70164   6
   0  14   2 240.332 8.55632   7
   1 -14   2 45.5055 3.04870   6
   1 -14   2 48.2557 3.09840   3
   1 -14   2 44.8606 2.75568   4
  -1 -14  -2 47.3433 2.67195   4
  -1 -14  -2 42.2573 3.23637  10
   1 -14   2 49.2225 3.02761  10
   1 -14   2 43.7240 2.54713   7
   1 -14   2 53.5115 3.44094   8
   1  14   2 41.0022 2.59027   7
   1  14   2 43.0498 3.08510   3
  -1  14  -2 49.9517 3.61301   3
  -1  14  -2 46.1142 3.36186   6
  -1  14  -2 38.9563 2.95674   8
  -1  14  -2 46.1932 2.87090  10
   1  14   2 49.5129 3.13052  10
   2 -14   2 24.1712 2.30489   6
   2 -14   2 21.9745 2.12767  10
  -2 -14  -2 20.8046 1.38001   4
  -2 -14  -2 25.3376 1.84845   7
   2 -14   2 23.8008 1.95208   7
   2 -14   2 24.3484 2.23737   3
   2 -14   2 19.5422 1.91869   4
  -2 -14  -2 21.9054 2.42498  10
   2 -14   2 23.9713 2.45458   8
  -2  14  -2 22.8013 2.00816  10
   2  14   2 20.2517 2.29801  10
   2  14   2 23.0567 2.22770   3
  -2  14  -2 19.6463 2.32681   3
   2  14   2 24.0084 1.92347   7
  -2  14  -2 20.5799 2.48477   6
  -2  14  -2 22.2148 2.23419   8
   3 -14   2 108.964 5.79355   8
  -3 -14  -2 115.259 4.66885   7
   3 -14   2 110.889 5.58358   6
   3 -14   2 115.894 5.40683  10
  -3 -14  -2 90.4202 5.15978  10
   3 -14   2 116.026 5.48856   3
   3 -14   2 115.505 5.22029   7
  -3  14  -2 115.893 5.70699  10
   3  14   2 98.6199 5.36418   3
  -3  14  -2 106.467 5.07601  10
   3  14   2 102.120 4.77953   7
   3  14   2 108.182 5.35071  10
   4 -14   2 292.134 11.8161   6
   4 -14   2 289.760 11.9192   8
   4 -14   2 307.746 11.3408   7
   4 -14   2 299.665 12.2175   3
   4 -14   2 299.147 11.3161  10
  -4  14  -2 288.904 10.9259  10
   4  14   2 301.221 11.3596  10
  -4  14  -2 310.578 11.5366  10
   5 -14   2 51.4135 3.71688  10
   5 -14   2 56.0714 4.25247   8
   5 -14   2 47.5157 4.03114   7
   5 -14   2 52.7776 4.65894   6
   5  14   2 52.9680 5.41929   8
  -5  14  -2 56.0273 3.69307  10
   5  14   2 49.8295 3.56416  10
   6 -14   2 38.6594 3.65632   6
   6 -14   2 41.4199 3.40314  10
   6 -14   2 46.1382 3.66019   7
   6 -14   2 40.7334 3.27652   3
   6 -14   2 35.9055 3.72504   8
   6  14   2 40.8892 5.90282  10
   6  14   2 36.8521 4.74805   8
   7 -14   2 366.905 15.0922   8
   7 -14   2 372.482 14.6459   7
   7 -14   2 391.287 14.2569   3
   7 -14   2 369.885 14.1436  10
   7 -14   2 355.511 14.8799   6
  -7  14  -2 351.492 16.1302   5
   7  14   2 397.611 16.9207   8
   8 -14   2 253.446 12.2815   6
   8 -14   2 240.868 11.6722   8
   8 -14   2 250.386 10.7815  10
   8 -14   2 256.480 10.6473   3
   8 -14   2 250.020 11.8771   7
  -8  14  -2 251.276 11.5193   5
   8  14   2 255.002 14.6132   8
   9 -15  -2 11.2540 2.40777   7
   9  15  -2 11.2616 2.94577   8
  -9  15   2 14.1117 3.02463   5
   8 -15  -2 2.58173 1.37283   7
   8 -15  -2 4.28458 1.85640   6
  -8  15   2 3.92536 1.53530   5
  -8  15   2 3.61406 1.54437   9
  -8  15   2 2.80678 1.22882  11
   7 -15  -2 9.64982 2.25793   6
   7 -15  -2 7.44898 1.72764   7
  -7  15   2 7.85519 1.75927  11
  -7  15   2 10.1364 2.21795   9
  -7  15   2 6.52239 1.88839   5
   6 -15  -2 9.87545 2.16600   6
   6 -15  -2 9.70268 2.45733   7
   6 -15  -2 9.56663 1.79243   8
   6  15  -2 10.7418 1.74771  10
  -6  15   2 7.51266 1.90004   5
  -6  15   2 9.16280 1.84769  11
  -6  15   2 11.5206 2.15545   9
   5 -15  -2 2.51745 1.20718   6
   5 -15  -2 1.13841 0.85607   8
   5 -15  -2 2.03548 0.98682   7
  -5  15   2 1.28820 0.95630   5
  -5  15   2 1.44471 0.75054  10
   5  15  -2 1.38857 0.85755  10
  -4 -15   2 12.9466 2.03885   3
   4 -15  -2 9.76536 1.80224   8
   4 -15  -2 10.6770 1.87720   6
   4 -15  -2 10.5503 1.76248   7
  -4  15   2 8.90782 1.49969  10
   4  15  -2 9.17265 1.71835  10
  -4  15   2 10.1158 1.56123   8
  -4  15   2 10.8086 1.56775  10
   4  15  -2 11.2536 1.57174  10
   4  15  -2 9.60900 1.65138   3
   3 -15  -2 41.3915 3.06309   6
   3 -15  -2 41.3763 3.05052  10
  -3 -15   2 45.6855 3.07256   3
   3 -15  -2 38.2738 2.77513   7
  -3 -15   2 41.9724 2.04799   4
  -3  15   2 33.1171 2.58860  10
   3  15  -2 35.6201 2.53517   3
  -3  15   2 34.6625 2.63597   3
  -3  15   2 38.1685 2.64205   7
  -3  15   2 38.4678 2.95071  10
   3  15  -2 37.2342 2.63561   6
   3  15  -2 47.8869 3.20528  10
  -3  15   2 38.4198 2.60274   8
   3  15  -2 37.5955 2.56308  10
   3  15  -2 45.2645 3.26303   8
  -3  15   2 37.6001 2.79719   6
  -2 -15   2 0.90125 0.45086   4
   2 -15  -2 0.88032 0.67276   7
  -2 -15   2 1.11621 0.38127   7
   2 -15  -2 1.86032 0.89805  10
  -2 -15   2 1.10761 0.74120   3
   2  15  -2 0.44166 0.65275   8
   2  15  -2 1.56213 0.91664  10
  -2  15   2 0.38301 0.56440   3
   2  15  -2 0.37220 0.56468   3
   2  15  -2 0.16748 0.49244  10
  -2  15   2 1.48390 0.83262   8
  -2  15   2 0.56256 0.65473  10
  -2  15   2 0.52078 0.58850  10
   2  15  -2 -0.0366 0.52639   6
  -2  15   2 0.71597 0.65494   6
  -1 -15   2 271.259 8.82878   7
  -1 -15   2 271.627 9.11461   4
  -1 -15   2 263.848 10.0536   3
   1 -15  -2 274.767 9.72585   7
   1 -15  -2 254.292 10.0605  10
  -1  15   2 268.163 10.1036   3
   1  15  -2 268.658 9.77364  10
   1  15  -2 250.040 9.70002   6
  -1  15   2 272.934 10.0570  10
  -1  15   2 255.331 10.0284   6
   1  15  -2 261.978 9.81372   3
   1  15  -2 266.744 10.4284   8
  -1  15   2 271.393 9.57439   7
   0 -15  -2 835.256 27.6231  10
   0  15  -2 847.429 27.5048   3
   0  15  -2 875.390 27.3328  10
   0  15   2 879.696 27.0139   7
   0  15   2 885.000 27.8591   3
   0  15  -2 868.784 27.4366   6
   0  15   2 855.243 27.7111   6
   1 -15   2 20.7050 2.32878  10
   1 -15   2 21.5933 2.63985   8
  -1 -15  -2 17.1422 2.21516  10
   1 -15   2 19.1787 2.29372   7
   1 -15   2 18.6040 1.78709   4
   1 -15   2 23.0820 2.13740   6
  -1 -15  -2 20.4365 1.78253   4
   1 -15   2 17.7300 2.15220   3
  -1 -15  -2 18.6961 1.68517   7
  -1  15  -2 16.2959 2.12587   3
   1  15   2 13.3075 1.92809  10
  -1  15  -2 20.0348 2.48156   8
   1  15   2 21.5976 1.81788   7
  -1  15  -2 16.6788 1.96291  10
  -1  15  -2 20.1933 2.00109   6
   1  15   2 23.7654 2.26075   3
   2 -15   2 9.92158 1.70107  10
   2 -15   2 12.5450 2.08066   6
  -2 -15  -2 5.56943 1.29855  10
   2 -15   2 8.20370 1.49456   4
   2 -15   2 6.49057 1.26537   7
   2 -15   2 7.95106 1.54458   3
  -2 -15  -2 10.7791 1.15264   4
  -2 -15  -2 7.55213 1.22147   7
   2 -15   2 7.36001 1.69093   8
  -2  15  -2 9.06515 1.52006  10
  -2  15  -2 7.59192 1.69465  10
  -2  15  -2 7.50123 2.61062   3
   2  15   2 8.15996 1.66092   3
   2  15   2 6.08524 1.39460  10
  -2  15  -2 7.73189 1.61336   8
  -2  15  -2 6.69508 1.53905   6
   2  15   2 9.18841 1.43732   7
  -3 -15  -2 269.180 9.46148   7
   3 -15   2 284.700 10.8476   6
   3 -15   2 283.469 10.6325   3
   3 -15   2 262.451 10.3509  10
   3 -15   2 266.491 10.1319   7
   3 -15   2 266.550 11.0053   8
   3  15   2 259.957 10.1399   7
  -3  15  -2 298.230 10.9905  10
  -3  15  -2 253.262 10.0554  10
   3  15   2 263.263 10.4307  10
   3  15   2 267.373 10.6155   3
   4 -15   2 4.28702 1.36927   3
   4 -15   2 3.61016 1.23027   7
   4 -15   2 3.56219 1.44744   6
   4 -15   2 4.93137 1.70469   8
   4 -15   2 4.17509 1.41457  10
  -4  15  -2 3.38357 1.34512  10
   4  15   2 1.59777 0.98602  10
   5 -15   2 3.58672 1.28864   7
   5 -15   2 6.37392 1.56268   3
   5 -15   2 2.88295 1.17980  10
   5 -15   2 3.54039 1.52343   8
   5 -15   2 3.78879 1.52939   6
  -5  15  -2 5.39141 1.46441  10
   5  15   2 2.73822 1.56235   8
   5  15   2 3.47117 1.22624  10
   6 -15   2 12.2807 2.18800  10
   6 -15   2 14.3358 2.38631   3
   6 -15   2 12.7982 2.58526   8
   6 -15   2 13.0967 2.50578   6
   6 -15   2 11.3691 2.12192   7
   6  15   2 13.4144 3.11303   8
   6  15   2 15.6963 2.41288  10
   7 -15   2 64.1445 4.52479  10
   7 -15   2 64.1597 5.06714   6
   7 -15   2 73.2083 5.42239   8
   7 -15   2 67.1505 4.86239   7
   7 -15   2 63.7105 4.46194   3
   7  15   2 58.0158 5.71461   8
  -7  15  -2 68.6902 5.10206   5
   8 -15   2 20.9934 3.28943   7
   8 -15   2 27.1638 3.99249   8
   8 -15   2 28.8373 4.12846   6
   8 -15   2 26.4086 3.37668  10
   8 -15   2 24.6661 3.22291   3
  -8  15  -2 24.2427 3.58341   5
   8  15   2 24.5696 4.50084   8
   9 -16  -2 22.4300 5.33180   7
   9 -16  -2 28.8389 3.94030   6
  -9  16   2 22.3882 3.59422   5
   9  16  -2 26.4187 4.25670   8
   8 -16  -2 23.3429 3.22907   7
   8 -16  -2 34.9853 4.25809   6
  -8  16   2 29.3825 3.51668  11
  -8  16   2 27.1291 3.88620   5
  -8  16   2 35.3080 3.98355   9
   7 -16  -2 2.88997 1.51557   6
   7 -16  -2 0.44539 0.99914   7
  -7  16   2 2.69296 1.25818  11
  -7  16   2 1.34155 1.16378   9
   6 -16  -2 15.5864 2.20847   8
   6 -16  -2 11.0093 2.11032   7
   6  16  -2 16.0559 2.20981  10
  -6  16   2 20.0746 3.05053   5
   5 -16  -2 29.3552 3.81953   7
   5 -16  -2 30.6578 2.53252   8
   5  16  -2 30.2315 2.34566  10
   5  16  -2 26.3340 2.53392  10
  -5  16   2 27.1382 2.33383  10
  -5  16   2 26.7998 3.30848   5
  -4 -16   2 14.2075 2.09613   3
   4 -16  -2 9.53010 1.79715   6
   4 -16  -2 10.7467 1.85445   7
   4  16  -2 12.0319 1.81820   6
  -4  16   2 7.95794 1.39906  10
   4  16  -2 11.7495 1.67879  10
  -4  16   2 15.3123 1.99370  10
   4  16  -2 10.2070 1.75678  10
   3 -16  -2 27.1880 3.04035   6
   3 -16  -2 25.2267 2.72038   7
  -3 -16   2 22.5593 2.59247   3
  -3 -16   2 21.7170 1.50786   4
  -3 -16   2 26.1666 1.25820   7
   3  16  -2 24.0878 2.32839   6
   3  16  -2 25.0228 2.16927   3
  -3  16   2 26.1939 2.17569  10
   3  16  -2 25.9108 2.85067  10
  -3  16   2 25.7337 2.30663  10
  -3  16   2 23.9107 2.09798   7
   3  16  -2 24.0547 2.08245  10
  -2 -16   2 19.3219 1.44522   4
   2 -16  -2 17.9939 2.12321   7
   2 -16  -2 17.4545 2.36333  10
  -2 -16   2 18.9380 2.29696   3
  -2 -16   2 18.3166 1.18933   7
  -2  16   2 18.6278 2.17616  10
  -2  16   2 21.8783 2.57731   6
   2  16  -2 13.7122 1.80251  10
  -2  16   2 17.0472 2.10321   3
   2  16  -2 19.8521 2.43529  10
   2  16  -2 19.3653 2.53329   8
  -2  16   2 19.2426 2.28734  10
   2  16  -2 18.0815 2.13712   3
  -2  16   2 18.3906 2.04091   7
   1 -16  -2 7.07571 1.25224   7
  -1 -16   2 6.20996 0.92794   7
  -1 -16   2 5.27208 0.97007   4
   1 -16  -2 4.93579 1.29508  10
  -1 -16   2 6.66498 1.44856   3
   1  16  -2 4.71348 1.39437   8
   1  16  -2 7.10570 1.38368   3
   1  16  -2 6.50575 1.60219  10
  -1  16   2 3.68806 1.12187   6
  -1  16   2 6.79842 1.41476   3
  -1  16   2 6.09364 1.29475   7
   1  16  -2 3.77403 1.07227  10
  -1  16   2 8.13388 1.46569  10
  -1  16   2 6.17227 1.32088  10
   0 -16  -2 13.9482 1.94286   4
   0 -16   2 14.4106 1.64006   4
   0 -16   2 17.2645 1.74525   7
   0 -16  -2 12.9138 1.97410  10
   0 -16   2 14.9224 1.92953   6
   0 -16   2 14.6226 2.10172   3
   0 -16  -2 15.8607 1.83909   7
   0  16   2 10.6277 1.84982   3
   0  16   2 13.6697 2.05447  10
   0  16  -2 12.7845 2.11982   8
   0  16  -2 9.87173 1.72094   6
   0  16  -2 14.5655 2.19283   3
   0  16  -2 14.9163 1.93623  10
   0  16   2 15.8670 2.31020   6
   0  16   2 12.3475 1.57904   7
   0  16  -2 13.9116 2.23245  10
   1 -16   2 247.815 9.63819   3
   1 -16   2 227.102 8.76628   4
   1 -16   2 251.753 9.43748  10
  -1 -16  -2 244.677 8.76994   7
   1 -16   2 240.679 9.47532   6
  -1 -16  -2 233.054 9.40900  10
  -1 -16  -2 247.984 8.86091   4
   1 -16   2 239.345 8.68140   7
   1 -16   2 228.341 9.66893   8
  -1  16  -2 235.142 9.41837   3
  -1  16  -2 277.210 10.2550  10
  -1  16  -2 214.054 9.53872   8
   1  16   2 223.316 8.67541   7
  -1  16  -2 245.736 10.5954  10
  -1  16  -2 225.106 9.21348   6
   1  16   2 254.539 9.59895  10
  -2 -16  -2 1113.65 35.2834  10
   2  16   2 1104.41 35.5995   3
   2  16   2 1141.81 34.6453   7
   3 -16   2 364.484 13.1088  10
  -3 -16  -2 335.708 11.8838   7
   3 -16   2 331.623 13.1674   6
   3 -16   2 349.269 12.6724   7
   3 -16   2 360.525 13.4119   3
   3 -16   2 348.008 13.5907   8
   3  16   2 331.187 12.2277   7
  -3  16  -2 371.077 13.4995  10
   3  16   2 359.763 13.1877  10
   3  16   2 404.451 17.2456   3
   4 -16   2 0.67560 1.01347   3
   4 -16   2 7.23928 1.75344   6
   4 -16   2 -0.0304 1.14129   8
   4 -16   2 3.15704 1.26807  10
   4 -16   2 2.59818 1.20039   7
  -4  16  -2 2.11988 1.17168  10
   4  16   2 1.88463 1.00670  10
   5 -16   2 -0.5700 0.66397   3
   5 -16   2 -0.4858 0.66324  10
   5 -16   2 3.11787 1.59319   6
   5 -16   2 -0.0210 1.34757   8
   5 -16   2 0.29440 0.91323   7
   5  16   2 0.54027 0.83466  10
  -5  16  -2 -0.4612 0.79608  10
   5  16   2 0.61011 1.26014   8
   6 -16   2 14.0419 2.70580   6
   6 -16   2 12.9656 2.29493   7
   6 -16   2 17.0633 2.64918   3
   6 -16   2 16.2462 2.97740   8
   6 -16   2 15.4903 2.58601  10
   6  16   2 18.0787 3.52038   8
   6  16   2 15.8057 2.48292  10
   7 -16   2 1.88315 1.64182   8
   7 -16   2 1.56886 1.16829   3
   7 -16   2 4.59965 1.85598   6
   7 -16   2 1.57733 1.20555  10
   7 -16   2 3.85710 1.62605   7
  -7  16  -2 2.73085 1.49972   5
   7  16   2 -0.8107 1.20992   8
   8 -16   2 0.46606 1.45583   6
   9 -17  -2 -0.0228 1.00828   7
  -9  17   2 1.11267 1.54529   5
   8 -17  -2 18.5835 3.05251   7
   8 -17  -2 11.3612 2.53538   6
  -8  17   2 12.8717 3.39485  11
  -8  17   2 13.9503 2.59160   9
  -8  17   2 12.2763 2.74803   5
   7 -17  -2 11.8910 2.32130   7
   7 -17  -2 8.73175 2.24056   6
  -7  17   2 11.3079 2.25196   9
  -7  17   2 13.3021 2.52982   5
  -7  17   2 10.8472 2.14518  11
   6 -17  -2 84.6323 4.77059   8
   6 -17  -2 85.2903 5.15506   7
   6 -17  -2 89.9796 5.54728   6
   6  17  -2 84.0394 4.79658  10
  -6  17   2 82.5204 5.54046   5
   5 -17  -2 260.569 10.8036   6
   5 -17  -2 252.227 10.4169   7
   5 -17  -2 258.434 9.94207   8
  -5  17   2 255.323 9.80013  10
  -5  17   2 257.686 10.8069   5
   5  17  -2 254.331 10.2128  10
  -4 -17   2 2.19757 1.10058   3
   4 -17  -2 3.59278 1.41004   6
   4 -17  -2 1.99122 1.07943   7
  -4  17   2 2.80013 1.05012  10
  -4  17   2 4.39202 1.19996   8
  -4  17   2 0.94036 0.79490  10
   4  17  -2 2.55541 1.06693   6
   4  17  -2 -0.0955 0.73908  10
  -3 -17   2 67.9234 4.83424   3
   3 -17  -2 66.8638 3.97775   7
   3  17  -2 65.1926 4.16301  10
   3  17  -2 65.7787 3.75706   3
  -3  17   2 65.8224 3.81028   8
   3  17  -2 59.0224 3.73681   6
  -3  17   2 65.5653 3.75130  10
  -3  17   2 68.7981 3.98710  10
  -2 -17   2 0.80699 0.44028   7
  -2 -17   2 0.30558 0.69580   3
   2 -17  -2 0.56905 0.66060   7
  -2 -17   2 0.14839 0.41461   4
   2  17  -2 0.15555 0.62244   6
  -2  17   2 0.01067 0.53832  10
  -2  17   2 -0.0353 0.59099   8
   2  17  -2 0.40820 0.71037   3
   2  17  -2 1.56979 0.96449  10
  -2  17   2 0.22835 0.56288   7
  -2  17   2 0.14069 0.61367  10
   1 -17  -2 295.546 10.5415   7
  -1 -17   2 289.133 9.59138   7
  -1 -17   2 302.199 11.2268   3
   1  17  -2 298.833 11.3883  10
  -1  17   2 269.268 10.1653   7
   1  17  -2 271.163 10.5537   6
  -1  17   2 282.320 10.8708  10
  -1  17   2 274.518 10.8131   3
   0 -17  -2 938.288 29.5888   4
   0  17  -2 914.813 29.6307   3
   0  17   2 889.963 29.7058   3
   0  17   2 952.773 29.8643  10
   0  17  -2 930.402 29.4823   6
   0  17   2 923.687 29.5467   7
   0  17   2 923.085 29.6831   8
  -1 -17  -2 235.177 8.49260   4
   1 -17   2 209.835 8.30899   4
   1 -17   2 227.468 8.27091   7
  -1 -17  -2 200.249 10.0765  10
   1 -17   2 215.767 8.99550   6
   1 -17   2 234.314 9.54039   8
   1 -17   2 219.448 9.20507   3
  -1 -17  -2 219.448 8.26451   7
   1  17   2 199.875 8.93946   3
  -1  17  -2 228.277 9.53747  10
   1  17   2 232.474 9.18094  10
   1  17   2 225.688 8.36871   7
   2 -17   2 3.89442 1.23305  10
   2 -17   2 4.57268 1.33427   3
   2 -17   2 5.49867 1.24267   7
  -2 -17  -2 7.20140 1.31968   7
   2 -17   2 3.35485 1.37974   8
   2 -17   2 4.82070 1.53997   6
  -2  17  -2 4.45913 1.48743  10
   2  17   2 5.54530 1.40451  10
   2  17   2 3.96878 1.09255   7
   2  17   2 3.26082 1.37940   3
   3 -17   2 31.7534 2.83957  10
   3 -17   2 25.6423 3.70033   6
   3 -17   2 26.1627 3.34880   8
   3 -17   2 29.3983 2.50558   7
  -3 -17  -2 25.6219 2.05176   7
   3 -17   2 33.3969 2.96197   3
   3  17   2 28.5756 2.76364  10
  -3  17  -2 25.5257 3.10709  10
   4 -17   2 105.025 5.77730   3
   4 -17   2 110.093 5.57323   7
   4 -17   2 110.162 6.17344   6
   4 -17   2 100.556 6.10082   8
  -4 -17  -2 101.499 4.59902   7
   4  17   2 100.050 5.66469  10
  -4  17  -2 107.053 5.82372  10
   5 -17   2 84.0807 4.99116   7
   5 -17   2 81.3061 5.07926   3
   5 -17   2 82.9844 5.02085  10
   5 -17   2 73.6306 5.12310   6
   5 -17   2 71.4032 5.26752   8
   5  17   2 88.9590 6.31936   8
  -5  17  -2 82.8185 4.97342  10
   6 -17   2 12.5435 2.70894   6
   6 -17   2 8.57757 1.91791   3
   6 -17   2 8.17600 1.93354   7
   6 -17   2 8.66529 1.95499  10
   6 -17   2 4.94046 1.95079   8
   6  17   2 10.7303 2.17794  10
   6  17   2 8.39744 2.52625   8
   7 -17   2 53.7748 4.27639  10
   7 -17   2 62.2999 4.51272   3
   7 -17   2 53.2306 4.40292   7
   7 -17   2 56.9605 5.04569   8
   7 -17   2 51.3982 4.90445   6
  -7  17  -2 60.9278 4.92394   5
   7  17   2 41.8879 6.33230   8
   9 -18  -2 81.3229 6.13745   6
   9  18  -2 84.6417 7.02055   8
   8 -18  -2 140.716 7.69851   7
   8 -18  -2 137.327 8.00990   6
  -8  18   2 155.937 8.61776   5
  -8  18   2 142.245 7.75544   9
   7 -18  -2 91.1804 5.94040   6
   7 -18  -2 86.5715 5.55323   7
  -7  18   2 93.2198 5.56886  11
  -7  18   2 87.0942 5.97161   9
  -7  18   2 92.3242 6.12673   5
   6 -18  -2 0.52145 1.00517   7
   6 -18  -2 1.92449 1.28409   6
  -6  18   2 2.21908 1.26351   5
   6  18  -2 0.22635 0.79649  10
   5 -18  -2 155.163 10.4668   7
   5 -18  -2 166.628 8.18136   6
  -5  18   2 167.348 8.06755   5
   5  18  -2 157.135 7.46236  10
  -5  18   2 170.872 7.23303  10
   4 -18  -2 1271.01 40.5733   6
   3 -18  -2 13.3530 2.07873   7
  -3 -18   2 18.0083 2.52381   3
  -3  18   2 14.5468 2.08589  10
   3  18  -2 17.0108 2.47413  10
   3  18  -2 15.2436 2.13582   6
  -3  18   2 17.0853 2.23939   8
  -2 -18   2 99.4456 3.76776   7
  -2 -18   2 96.9725 5.37833   3
   2 -18  -2 91.5521 4.83696   7
  -2  18   2 102.096 4.82097   7
   2  18  -2 101.497 5.51153  10
  -2  18   2 90.3374 5.01421  10
  -2  18   2 92.5290 4.93344   8
   2  18  -2 88.3985 4.83597   6
   2  18  -2 92.5285 4.91039   3
  -1 -18   2 135.163 6.69507   3
   1 -18  -2 136.218 6.08123   7
  -1 -18   2 136.697 5.27413   7
   1  18  -2 134.545 6.25961   6
   1  18  -2 135.240 6.29515   3
  -1  18   2 141.479 6.48406   8
  -1  18   2 132.788 6.41551  10
   1  18  -2 145.931 6.96191  10
  -1  18   2 132.086 5.82231   7
   0 -18   2 455.676 16.7777   3
   0 -18  -2 500.521 16.0039   7
   0 -18  -2 476.170 16.5061   4
   0 -18   2 450.628 15.5095   4
   0  18   2 450.770 15.6746   7
   0  18  -2 462.935 16.4908   3
   0  18   2 463.697 16.6868   3
   0  18   2 455.131 16.4855   8
   0  18   2 484.980 16.7390  10
   0  18  -2 517.615 17.3559  10
   1 -18   2 133.169 5.59090   7
  -1 -18  -2 129.202 5.58753   7
   1 -18   2 124.555 6.55567   8
   1 -18   2 130.589 6.32540   6
  -1 -18  -2 133.106 5.75680   4
   1 -18   2 134.809 6.56565   3
  -1  18  -2 128.773 6.67884  10
   1  18   2 121.946 6.04280   7
   1  18   2 128.937 6.33446  10
   1  18   2 127.484 6.32866   3
   2 -18   2 282.645 11.6075  10
   2 -18   2 290.490 11.4525   6
   2 -18   2 288.385 11.7040   8
   2 -18   2 298.193 10.6501   7
  -2 -18  -2 292.752 10.2491   7
  -2  18  -2 286.423 11.6770  10
   2  18   2 283.173 12.2528  10
   2  18   2 273.966 11.1668   7
   2  18   2 284.035 11.3225   3
   3 -18   2 2.03880 1.09376  10
  -3 -18  -2 2.63067 0.93506   7
   3 -18   2 3.04162 1.06977   7
   3 -18   2 2.65629 1.38207   6
   3 -18   2 -0.7142 1.10501   3
   3 -18   2 1.85289 1.27576   8
   3  18   2 3.29357 1.30746  10
  -4 -18  -2 3.34132 1.27877   7
   4 -18   2 4.50031 1.43586  10
   4 -18   2 7.89464 1.84790   3
   4 -18   2 2.73300 1.47009   6
   4 -18   2 5.95643 2.23540   8
  -4  18  -2 3.67776 1.45691  10
   4  18   2 5.60529 2.55200  10
   5 -18   2 0.43228 1.12988   8
   5 -18   2 1.81148 1.15967   7
   5 -18   2 -0.3742 0.97482   6
   5 -18   2 1.74655 1.06034   3
   5 -18   2 1.22918 1.03899  10
  -5  18  -2 1.25937 1.17082  10
   5  18   2 1.30000 1.07335  10
   5  18   2 2.89054 1.72687   8
   6 -18   2 59.8342 4.45817   7
   6 -18   2 57.6602 4.41085   3
   6 -18   2 58.3396 4.81312   6
   6 -18   2 57.6530 4.34280  10
   6 -18   2 53.6142 4.80762   8
   6  18   2 67.9918 5.91323   8
   6  18   2 54.6794 4.27850  10
   7 -18   2 167.402 8.08958  10
   7 -18   2 147.888 8.60724   8
   7 -18   2 144.744 8.63561   3
   7 -18   2 142.577 8.52398   6
  -7  18  -2 148.669 8.35660   5
   7  18   2 159.575 10.0058   8
   8 -19  -2 48.2552 6.92954   7
   8 -19  -2 41.7024 4.95089   6
  -8  19   2 43.1917 4.06467   9
  -8  19   2 41.2180 4.94145   5
   7 -19  -2 5.92602 1.82845   7
   7 -19  -2 8.79554 2.23988   6
  -7  19   2 5.72154 1.67429  11
  -7  19   2 5.14439 1.74580   9
  -7  19   2 2.71811 1.58829   5
   6 -19  -2 2.49888 1.48919   6
   6 -19  -2 -1.0535 0.76697   7
  -6  19   2 0.28245 1.04148   5
   6  19  -2 0.05435 0.81883  10
   5 -19  -2 27.4836 3.42841   6
   5 -19  -2 27.7293 3.30248   7
  -5  19   2 26.7196 2.88045  10
   4 -19  -2 38.5973 3.28260   7
  -4  19   2 41.6332 3.27413  10
   4  19  -2 41.9152 3.52365  10
  -3 -19   2 70.3025 4.75438   3
   3 -19  -2 71.4904 4.34521   7
   3  19  -2 72.9603 4.68184  10
  -3  19   2 74.1369 4.44878  10
  -3  19   2 71.3150 4.59680   8
  -2 -19   2 250.688 10.3654   3
   2 -19  -2 246.607 9.66010   7
  -2  19   2 227.391 9.63646   8
  -2  19   2 251.138 9.99989  10
   2  19  -2 237.385 9.62718   3
   2  19  -2 251.041 10.3458  10
  -1 -19   2 499.770 15.9919   7
   1 -19  -2 509.032 17.0389   7
  -1 -19   2 532.415 18.1187   3
  -1  19   2 480.317 17.3938   8
  -1  19   2 479.276 16.6508   7
   1  19  -2 505.021 18.1390  10
   1  19  -2 483.837 17.2541   3
  -1  19   2 495.959 17.5747  10
   0 -19   2 104.500 4.56424   7
   0 -19  -2 106.328 5.38793   4
   0 -19   2 96.9538 4.59722   4
   0 -19  -2 107.131 4.95359   7
   0 -19   2 105.168 5.74236   3
   0  19   2 87.3434 6.39875  10
   0  19   2 93.0641 4.62019   7
   0  19  -2 91.5971 6.96340  10
  -1 -19  -2 412.144 13.8529   4
  -1 -19  -2 388.454 13.5099   7
   1 -19   2 401.062 13.5278   7
   1 -19   2 388.190 14.7944   3
   1 -19   2 368.943 14.3310   6
   1  19   2 371.219 13.4030   7
  -1  19  -2 410.325 16.3622  10
   1  19   2 414.314 15.7555  10
   2 -19   2 40.7533 3.59822   8
  -2 -19  -2 40.1091 2.69602   7
   2 -19   2 38.0055 3.40260   6
   2 -19   2 43.8274 2.96946   7
   2 -19   2 41.1247 3.54161   3
  -2  19  -2 38.0301 3.56794  10
   2  19   2 45.3359 3.55084  10
   2  19   2 41.3289 4.63399   3
   3 -19   2 316.321 12.6222   7
   3 -19   2 300.972 12.6890   6
   3 -19   2 316.330 12.6483   3
   3 -19   2 314.377 13.7195   8
   3 -19   2 310.699 12.2774  10
  -3 -19  -2 318.403 11.0229   7
  -3  19  -2 326.381 12.7736  10
   4 -19   2 4.16953 1.41014  10
   4 -19   2 4.96290 1.50048   7
   4 -19   2 4.34415 1.48014   3
   4 -19   2 4.96539 1.75153   8
   4 -19   2 3.53540 1.58945   6
   4  19   2 3.16608 1.27468  10
  -4  19  -2 0.99057 1.12227  10
   5 -19   2 0.88472 1.09070   3
   5 -19   2 0.00656 0.91122  10
   5 -19   2 1.39798 1.50623   8
   5 -19   2 3.40299 1.59520   6
   5 -19   2 -0.0487 0.83595   7
  -5  19  -2 2.86369 2.18850  10
   5  19   2 0.51461 1.14567   8
   5  19   2 1.57784 1.20231  10
   6 -19   2 59.9397 5.05263   6
   6 -19   2 68.2371 5.43300   8
   6 -19   2 68.9950 5.30568  10
   6 -19   2 69.8628 4.83234   7
   6 -19   2 65.8846 4.90555   3
   6  19   2 60.4721 4.62708  10
   6  19   2 67.0987 5.94531   8
   7 -19   2 1.71332 1.31850   3
   7 -19   2 0.32206 1.07193  10
   7 -19   2 4.49889 2.04713   6
   7 -19   2 3.17736 1.48988   7
   7 -19   2 1.20932 1.59066   8
   7  19   2 3.19683 2.13687   8
  -7  19  -2 1.54167 1.40100   5
   8 -20  -2 1.63969 1.92770   6
   8 -20  -2 2.89856 1.57182   7
  -8  20   2 3.43649 1.68869   9
  -8  20   2 5.41647 2.20978   5
   7 -20  -2 37.2027 4.51318   6
   7 -20  -2 29.4494 3.70413   7
  -7  20   2 31.9282 4.06906   5
  -7  20   2 34.2094 4.00009  11
  -7  20   2 26.2500 5.36724   9
   6 -20  -2 21.8822 3.06027   7
   6 -20  -2 17.7398 3.09257   6
  -6  20   2 23.7635 3.52402   5
   6  20  -2 20.5137 4.36246  10
   5 -20  -2 35.8931 4.10872   6
   5 -20  -2 33.7641 3.70981   7
  -5  20   2 27.3755 3.04015  10
   5  20  -2 32.5474 3.54317  10
   4 -20  -2 49.8358 4.04037   6
   4  20  -2 51.0508 3.98897  10
  -3 -20   2 103.693 6.17499   3
   3  20  -2 108.436 6.09658  10
  -3  20   2 119.363 7.32900  10
   2 -20  -2 75.5944 4.42415   7
  -2 -20   2 77.1955 5.02244   3
   2  20  -2 75.3787 4.93432  10
  -2  20   2 72.9671 4.68370  10
   2  20  -2 79.2458 6.62619   3
   1 -20  -2 26.5463 2.42681   7
  -1 -20   2 16.2292 2.56116   3
   1  20  -2 18.9623 2.76196  10
  -1  20   2 23.5329 2.99506  10
   0 -20   2 311.298 10.9085   7
   0 -20   2 283.165 12.2906   3
   0 -20  -2 314.872 11.4018   7
   0 -20  -2 310.353 11.9347   4
   0  20   2 337.097 12.4619  10
   0  20  -2 329.921 12.7512  10
   0  20   2 296.067 11.1215   7
  -1 -20  -2 301.982 10.8352   7
   1 -20   2 293.677 12.1573   3
   1 -20   2 264.993 11.9405   6
   1 -20   2 298.728 10.8222   7
   1  20   2 314.971 12.1953  10
  -1  20  -2 319.233 12.5395  10
   2 -20   2 69.2169 5.32353   8
   2 -20   2 59.5181 5.15446   3
   2 -20   2 65.9336 3.89669   7
  -2 -20  -2 67.1569 3.63240   7
   2 -20   2 69.4124 5.16495   6
   2  20   2 74.6846 5.25038  10
   3 -20   2 33.6338 3.64827  10
   3 -20   2 28.3583 3.01577   7
   3 -20   2 34.6616 3.99693   8
   3 -20   2 25.6887 3.30797   3
   3 -20   2 34.8199 3.41593   6
  -3  20  -2 28.2491 3.41387  10
   3  20   2 38.2528 3.36434  10
   4 -20   2 2.05367 1.32940   3
   4 -20   2 4.76315 1.85684   8
   4 -20   2 3.21102 1.45679   6
   4 -20   2 3.12260 1.34460  10
   4 -20   2 4.06750 1.37000   7
   4  20   2 1.99548 1.21462  10
  -4  20  -2 3.49324 1.56117  10
   5 -20   2 359.649 14.3278  10
   5 -20   2 368.474 14.7683   3
   5 -20   2 352.811 14.8784   6
   5 -20   2 354.832 14.0658   7
   5 -20   2 358.864 15.0569   8
  -5  20  -2 385.239 14.4969  10
   5  20   2 378.223 14.5772  10
   6 -20   2 26.2028 3.42889  10
   6 -20   2 31.4651 3.94616   7
   6 -20   2 27.8176 4.05573   6
   6 -20   2 26.0684 3.54719   3
   6 -20   2 26.3925 3.92264   8
   6  20   2 36.4848 4.11778  10
   6  20   2 25.8347 4.47052   8
   7 -21  -2 35.5606 4.46301   6
   7 -21  -2 28.5879 3.79466   7
  -7  21   2 41.2932 4.82870   5
  -7  21   2 33.6590 4.06389   9
  -7  21   2 33.9216 3.95227  11
   6 -21  -2 0.65955 1.12941   7
   6 -21  -2 1.12610 1.22737   6
   6  21  -2 -0.1609 0.89105  10
  -6  21   2 0.16497 1.14352   5
   5 -21  -2 11.7839 2.22261   7
   5 -21  -2 10.8504 2.31069   6
  -5  21   2 10.9026 2.08952  10
   5  21  -2 10.7731 2.16787  10
   4 -21  -2 -1.0036 0.74221   7
   4  21  -2 -0.8349 0.90761  10
  -4  21   2 0.00852 0.72013  10
  -3 -21   2 379.043 14.9947   3
   3 -21  -2 368.876 14.1344   7
  -3  21   2 387.317 14.4260  10
  -2 -21   2 342.646 13.5516   3
   2 -21  -2 320.435 12.3689   7
  -2  21   2 330.714 13.9824  10
   1 -21  -2 2.97549 1.12825   7
  -1 -21   2 1.77865 1.12073   3
   0 -21   2 67.1465 3.61676   7
   0 -21   2 79.3435 7.56771   3
   0 -21  -2 64.4380 4.23648   4
   0 -21  -2 68.9497 3.94380   7
   0  21   2 72.3566 4.69128  10
   0  21  -2 64.2655 4.79885  10
   1 -21   2 2.60949 1.34941   3
   1 -21   2 2.01483 0.92965   7
  -1  21  -2 1.25778 1.13998  10
   1  21   2 1.39612 1.16493  10
   2 -21   2 7.35878 1.84480   3
   2 -21   2 7.90001 2.01432   8
  -2 -21  -2 7.22550 1.37199   7
   2 -21   2 8.50384 1.66775   7
   2 -21   2 6.39214 1.80690   6
  -2  21  -2 7.23036 1.98737  10
   2  21   2 10.9944 2.22986  10
   3 -21   2 145.560 7.80863   8
   3 -21   2 148.161 7.85490   3
   3 -21   2 157.382 7.87590   6
   3 -21   2 150.910 7.08709   7
   3  21   2 152.826 7.69211  10
  -3  21  -2 145.621 7.71649  10
   4 -21   2 137.162 7.65323   8
   4 -21   2 125.376 7.31408   6
   4 -21   2 134.619 7.45564   3
   4 -21   2 131.105 6.68156   7
   4 -21   2 135.875 7.08546  10
   4  21   2 138.751 7.31555  10
  -4  21  -2 132.166 7.19595  10
   5 -21   2 8.81490 2.11422  10
   5 -21   2 9.08457 2.25997   3
   5 -21   2 9.44121 2.04240   7
   5 -21   2 6.38046 2.25164   6
   5 -21   2 5.57895 2.05181   8
   5  21   2 10.0947 2.39181  10
   6 -21   2 27.4039 4.09936   8
   6 -21   2 32.2370 4.30678   6
   6 -21   2 29.5584 3.76628   7
   6 -21   2 26.0053 3.98755  10
   6 -21   2 27.6467 3.79917   3
   6  21   2 22.9100 3.30508  10
   6  21   2 31.9249 5.02854   8
  -7  22   2 -0.4951 1.00079   5
  -7  22   2 -1.1911 0.88138  11
  -7  22   2 -0.8970 1.00066   9
   6 -22  -2 6.42706 2.11030   6
   6 -22  -2 5.90406 1.95387   7
   6  22  -2 4.32461 1.63177  10
  -6  22   2 9.13128 2.37836   5
   5 -22  -2 2.95103 1.39951   7
   5 -22  -2 1.85625 1.46078   6
   5  22  -2 -0.2911 0.94919  10
   4 -22  -2 44.3215 3.70824   7
  -4  22   2 38.8967 3.49709  10
   4  22  -2 39.8278 3.75672  10
  -3 -22   2 79.7190 5.56429   3
  -3  22   2 79.4569 5.01584  10
   3  22  -2 76.2323 5.27289  10
   2 -22  -2 53.2391 3.63963   7
  -2 -22   2 39.7328 3.84677   3
  -2  22   2 38.2839 3.44998  10
   2  22  -2 31.6563 3.68949  10
   1 -22  -2 30.1306 3.14577   7
  -1  22   2 28.1594 3.33738  10
   1  22  -2 25.5389 3.29693  10
   0 -22  -2 26.2188 2.75196   7
   0 -22   2 27.6985 3.69686   3
   0  22   2 28.3534 3.30558  10
   0  22  -2 35.9463 4.03182  10
   1 -22   2 10.6006 1.73911   7
  -1 -22  -2 10.4518 1.64603   7
   1 -22   2 6.39436 1.88203   3
  -1  22  -2 4.19506 1.65016  10
   1  22   2 10.8678 2.21082  10
   2 -22   2 0.82717 1.18041   6
   2 -22   2 -0.8555 0.85723   3
   2 -22   2 0.94122 0.89576   7
   2  22   2 0.56532 0.91939  10
  -2  22  -2 0.19749 1.07344  10
   3 -22   2 4.47971 1.77469   8
   3 -22   2 2.65581 1.45445   3
   3 -22   2 1.30429 1.36137   6
   3 -22   2 5.84688 1.60318   7
  -3  22  -2 3.78886 1.65012  10
   3  22   2 3.52475 1.57762  10
   4 -22   2 55.3708 4.65647   8
   4 -22   2 48.3198 3.83581   7
   4 -22   2 57.6585 4.65781   3
   4 -22   2 42.8564 4.22837   6
   4  22   2 44.7864 4.05777  10
  -4  22  -2 52.0462 4.39447  10
   5 -22   2 0.97360 1.10959   7
   5 -22   2 0.95560 1.36794   8
   5 -22   2 2.00331 1.35817  10
   5 -22   2 0.12995 1.03480   3
   5 -22   2 -0.4532 1.28072   6
   5  22   2 2.34637 1.26237  10
   6 -22   2 14.6511 2.76283   7
   6 -22   2 14.7056 3.09598   6
   6 -22   2 13.1252 2.71717   3
   6  22   2 11.6164 3.06441   8
   7 -23  -2 1.33273 1.45201   7
   7 -23  -2 0.65635 1.36974   6
  -7  23   2 -0.7054 1.21875   5
  -7  23   2 0.47478 1.26216   9
   6 -23  -2 39.4057 4.38655   7
   6 -23  -2 33.4856 4.29681   6
  -6  23   2 39.6558 4.74596   5
   6  23  -2 33.2120 3.86295  10
   5 -23  -2 91.6744 6.11652   6
   5 -23  -2 87.0410 5.65622   7
   5  23  -2 101.259 6.02646  10
  -5  23   2 90.3302 5.62819  10
   4 -23  -2 146.910 7.48833   7
   4  23  -2 150.320 7.85937  10
  -4  23   2 144.511 7.41277  10
   3 -23  -2 173.318 8.22644   7
  -3  23   2 189.828 8.71249  10
   3  23  -2 177.053 8.85109  10
   2 -23  -2 14.4942 2.28205   7
  -2  23   2 11.6142 2.30325  10
   2  23  -2 15.5193 2.77234  10
  -1 -23   2 25.7171 3.54380   3
   1  23  -2 28.7806 3.62650  10
  -1  23   2 28.5688 3.51228  10
   0 -23   2 60.8369 4.84523   3
   0 -23  -2 59.0609 3.74654   7
   0  23  -2 64.7886 4.90805  10
   0  23   2 57.7545 4.41429  10
   1 -23   2 16.3952 2.89812   3
  -1  23  -2 21.5891 3.33452  10
   1  23   2 21.6530 3.12107  10
   2 -23   2 9.06218 2.21578   6
   2 -23   2 16.8475 2.98677   3
   2 -23   2 10.2490 1.85367   7
  -2  23  -2 14.3848 2.73802  10
   2  23   2 11.4923 2.32441  10
   3 -23   2 0.23077 1.04341   6
   3 -23   2 1.74105 1.29932   3
   3 -23   2 1.33048 0.97965   7
   3 -23   2 1.14662 1.36444   8
   3  23   2 -0.2810 0.96867  10
  -3  23  -2 -0.0683 1.12201  10
   4 -23   2 417.239 16.6713   8
   4 -23   2 412.879 15.4592   7
   4 -23   2 372.997 16.1593   6
   4 -23   2 399.423 16.6377   3
  -4  23  -2 453.114 16.5535  10
   4  23   2 415.100 16.3120  10
   5 -23   2 362.914 16.9299   6
   5 -23   2 357.430 15.3900   8
   5 -23   2 365.096 15.6140   3
   5 -23   2 369.051 14.5611   7
   5  23   2 383.100 15.2452  10
   6 -24  -2 3.30810 1.62225   6
   6 -24  -2 1.02152 1.47034   7
   6  24  -2 1.44898 1.25863  10
  -6  24   2 1.65959 1.51499   5
   5 -24  -2 10.9549 2.38548   7
   5  24  -2 8.40902 2.19309  10
   4 -24  -2 257.879 11.2913   7
   4  24  -2 276.297 11.8574  10
  -4  24   2 257.670 11.2589  10
   3 -24  -2 141.315 7.09553   7
  -3  24   2 134.404 7.32562  10
   3  24  -2 137.257 7.64127  10
  -2 -24   2 94.3614 6.56475   3
   2 -24  -2 114.848 5.95951   7
   2  24  -2 112.501 6.67800  10
  -2  24   2 105.220 6.28283  10
   1 -24  -2 5.67707 1.48467   7
  -1 -24   2 6.83585 2.07892   3
  -1  24   2 4.67720 1.70670  10
   1  24  -2 3.64405 1.64894  10
   0 -24   2 8.71077 2.24828   3
   0  24  -2 8.21391 2.15948  10
   0  24   2 6.85686 1.86759  10
   1 -24   2 19.0087 3.22878   3
  -1  24  -2 19.5981 3.26769  10
   1  24   2 16.6537 2.83570  10
   2 -24   2 55.9614 4.84733   3
   2  24   2 65.2016 4.87001  10
  -2  24  -2 60.7260 4.91030  10
   3 -24   2 8.94120 2.23839   6
   3 -24   2 14.5333 2.92356   3
   3 -24   2 12.6767 2.24789   7
  -3  24  -2 16.2131 2.90773  10
   3  24   2 13.9589 2.70464  10
   4 -24   2 81.3029 6.07261   6
   4 -24   2 81.3127 7.78666   3
   4 -24   2 91.0090 5.54359   7
   4 -24   2 94.3732 6.43340   8
  -4  24  -2 100.885 6.33278  10
   4  24   2 98.0878 6.32993  10
   5 -24   2 2.38932 1.92436   8
   5 -24   2 6.74784 1.87349   7
   5 -24   2 5.16273 2.12273   6
   5 -24   2 5.38683 2.01747   3
   6 -25  -2 8.86670 2.57489   6
   5 -25  -2 2.36914 1.49120   7
   5  25  -2 -0.2007 1.07989  10
   4 -25  -2 7.52470 1.96770   7
   4  25  -2 4.27221 2.94839  10
  -4  25   2 5.49785 1.78078  10
   3 -25  -2 132.251 7.06181   7
  -3  25   2 150.420 7.79113  10
   3  25  -2 136.839 7.79751  10
   2 -25  -2 18.3823 2.68481   7
  -2 -25   2 14.6841 2.87544   3
   2  25  -2 19.4580 3.19958  10
  -2  25   2 16.7254 2.77635  10
   1 -25  -2 73.0658 5.08403   7
  -1 -25   2 59.8327 5.14117   3
  -1  25   2 56.4346 4.65175  10
   1  25  -2 59.1798 4.90484  10
   0 -25   2 1.00013 1.30607   3
   0  25   2 -1.1010 0.69380  10
   0  25  -2 2.07448 1.40512  10
   1 -25   2 6.48259 2.10851   3
  -1  25  -2 7.72115 2.25683  10
   1  25   2 10.4368 2.41644  10
   2 -25   2 3.09292 1.66307   3
   2  25   2 4.65139 1.79151  10
  -2  25  -2 5.92299 2.09452  10
   3 -25   2 49.8217 4.71135   3
   3 -25   2 41.5960 4.10234   6
   3  25   2 37.0530 4.38448  10
  -3  25  -2 44.4693 4.78407  10
   4 -25   2 168.491 9.39357   6
   4 -25   2 184.414 9.94174   3
   4 -25   2 185.805 9.69839   8
   4 -25   2 169.260 8.68934   7
  -4  25  -2 194.221 9.48382  10
   5 -26  -2 17.9536 3.40106   7
   5  26  -2 18.5141 3.38128  10
   4 -26  -2 5.09650 1.74694   7
   4  26  -2 2.13449 1.45574  10
  -4  26   2 2.12653 1.49172  10
   3 -26  -2 -1.1089 0.76434   7
   3  26  -2 0.81511 1.26624  10
  -3  26   2 -0.9498 0.90576  10
   2 -26  -2 8.26125 1.93228   7
  -2 -26   2 4.75920 2.53961   3
   2  26  -2 7.50331 2.17162  10
  -2  26   2 6.71363 2.10488  10
  -1 -26   2 94.4770 6.71981   3
   1  26  -2 97.2940 6.47262  10
  -1  26   2 90.1530 6.11635  10
   0 -26   2 46.3917 5.40833   3
   0  26   2 43.7116 4.77694  10
   0  26  -2 47.2100 4.52829  10
   1 -26   2 48.1364 5.44126   3
   1  26   2 47.7293 4.36500  10
  -1  26  -2 47.8098 4.58507  10
   2 -26   2 0.22801 1.20457   3
  -2  26  -2 -0.2555 1.13240  10
   2  26   2 0.42335 1.04194  10
   3 -26   2 17.5676 3.44981   3
  -3  26  -2 25.4557 3.68440  10
   3  26   2 29.6414 6.16634  10
   4 -27  -2 47.0831 4.23940   7
  -4  27   2 50.1721 4.49643  10
   4  27  -2 54.0985 7.34190  10
   3 -27  -2 3.31883 1.50740   7
   3  27  -2 2.18004 2.16737  10
  -3  27   2 4.49291 1.79726  10
  -2  27   2 0.54154 1.07687  10
   2  27  -2 1.79297 1.40970  10
  -1 -27   2 2.36003 1.67623   3
   1  27  -2 2.24327 1.48317  10
  -1  27   2 -0.2916 1.06681  10
   0 -27   2 30.2394 4.32657   3
   0  27  -2 30.6849 4.11969  10
   0  27   2 29.1042 3.84320  10
   1 -27   2 9.81090 2.76434   3
  -1  27  -2 16.3534 3.69362  10
   2 -27   2 -2.1010 1.52245   3
   2  27   2 0.41981 1.15582  10
   3  28  -2 11.2547 2.63374  10
   2  28  -2 -0.4068 1.22284  10
  -2  28   2 2.31208 1.91406  10
  -1 -28   2 33.9460 4.93053   3
   1  28  -2 24.6242 3.82321  10
  -1  28   2 23.1496 3.77584  10
   0 -28   2 74.1986 6.17957   3
   0  28  -2 62.4875 5.40772  10
   0  28   2 63.0900 5.27815  10
   1  28   2 1.00886 1.11617  10
  -1  28  -2 -0.2149 1.33103  10
 -11   0   3 0.11759 1.07206   5
 -11   0   3 -1.4599 1.53039   9
 -10   0   3 -1.1571 0.82547   5
 -10   0   3 -0.7898 0.89339   9
   9   0  -3 0.60070 0.84065  11
   9   0  -3 -0.0603 0.89758   4
  -9   0   3 -0.3178 0.81668   5
   9   0  -3 -0.0838 0.82075   8
  -9   0   3 -0.9669 0.70045   9
   9   0  -3 1.28162 0.78213   7
   9   0  -3 -0.4508 0.77114   6
   8   0  -3 0.64736 0.66464   7
  -8   0   3 -0.0651 0.76318   9
   8   0  -3 0.17507 0.75241   8
   8   0  -3 -0.2483 0.68453   6
  -8   0   3 -0.3481 0.79737   5
  -8   0   3 -0.8303 0.97198  11
   8   0  -3 -0.1592 0.78107   4
   8   0  -3 2.94742 1.49466  11
   7   0  -3 0.04820 0.55571   8
  -7   0   3 1.79950 0.90512   9
  -7   0   3 1.96626 0.89546  11
   7   0  -3 -0.2280 0.56657  11
   7   0  -3 1.47583 0.80520   6
  -7   0   3 0.09115 0.64605   5
   7   0  -3 0.03995 0.45287   7
   7   0  -3 -0.0123 0.60884   4
   6   0  -3 0.29105 0.42960   7
  -6   0   3 -0.5172 0.45588  11
   6   0  -3 0.77559 0.59633   6
  -6   0   3 0.74919 0.60499   5
   6   0  -3 0.45849 0.58578   4
  -6   0   3 -0.0901 0.48879   9
   6   0  -3 -0.0727 0.44987   8
   6   0  -3 -0.1017 0.44098   5
   6   0  -3 0.41661 0.57003  11
   5   0  -3 -1.1019 0.35242   9
   5   0  -3 0.02930 0.35224   7
  -5   0   3 0.68844 0.58011   9
   5   0  -3 0.40876 0.54012  11
   5   0  -3 -0.0413 0.48194   4
  -5   0   3 0.57443 0.57680  11
  -5   0   3 0.59199 0.54965   5
   5   0  -3 3.03570 0.85714   5
   5   0  -3 0.51350 0.44229   6
   5   0  -3 0.42312 0.40719   8
   4   0  -3 -0.0405 0.37965  11
   4   0  -3 0.72177 0.34781   8
   4   0  -3 1.49137 0.62738   5
  -4   0   3 0.03237 0.20709   3
  -4   0   3 -0.0444 0.30123   5
   4   0  -3 -0.0590 0.27868   7
   4   0  -3 0.17960 0.43067   4
   4   0  -3 0.49536 0.33482   6
   4   0  -3 -0.2578 0.41988   9
  -4   0   3 -0.2715 0.31846   9
  -4   0   3 -0.0526 0.35554  11
  -3   0   3 1.86388 0.33310   6
  -3   0   3 0.06977 0.36008   4
   3   0  -3 5.98582 1.02089   4
  -3   0   3 0.14443 0.33840  11
   3   0  -3 0.55710 0.42364  11
   3   0  -3 0.60568 0.42993   9
   3   0  -3 0.28078 0.36690   5
  -3   0   3 0.14747 0.32424   5
  -2   0   3 0.25862 0.25715   7
   2   0  -3 0.10978 0.28570   9
   2   0  -3 -0.0291 0.25562   5
  -2   0   3 0.46287 0.32477   5
   2   0  -3 0.10385 0.27618  11
   2   0  -3 0.58631 0.29051  10
  -2   0   3 -0.4244 0.18245   9
  -2   0   3 -0.1077 0.29185   4
   2   0  -3 0.65296 0.38587   4
  -2   0   3 0.35927 0.24001  10
   2   0  -3 0.23689 0.18339   8
  -2   0   3 -0.0468 0.25960  11
   1   0  -3 1.63338 0.39944   8
   1   0  -3 0.38282 0.25619   9
  -1   0   3 0.21045 0.25333  10
   1   0  -3 0.69819 0.28500  11
   1   0  -3 0.28291 0.27891   4
  -1   0   3 0.63646 0.28746   8
   1   0  -3 0.41172 0.26842   7
   1   0  -3 0.81128 0.32357   5
  -1   0   3 0.20605 0.24466  11
  -1   0   3 0.24724 0.24336   7
   0   0   3 0.79794 0.24597  11
   0   0   3 0.55441 0.38369   4
   0   0  -3 0.70800 0.31081   7
   0   0   3 0.35456 0.31699   8
   0   0   3 0.05653 0.26651  10
   0   0  -3 0.64730 0.29997   4
   0   0  -3 1.05489 0.41915   8
   0   0  -3 4.13847 0.74908  10
   0   0   3 0.14069 0.18160   9
   0   0   3 0.63422 0.40110   3
   1   0   3 0.16399 0.12502  11
   1   0   3 0.25725 0.32616   7
  -1   0  -3 0.97136 0.54594   8
   1   0   3 0.13768 0.25108   4
  -1   0  -3 0.33315 0.36390  10
  -1   0  -3 1.70838 0.48969   4
   1   0   3 -0.5304 0.33582   3
   1   0   3 -0.1609 0.26699  10
   1   0   3 0.06018 0.12947   9
  -2   0  -3 0.73106 0.48697  10
   2   0   3 0.21013 0.36943   7
   2   0   3 -0.1258 0.49026   8
   2   0   3 -0.2154 0.42284  10
  -2   0  -3 0.36964 0.57706   8
  -2   0  -3 0.05765 0.35079   4
   2   0   3 2.72631 0.83626   3
   2   0   3 0.21990 0.31826   4
  -3   0  -3 2.18673 0.73193   4
   3   0   3 -0.2799 0.25817   4
   3   0   3 0.06259 0.49270   3
  -3   0  -3 -0.2202 0.33070  10
   3   0   3 0.16730 0.62061   8
   3   0   3 2.07083 0.77790  10
  -3   0  -3 -0.0185 0.31294   5
   4   0   3 0.42844 0.47432   4
  -4   0  -3 0.27828 0.78258   8
   4   0   3 -0.2196 0.46218   7
  -4   0  -3 0.81651 0.48925  10
   4   0   3 -0.1381 0.47787  10
   4   0   3 -0.2624 0.57698   3
   4   0   3 0.39074 0.70490   8
   4   0   3 -0.4282 0.67347   6
  -4   0  -3 0.98247 0.44788   5
   5   0   3 1.14351 0.65216   4
   5   0   3 -0.2670 0.82540   8
   5   0   3 0.42326 0.86430   3
   5   0   3 0.62971 1.03603   6
   5   0   3 -0.2952 0.56141  10
  -5   0  -3 -0.0749 0.44470   5
   6   0   3 0.45622 1.03654   8
   6   0   3 0.35569 1.01997   6
   6   0   3 -0.4502 0.58568  10
   6   0   3 -0.0342 0.76075   3
   7   0   3 3.67183 1.59655   8
   7   0   3 -0.7405 0.52130  10
   7   0   3 -0.8813 1.07012   6
   7   0   3 -0.3673 0.74935   3
   8   0   3 0.39755 1.23718   8
   8   0   3 -0.1385 1.25257   6
   8   0   3 0.01176 0.89420   3
   9   0   3 -1.6749 1.00724   6
   9   0   3 -0.0946 1.12336   8
 -11  -1   3 22.8241 3.27095   5
 -11   1   3 26.1603 3.55110   5
 -10  -1   3 77.9972 4.81849   9
 -10  -1   3 83.6430 5.27786   5
  10  -1  -3 73.3860 5.38775   6
  10  -1  -3 77.7959 4.65467   7
 -10   1   3 69.8563 4.67643   9
  10   1  -3 79.1209 4.55299   7
 -10   1   3 71.7167 5.16840   5
   9  -1  -3 -0.2282 0.62802   8
  -9  -1   3 0.42237 0.98263   9
   9  -1  -3 1.91372 1.16510   6
   9  -1  -3 0.74137 0.81694  11
   9  -1  -3 1.52403 0.86379   7
  -9  -1   3 1.52635 1.07012   5
   9  -1  -3 -0.1272 0.87840   4
  -9   1   3 1.53549 1.15646   9
   9   1  -3 0.71135 0.98760  11
  -9   1   3 0.41603 0.88750   5
   9   1  -3 0.76201 0.92816   6
   9   1  -3 0.87108 0.93870   8
  -9   1   3 0.73567 0.89193  11
   9   1  -3 0.32516 0.83097   4
   9   1  -3 -0.0304 0.66597   7
   8  -1  -3 481.336 16.4889   6
   8  -1  -3 481.746 16.0874   7
   8  -1  -3 460.230 18.5327  11
   8  -1  -3 484.350 16.6352   8
  -8  -1   3 497.270 16.6904   9
   8  -1  -3 474.265 17.2616   4
  -8  -1   3 472.503 16.8951   5
   8   1  -3 477.967 16.5363   6
  -8   1   3 458.806 18.6607  11
   8   1  -3 463.774 15.8388   7
  -8   1   3 457.064 16.5722   9
   8   1  -3 481.037 16.9008   8
  -8   1   3 474.617 17.0079   5
   8   1  -3 463.138 16.8451  11
   8   1  -3 463.846 16.8384   4
  -7  -1   3 104.194 5.60934  11
   7  -1  -3 108.982 5.08350   6
   7  -1  -3 106.787 5.32438  11
   7  -1  -3 104.419 5.11741   8
   7  -1  -3 113.093 4.92292   7
  -7  -1   3 111.431 5.36260   9
  -7  -1   3 113.143 5.56011   5
   7  -1  -3 107.953 5.71758   4
   7   1  -3 108.395 5.48123   4
   7   1  -3 107.474 4.70373   7
   7   1  -3 111.012 5.43093  11
  -7   1   3 104.235 5.32431   9
  -7   1   3 108.257 5.53457   5
  -7   1   3 110.774 5.38011  11
   7   1  -3 113.018 5.20224   6
  -6  -1   3 2.10556 0.80531  11
   6  -1  -3 2.61157 0.84641   7
  -6  -1   3 3.10379 0.95418   9
   6  -1  -3 3.26074 0.87003   6
   6  -1  -3 5.07959 1.10564  11
  -6  -1   3 2.62695 0.98834   5
   6  -1  -3 2.42429 0.78421   8
  -6   1   3 4.79262 1.20970   9
   6   1  -3 3.63002 0.97128   8
  -6   1   3 1.70694 0.83278  11
   6   1  -3 3.09767 0.87788   6
   6   1  -3 1.80056 0.62034   7
   6   1  -3 3.68910 1.02945   5
  -6   1   3 3.65642 1.16993   5
   6   1  -3 2.76615 0.96336   4
   6   1  -3 2.84982 0.90744  11
   5  -1  -3 91.8292 4.61688   4
   5  -1  -3 85.8855 4.27436   9
   5  -1  -3 94.0853 3.90979   7
  -5  -1   3 92.9245 4.42138   5
  -5  -1   3 89.4062 4.26675  11
   5  -1  -3 87.3208 4.38729   5
   5  -1  -3 90.1524 3.84693   8
   5  -1  -3 94.5254 3.86284   6
  -5  -1   3 96.3938 4.40546   9
   5  -1  -3 91.1792 4.34441  11
   5   1  -3 85.2133 4.33085   5
   5   1  -3 93.4023 4.07703   8
   5   1  -3 86.5775 3.79395   6
   5   1  -3 96.0678 4.50804   4
   5   1  -3 92.1102 3.71466   7
  -5   1   3 91.5319 4.38873   9
  -5   1   3 88.6155 4.42176   5
   5   1  -3 87.7415 4.31272   9
   5   1  -3 93.6966 4.38549  11
  -5   1   3 88.7695 2.97933   3
  -5   1   3 99.8304 4.44078  11
  -4  -1   3 276.975 9.39670   9
  -4  -1   3 258.253 9.31526   5
   4  -1  -3 270.245 8.86845   7
   4  -1  -3 268.653 8.22127  10
   4  -1  -3 267.223 9.42422   5
  -4  -1   3 253.859 8.55056   7
   4  -1  -3 258.658 8.53600   6
   4  -1  -3 264.928 8.55532   8
   4  -1  -3 254.482 9.28871   9
  -4  -1   3 260.459 8.19044   3
  -4  -1   3 286.346 9.40853  11
   4  -1  -3 270.265 9.71487   4
   4  -1  -3 268.259 9.35312  11
   4   1  -3 256.024 8.62030   7
   4   1  -3 259.596 8.49710   6
   4   1  -3 262.552 9.34615   9
  -4   1   3 268.370 8.77689   7
  -4   1   3 274.481 9.36607  11
   4   1  -3 264.686 9.45448   4
  -4   1   3 254.296 8.69063   6
   4   1  -3 261.706 9.38980   5
   4   1  -3 255.305 9.29028  11
  -4   1   3 273.161 9.41162   9
  -3  -1   3 86.9562 3.71315   5
   3  -1  -3 86.2479 3.72838   9
   3  -1  -3 81.2186 3.66137  11
  -3  -1   3 81.8188 3.66466  11
  -3  -1   3 81.0505 4.25882   4
  -3  -1   3 86.4508 3.19535   7
   3  -1  -3 97.1508 3.09191   6
   3  -1  -3 85.0596 3.41597   7
   3  -1  -3 83.4970 3.14899  10
   3  -1  -3 88.7656 4.03508   4
  -3  -1   3 84.1555 3.69379   9
   3  -1  -3 75.9385 3.62810   5
  -3  -1   3 81.6544 3.16674   3
   3  -1  -3 100.060 2.88858   8
   3   1  -3 81.6570 3.70518   5
   3   1  -3 86.4292 3.71601  11
   3   1  -3 84.1839 3.03134  10
   3   1  -3 87.8944 3.15072   8
  -3   1   3 87.2599 3.77908   9
   3   1  -3 82.7766 3.78277   4
   3   1  -3 84.7630 3.24823   7
   3   1  -3 83.0914 3.69896   9
   3   1  -3 94.2684 2.97656   6
  -3   1   3 82.8614 3.05665   6
  -3   1   3 87.7991 4.04887  11
  -3   1   3 84.0608 3.70692   5
  -3   1   3 78.7629 3.28815   7
  -3   1   3 81.2111 3.95254   4
   2   1  -3 323.542 10.5511   5
  -1  -1   3 380.628 37.5733   2
   1  -1  -3 396.110 17.5101   1
   1  -1  -3 392.993 37.6992   2
  -1   1   3 321.971 40.5662   2
   1   1  -3 395.551 17.2956   1
  -1   1   3 451.248 18.0357   1
   0  -1  -3 1104.64 67.4408   2
   0  -1   3 1151.69 67.4985   2
   0  -1   3 949.734 65.1245   2
   0  -1  -3 1039.86 37.7937   1
   0   1  -3 1110.19 37.5265   1
   0   1   3 1012.61 67.8659   2
   0   1  -3 999.803 37.7927   1
   0   1   3 1024.93 37.4277   1
  -1  -1  -3 1498.98 87.3864   2
  -1  -1  -3 1504.22 52.4754   1
   1  -1   3 1647.15 91.0855   2
   1  -1   3 1390.79 83.0416   2
   1   1   3 1490.67 51.9697   1
  -1   1  -3 1517.28 52.4457   1
   1   1   3 1632.60 92.2035   2
  -1   1  -3 1480.66 51.3333   1
  -2  -1  -3 2264.68 115.886   2
   2  -1   3 2179.55 118.196   2
  -2  -1  -3 2213.60 74.6046   1
   2  -1   3 2382.92 116.652   2
   2   1   3 2181.59 73.7674   1
  -2   1  -3 2213.80 74.4972   1
   2   1   3 2076.06 117.154   2
  -2   1  -3 2275.55 73.3974   1
   3  -1   3 341.228 12.1893   8
   3  -1   3 312.354 11.8969   6
   3  -1   3 338.790 11.5563   3
   3  -1   3 324.447 10.9252   4
  -3  -1  -3 340.255 11.0367   4
  -3  -1  -3 323.795 11.0545  10
   3  -1   3 342.754 11.4250  10
   3   1   3 325.969 10.0106   9
   3   1   3 320.076 10.8008   4
   3   1   3 343.732 12.3183   8
  -3   1  -3 345.408 11.2830   4
   3   1   3 322.753 11.4772   3
   3   1   3 328.309 11.0989   7
   3   1   3 320.150 11.3653  10
   3   1   3 321.677 9.99543  11
  -3   1  -3 308.958 11.0566  10
  -4  -1  -3 34.7693 1.88843   5
  -4  -1  -3 33.2305 2.12075  10
   4  -1   3 30.9363 2.12781   4
   4  -1   3 34.9554 2.47511  10
   4  -1   3 36.1259 2.60906   3
   4  -1   3 43.1304 3.21720   8
   4  -1   3 38.3376 3.09685   6
   4  -1   3 32.5997 2.27574   7
  -4  -1  -3 33.2136 3.00048   8
   4   1   3 35.9753 2.52295  10
   4   1   3 36.1434 2.14619   4
   4   1   3 37.6427 2.64611   3
   4   1   3 36.1510 3.13171   8
  -4   1  -3 39.5262 3.25032   8
   4   1   3 33.4290 1.57314  11
  -4   1  -3 35.0350 2.21362  10
  -4   1  -3 36.1254 2.07575   5
   4   1   3 35.3361 2.33434   7
   5  -1   3 192.203 7.62958  10
   5  -1   3 195.312 8.79532   8
   5  -1   3 181.312 8.48275   6
   5  -1   3 176.523 7.57450   4
   5  -1   3 182.059 7.63041   3
  -5  -1  -3 187.561 6.76732   5
  -5   1  -3 181.199 6.99420   5
   5   1   3 197.851 7.77309   3
   5   1   3 180.664 8.58117   6
   5   1   3 206.360 9.06452   8
   5   1   3 184.730 6.99242   4
   5   1   3 193.112 7.69774  10
   6  -1   3 40.2671 3.03659   3
   6  -1   3 39.7798 3.73009   8
   6  -1   3 43.6997 3.06593  10
   6  -1   3 40.1563 3.78674   6
   6   1   3 39.1517 3.01696   3
   6   1   3 42.1486 3.89851   6
   6   1   3 37.2133 3.73866   8
  -6   1  -3 45.2713 3.13847   5
   6   1   3 41.7241 3.07285  10
   7  -1   3 0.93026 1.04468   3
   7  -1   3 1.14943 0.83335  10
   7  -1   3 -0.2049 0.95869   8
   7  -1   3 0.82805 1.27074   6
   7   1   3 0.52549 0.96781   3
   7   1   3 2.45936 1.47689   8
   7   1   3 1.60818 0.91972  10
   7   1   3 0.40808 1.23367   6
   8  -1   3 1.91919 1.13875   3
   8  -1   3 1.67852 1.64079   6
   8  -1   3 5.19295 1.92772   8
   8   1   3 5.10763 2.10117   6
   8   1   3 1.35515 1.07699   3
   8   1   3 3.29598 1.93934   8
   9  -1   3 2.15783 1.88322   6
   9  -1   3 3.88187 2.15314   8
   9   1   3 1.10857 1.60202   6
   9   1   3 1.54657 1.66539   8
  11  -2  -3 106.690 7.42988   7
 -11  -2   3 106.281 6.33216   5
 -11   2   3 101.556 6.47941   5
 -10  -2   3 6.08361 1.78618   5
  10  -2  -3 4.66532 1.68333   6
 -10  -2   3 6.73023 1.75848   9
  10  -2  -3 5.85287 1.59123   7
 -10   2   3 6.84782 1.78488   9
  10   2  -3 3.01495 2.34389   6
 -10   2   3 5.02677 1.92125   5
   9  -2  -3 31.8800 2.89132   8
  -9  -2   3 33.8538 3.14756   5
   9  -2  -3 20.3039 3.45797   7
   9  -2  -3 36.0204 4.01741   4
   9  -2  -3 30.9508 2.91188   6
  -9  -2   3 27.0501 3.07714   9
  -9   2   3 35.4788 3.06979  11
   9   2  -3 33.3075 3.19747   8
   9   2  -3 31.3856 2.54144   7
   9   2  -3 36.2786 3.15279   6
  -9   2   3 33.1983 3.70057   5
  -9   2   3 31.0049 3.00575   9
   8  -2  -3 3.87966 1.63341  11
   8  -2  -3 1.22880 0.95335   6
  -8  -2   3 2.94929 1.19249   5
   8  -2  -3 1.98562 1.02790   8
  -8  -2   3 3.19115 1.25721   9
   8  -2  -3 2.36361 1.29140   4
   8  -2  -3 3.02029 1.02251   7
  -8   2   3 4.10144 1.88830  11
   8   2  -3 2.67422 1.19239   8
   8   2  -3 3.07398 1.19869   6
  -8   2   3 2.02238 1.10191   9
   8   2  -3 2.04939 0.79944   7
  -8   2   3 3.02222 1.34426   5
   8   2  -3 3.20306 1.21477   4
   8   2  -3 2.80242 1.18464  11
   7  -2  -3 11.6285 1.60596   7
   7  -2  -3 11.6684 1.00372  10
   7  -2  -3 13.1893 2.19773   4
   7  -2  -3 11.4135 1.84287  11
  -7  -2   3 11.2779 1.74877   9
   7  -2  -3 12.3599 1.73006   8
   7  -2  -3 11.6076 1.78946   6
  -7  -2   3 11.8937 1.91147   5
   7   2  -3 13.9359 2.07352  11
   7   2  -3 11.1271 1.72068   7
  -7   2   3 11.5709 1.89846   5
   7   2  -3 12.6880 2.00666   8
  -7   2   3 13.3644 2.00222  11
  -7   2   3 13.9592 2.10781   9
  -6  -2   3 119.074 5.38485   9
   6  -2  -3 117.567 4.98002   8
  -6  -2   3 115.359 5.41059   5
   6  -2  -3 111.967 5.75475   4
   6  -2  -3 119.307 3.94822  10
   6  -2  -3 116.578 3.88917  10
   6  -2  -3 115.303 5.36844  11
   6  -2  -3 119.045 5.02380   6
   6  -2  -3 119.173 4.98837   7
  -6  -2   3 117.500 5.31547  11
   6   2  -3 118.385 5.37653   8
  -6   2   3 120.356 5.43764  11
   6   2  -3 114.363 4.64332   7
  -6   2   3 124.789 5.58732   9
   6   2  -3 110.157 5.32275   4
   6   2  -3 115.732 5.43687  11
   6   2  -3 119.967 5.59759   5
  -6   2   3 140.588 7.82850   5
   6   2  -3 121.567 5.10032   6
   5  -2  -3 1151.54 53.0854   2
   5  -2  -3 1181.78 37.1856   1
  -5   2   3 1163.19 51.2547   2
  -5   2   3 1201.98 37.2613   1
  -4  -2   3 1469.35 55.9944   2
   4  -2  -3 1368.29 44.6923   1
  -4  -2   3 1427.52 58.8600   2
   4  -2  -3 1388.38 65.5190   2
  -4   2   3 1401.95 44.8948   1
  -4   2   3 1511.66 66.8797   2
   4   2  -3 1367.02 43.6562   1
   4   2  -3 1383.72 43.1350   1
  -3   2   3 469.858 15.5650   4
   2  -2  -3 34.7383 1.30741   8
  -2  -2   3 33.5624 1.58868   7
  -2  -2   3 34.1168 2.03341   4
   2  -2  -3 34.7607 1.91012   5
  -2  -2   3 36.0564 1.88956  11
  -2  -2   3 38.7028 1.63552  10
  -2  -2   3 33.4355 1.67982   8
   2  -2  -3 41.7848 1.96120   7
   2  -2  -3 41.4800 1.91432  10
  -2  -2   3 35.3365 1.84522   3
   2  -2  -3 33.4228 2.15197   4
   2   2  -3 33.0022 1.89597   5
  -2   2   3 40.6219 1.79463  10
  -2   2   3 42.1011 2.02598   5
   2   2  -3 35.1845 1.58785   7
  -2   2   3 37.6707 1.28391   8
   2   2  -3 32.4105 1.66812  10
   2   2  -3 34.9522 1.85001   3
   2   2  -3 32.9794 1.87188  11
  -2   2   3 36.4898 1.97634  11
   2   2  -3 40.4302 1.79251   8
  -2   2   3 33.5769 1.93410   9
  -2   2   3 35.7242 1.85160   7
   2   2  -3 38.2163 1.97670   4
  -2   2   3 37.5152 1.56853   6
   1  -2  -3 2461.49 112.188   2
   1  -2  -3 2364.09 78.0766   1
  -1  -2   3 2441.84 106.217   2
  -1  -2   3 2413.71 108.028   2
   1   2  -3 2478.39 77.7991   1
   1   2  -3 2484.53 77.0267   1
  -1   2   3 2407.42 112.994   2
  -1   2   3 2515.51 78.2849   1
   0  -2   3 492.149 44.3342   2
   0  -2  -3 510.882 22.3463   1
   0  -2   3 513.287 47.0289   2
   0  -2  -3 579.137 49.8114   2
   0   2   3 480.835 48.3027   2
   0   2   3 555.874 22.5277   1
   0   2  -3 541.086 21.5280   1
  -1  -2  -3 5.15751 0.35546   5
  -1  -2  -3 4.13598 0.97533   8
   1  -2   3 5.62604 0.99915   6
   1  -2   3 6.98014 1.14780   8
  -1  -2  -3 4.28075 0.83222  10
   1  -2   3 6.49164 0.90377   4
   1  -2   3 6.23547 0.98568  10
  -1  -2  -3 6.42273 0.88911   7
   1  -2   3 5.50594 0.98454   3
  -1  -2  -3 5.71073 0.76998   4
   1   2   3 3.83527 0.91351   8
  -1   2  -3 3.96774 0.76285  10
  -1   2  -3 4.01974 0.82716   3
  -1   2  -3 6.07998 0.91450   4
   1   2   3 5.21074 0.92184  10
   1   2   3 5.53513 0.86886   7
  -1   2  -3 2.76865 0.83648   8
  -2  -2  -3 278.107 8.44040   5
   2  -2   3 265.361 9.79754   3
   2  -2   3 280.997 9.66895  10
  -2  -2  -3 274.073 9.55809  10
   2  -2   3 274.606 9.36806   4
  -2  -2  -3 275.112 9.15052   4
   2  -2   3 275.548 9.37242   7
   2  -2   3 278.937 10.0359   6
  -2  -2  -3 283.664 10.3886   8
   2  -2   3 278.255 10.1291   8
  -2   2  -3 281.578 10.3602   8
  -2   2  -3 267.252 9.60354  10
   2   2   3 278.607 9.76449  10
  -2   2  -3 284.378 10.5144   3
  -2   2  -3 289.636 9.54296   4
   2   2   3 281.542 9.48736   7
   2   2   3 295.118 9.99663   3
   2   2   3 281.640 10.3535   8
   3  -2   3 3.61975 0.81173   4
  -3  -2  -3 3.61166 0.81589   4
   3  -2   3 3.51479 0.92964  10
   3  -2   3 1.42531 0.73736   3
  -3  -2  -3 2.50169 0.73242  10
   3  -2   3 1.43461 0.85198   6
   3  -2   3 3.20851 1.10186   8
  -3   2  -3 3.43118 0.90548   4
   3   2   3 2.58463 0.74353   7
   3   2   3 3.50835 0.90245  10
   3   2   3 3.66713 1.01180   3
   3   2   3 1.46287 0.93183   8
   3   2   3 3.23117 0.70298   4
  -3   2  -3 2.23922 0.72189  10
   3   2   3 3.38965 0.48362  11
   4  -2   3 36.0297 2.56486   3
  -4  -2  -3 27.1213 1.55993   5
   4  -2   3 30.7515 2.76256   6
   4  -2   3 31.9718 2.31123  10
  -4  -2  -3 32.8215 2.92063   8
  -4  -2  -3 31.4728 1.99824  10
   4  -2   3 25.0448 1.91631   4
   4  -2   3 32.7170 2.79112   8
   4   2   3 26.6647 2.72680   8
  -4   2  -3 29.1563 2.81524   8
  -4   2  -3 28.5595 2.04086  10
   4   2   3 30.9125 1.54762  11
  -4   2  -3 30.6951 1.97218   5
   4   2   3 29.0439 1.53844   9
   4   2   3 30.9753 2.38688   3
   4   2   3 30.4120 2.17742   7
   4   2   3 29.3612 2.30132  10
   4   2   3 30.5032 1.92727   4
   5  -2   3 182.376 7.45228  10
   5  -2   3 188.704 8.55829   8
   5  -2   3 182.475 7.53698   3
   5  -2   3 189.234 8.49923   6
   5  -2   3 187.439 7.11585   4
  -5  -2  -3 180.973 6.46317   5
  -5   2  -3 170.845 8.21274  10
   5   2   3 204.095 7.71699  11
   5   2   3 179.742 7.52398   3
  -5   2  -3 178.640 7.00556   5
   5   2   3 185.308 8.77897   8
   5   2   3 182.964 7.54795  10
   5   2   3 176.907 6.78224   4
   6  -2   3 19.8384 1.93606   4
   6  -2   3 18.3832 2.33526   3
   6  -2   3 15.5452 2.79110   8
   6  -2   3 17.6586 2.83625   6
   6  -2   3 19.8353 2.31372  10
   6   2   3 21.0312 2.44169   3
   6   2   3 20.2055 3.16069   8
  -6   2  -3 21.4465 2.02247   5
   6   2   3 21.4712 2.44701  10
   6   2   3 18.9697 3.10580   6
   7  -2   3 17.5794 3.03260   8
   7  -2   3 20.2266 3.22880   6
   7  -2   3 24.8945 2.72610  10
   7   2   3 21.9936 2.66683  10
   7   2   3 23.7480 3.44681   6
   7   2   3 26.3815 2.79549   3
   7   2   3 17.8554 3.13797   8
   8  -2   3 4.19468 1.90806   8
   8  -2   3 8.88479 2.38940   6
   8  -2   3 5.38627 1.45141   3
   8   2   3 7.46021 2.38086   8
   8   2   3 6.97897 1.61406   3
   8   2   3 8.53598 2.43992   6
   9  -2   3 10.8437 2.87713   6
   9  -2   3 8.47954 2.58278   8
   9   2   3 5.67839 2.35645   6
   9   2   3 4.36633 1.97879   8
  11  -3  -3 0.48036 0.84427   7
 -11  -3   3 -0.7815 0.92395   5
 -11   3   3 -0.9477 1.07109   5
 -10  -3   3 61.2879 4.40974   5
  10  -3  -3 55.5888 3.98212   7
  10  -3  -3 58.1121 4.28958   6
 -10   3   3 58.0910 4.19508  11
  10   3  -3 49.1371 4.52337   8
 -10   3   3 61.3987 4.38742   9
  10   3  -3 57.7391 4.93152   6
  -9  -3   3 46.6619 3.45604   9
  -9  -3   3 43.6039 3.53370   5
   9  -3  -3 43.6992 3.60014   8
   9  -3  -3 42.5504 3.89038   4
   9  -3  -3 38.6636 3.32742   6
   9  -3  -3 46.1467 3.34233   7
  -9   3   3 41.2101 3.68300   5
   9   3  -3 47.5022 3.06850   7
   9   3  -3 45.5472 3.87366   8
  -9   3   3 48.5198 3.70146   9
  -9   3   3 44.8445 3.52517  11
   9   3  -3 48.3453 3.72100   6
   8  -3  -3 78.5190 4.16754   7
   8  -3  -3 75.6404 4.94560   4
  -8  -3   3 70.4110 4.22165   9
   8  -3  -3 71.2374 4.17199   6
   8  -3  -3 71.6135 4.05646   8
  -8  -3   3 70.8704 4.34347   5
   8   3  -3 61.3282 4.34424   8
   8   3  -3 65.9269 4.10388   4
  -8   3   3 71.3260 4.63097   5
   8   3  -3 73.7788 4.47312  11
  -8   3   3 64.1619 5.00003  11
   8   3  -3 69.0700 3.61050   7
  -8   3   3 75.0170 4.49214   9
   8   3  -3 68.1610 4.21883   6
   7  -3  -3 102.769 4.78749   7
   7  -3  -3 102.192 4.72186   8
   7  -3  -3 96.1201 3.60548  10
  -7  -3   3 101.388 5.02036   9
   7  -3  -3 105.019 4.89322   6
   7  -3  -3 108.453 5.78480   4
  -7  -3   3 97.8458 5.06984   5
  -7   3   3 101.237 5.49073  11
   7   3  -3 95.0145 4.92183   4
  -7   3   3 107.855 5.30340   9
   7   3  -3 101.219 4.92141   6
   7   3  -3 100.638 4.33400   7
   7   3  -3 97.3988 5.13885  11
  -7   3   3 104.040 5.44558   5
   7   3  -3 97.3241 5.21224   8
   6  -3  -3 4.93730 1.03548   6
  -6  -3   3 5.20553 1.16434   5
   6  -3  -3 6.63413 1.54200   4
  -6  -3   3 6.31910 1.28691   9
   6  -3  -3 6.41100 1.32948  11
   6  -3  -3 6.68149 1.09284   8
   6  -3  -3 5.84835 0.68178  10
   6  -3  -3 4.91938 0.60313  10
   6  -3  -3 6.48496 1.16175   7
   6   3  -3 6.69095 1.28498   4
  -6   3   3 5.60167 0.62083   3
  -6   3   3 5.59952 1.32356   9
   6   3  -3 8.03850 1.50547   5
   6   3  -3 8.02561 1.44983   8
  -6   3   3 7.97475 1.47858  11
   6   3  -3 4.59658 0.99011   6
   6   3  -3 6.04443 1.31493  11
   6   3  -3 4.43280 0.81732   7
  -6   3   3 3.24791 1.71668   5
   5  -3  -3 0.12335 0.48534   4
   5  -3  -3 0.27084 0.57761  11
   5  -3  -3 0.11946 0.58315   9
   5  -3  -3 0.54349 0.29580  10
   5  -3  -3 0.37896 0.47405   6
  -5  -3   3 0.09308 0.44697   5
   5  -3  -3 0.54063 0.44676   7
  -5  -3   3 0.06543 0.49393  11
   5  -3  -3 0.19695 0.34481   8
  -5  -3   3 0.66447 0.60717   9
  -5   3   3 -0.0267 0.59368  11
  -5   3   3 0.33860 0.55745   5
   5   3  -3 1.00697 0.39682   7
   5   3  -3 0.80358 0.48609   6
   5   3  -3 0.34356 0.45797   4
   5   3  -3 0.13092 0.44502  11
  -5   3   3 1.98728 0.88142   9
   5   3  -3 0.72936 0.58465   5
  -5   3   3 0.90009 0.30976   3
  -5   3   3 1.10802 0.60294   6
   5   3  -3 1.26525 0.70181   9
  -4  -3   3 181.593 6.72581  11
   4  -3  -3 172.364 5.73771   8
   4  -3  -3 175.608 5.95233  10
  -4  -3   3 177.783 5.71237   3
   4  -3  -3 180.175 6.24515   6
   4  -3  -3 175.418 6.84393   5
   4  -3  -3 177.307 6.49893   7
  -4  -3   3 178.900 6.74780   5
  -4  -3   3 172.125 6.77533   4
   4  -3  -3 182.220 7.32889   4
   4   3  -3 170.043 6.79073   9
  -4   3   3 185.791 6.45334   7
   4   3  -3 184.118 6.09655   6
   4   3  -3 180.502 6.68316   4
  -4   3   3 183.688 6.92478   9
  -4   3   3 176.985 6.82648  11
  -4   3   3 176.353 6.34856   6
   4   3  -3 181.135 5.63652  10
   4   3  -3 175.055 5.92763   7
   4   3  -3 175.783 6.86423   5
  -4   3   3 190.609 7.03699   5
   3  -3  -3 515.386 20.5301   1
  -3  -3   3 553.931 38.5965   2
  -3  -3   3 573.607 35.9907   2
   3  -3  -3 475.252 42.0732   2
  -3   3   3 480.028 43.0532   2
   3   3  -3 536.645 19.0080   1
  -3   3   3 547.535 20.7895   1
   3   3  -3 535.971 19.7033   1
  -2  -3   3 141.909 4.73995   7
  -2  -3   3 145.363 5.18548  11
   2  -3  -3 133.199 5.10179  10
  -2  -3   3 143.600 5.19556   9
   2  -3  -3 137.399 5.21943   5
   2  -3  -3 149.728 5.26888   7
  -2  -3   3 141.123 5.36023   4
  -2  -3   3 138.573 5.13169   3
  -2  -3   3 143.083 4.82378  10
  -2  -3   3 144.521 5.08576   8
  -2   3   3 162.522 4.95601   6
   2   3  -3 144.890 5.12339   8
   2   3  -3 149.245 5.29658  11
   2   3  -3 136.524 5.12926   3
  -2   3   3 145.236 5.27780   5
   2   3  -3 142.663 5.28036   5
  -2   3   3 138.665 5.71446   4
   2   3  -3 142.276 4.69525   7
   2   3  -3 144.116 5.17627   4
  -2   3   3 146.405 5.32466  11
   2   3  -3 141.259 5.26136   9
  -2   3   3 141.465 5.32345   9
  -2   3   3 149.486 5.08452  10
   2   3  -3 138.344 4.94266  10
  -1  -3   3 84.1612 3.70956   3
   1  -3  -3 94.5544 3.93085   4
  -1  -3   3 95.8817 3.70385   8
  -1  -3   3 95.2389 3.55291  10
  -1  -3   3 88.3045 3.29830   7
   1  -3  -3 93.2647 3.43489   8
   1   3  -3 93.3006 3.49571   9
   1   3  -3 101.455 3.31187   7
  -1   3   3 89.9064 3.70315  10
   1   3  -3 94.2390 3.65709   8
   1   3  -3 90.8487 3.79617   3
   1   3  -3 87.9476 3.56439   4
  -1   3   3 89.3378 3.42290   5
   1   3  -3 91.7717 3.47094  11
   1   3  -3 89.0793 3.61442  10
  -1   3   3 89.4599 4.01587   4
  -1   3   3 95.9708 3.44078   8
   0  -3  -3 2.96522 0.59469   4
   0  -3   3 2.89568 0.67002   8
   0  -3   3 2.14452 0.54298   6
   0  -3  -3 3.77812 0.66603   7
   0  -3  -3 2.62084 0.60329   8
   0  -3   3 1.84052 0.59410   3
   0  -3   3 2.15162 0.47633   4
   0  -3   3 2.42998 0.47784   7
   0  -3  -3 3.78327 0.73405  10
   0  -3   3 1.84903 0.49212  10
   0   3   3 2.33780 0.58198   4
   0   3  -3 2.19926 0.63672   8
   0   3  -3 2.44995 0.38595  11
   0   3  -3 2.01063 0.50504  10
   0   3  -3 2.37615 0.39095   9
   0   3   3 2.84483 0.65027   8
   0   3  -3 3.66261 0.64840   4
   0   3   3 3.17889 0.68658  10
  -1  -3  -3 84.9773 3.47964   7
   1  -3   3 88.8335 3.87677   8
  -1  -3  -3 81.4362 3.63991  10
  -1  -3  -3 85.2771 3.31981   4
   1  -3   3 82.7314 3.37136   7
   1  -3   3 81.4222 3.69189   6
   1  -3   3 91.0825 3.93132   3
   1  -3   3 81.5616 3.61051  10
   1  -3   3 82.8429 3.48726   4
  -1  -3  -3 83.1446 3.95605   8
   1   3   3 89.3276 3.82934  10
  -1   3  -3 83.7865 3.96750   8
  -1   3  -3 82.1698 3.67393  10
   1   3   3 83.5683 3.97522   8
  -1   3  -3 77.2545 3.78591   3
   1   3   3 79.2685 3.49461   7
   1   3   3 84.6207 3.52340   4
  -1   3  -3 86.1987 3.54134   4
  -2  -3  -3 281.351 10.5182   8
   2  -3   3 284.169 9.64295   4
   2  -3   3 294.070 9.91325  10
   2  -3   3 292.817 10.2716   6
  -2  -3  -3 286.202 9.30862   4
   2  -3   3 299.929 10.3983   8
  -2  -3  -3 273.158 9.71025  10
   2  -3   3 298.700 10.2120   3
   2   3   3 285.609 10.0368  10
   2   3   3 282.459 9.70403   7
  -2   3  -3 289.650 9.84499   4
   2   3   3 290.512 10.6190   8
  -2   3  -3 271.195 9.83195  10
   2   3   3 280.347 9.42963   4
   3  -3   3 1181.07 93.1666   2
  -3  -3  -3 1154.88 103.419   2
   3  -3   3 1050.11 78.9463   2
   3   3   3 1240.62 46.1843   1
  -3   3  -3 1273.81 45.1178   1
  -3   3  -3 1229.78 46.8136   1
   3   3   3 1391.54 100.866   2
   4  -3   3 143.075 6.76528   8
   4  -3   3 153.891 6.86271   6
   4  -3   3 141.810 5.74807   4
  -4  -3  -3 135.075 5.48450  10
   4  -3   3 150.310 6.07567  10
   4  -3   3 146.905 6.23118   3
   4   3   3 144.954 5.07912  11
   4   3   3 138.977 7.01150   8
   4   3   3 137.361 5.04519   9
  -4   3  -3 145.954 5.78429  10
  -4   3  -3 142.531 5.59207   5
   4   3   3 149.169 6.19921  10
   4   3   3 138.080 5.39426   4
   4   3   3 153.742 6.30338   3
  -4   3  -3 140.990 7.00226   8
   4   3   3 140.020 5.83935   7
   5  -3   3 36.1621 2.51604   4
   5  -3   3 35.2682 3.31172   6
   5  -3   3 39.5653 2.80530  10
   5  -3   3 44.3747 3.02689   3
  -5  -3  -3 41.8816 2.01402   5
   5  -3   3 32.1385 3.16141   8
   5   3   3 37.0571 2.81918  10
   5   3   3 37.4873 2.27613   4
  -5   3  -3 38.7398 2.58526   5
   5   3   3 35.9047 2.41056  11
   5   3   3 37.4815 2.80695   3
   5   3   3 36.5776 3.56706   8
   6  -3   3 300.613 12.5610   8
   6  -3   3 292.569 11.1763  10
   6  -3   3 310.118 11.4337   3
   6  -3   3 297.287 12.7063   6
  -6   3  -3 300.190 11.0019   5
   6   3   3 310.048 11.4853  10
   6   3   3 293.400 12.9545   8
   6   3   3 320.235 11.4342   3
   7  -3   3 6.05607 1.60361   3
   7  -3   3 5.48698 2.01257   6
   7  -3   3 5.73438 1.87749   8
   7  -3   3 7.51545 1.58120  10
   7   3   3 6.92805 1.55650   3
   7   3   3 3.36601 1.72744   8
   7   3   3 7.04927 1.55159  10
   7   3   3 5.95206 1.94441   6
   8  -3   3 9.88934 2.49047   8
   8  -3   3 7.74474 1.58960   3
   8  -3   3 8.76331 2.50102   6
   8   3   3 6.72231 2.24720   8
   8   3   3 4.64715 1.99277   6
   8   3   3 5.67347 1.52689   3
   9  -3   3 5.61579 2.28516   6
   9  -3   3 2.93195 1.80338   8
   9   3   3 5.41432 2.41153   6
   9   3   3 2.48926 1.75992   8
  11  -4  -3 3.54718 2.01664   6
  11  -4  -3 5.82897 1.78120   7
 -11   4   3 2.42059 1.58454   5
  10  -4  -3 8.24708 1.77592   7
  10  -4  -3 10.1223 2.52692   4
  10  -4  -3 8.30204 2.02474   6
 -10  -4   3 4.26979 1.50284   5
 -10   4   3 9.70147 2.11780   9
  10   4  -3 8.18529 3.09712   6
 -10   4   3 6.99761 1.75686  11
 -10   4   3 7.50000 2.20431   5
   9  -4  -3 20.2455 2.57169   7
  -9  -4   3 20.2273 2.72530   5
   9  -4  -3 16.1725 3.22977   6
   9   4  -3 17.4891 2.80762   8
   9   4  -3 22.9023 2.98408   6
  -9   4   3 20.9167 2.72159  11
   9   4  -3 22.8139 3.06412   7
  -9   4   3 15.9821 2.62785   5
  -9   4   3 17.5275 2.57000   9
  -8  -4   3 4.01088 1.32916   9
  -8  -4   3 2.11136 1.13086   5
   8  -4  -3 2.24867 0.96596   7
   8  -4  -3 2.23690 1.26620   4
   8  -4  -3 1.68904 0.85611   8
   8  -4  -3 2.82338 1.20525   6
   8   4  -3 1.15714 0.72417   7
   8   4  -3 2.72285 1.21937   6
  -8   4   3 3.40413 1.28702  11
  -8   4   3 0.73684 1.03258   9
   8   4  -3 0.52770 0.95438   4
   8   4  -3 2.89114 1.26638   8
   8   4  -3 3.34113 1.16948  11
  -8   4   3 3.90588 1.38312   5
   7  -4  -3 29.6072 2.36068   7
  -7  -4   3 31.6704 2.55753   9
   7  -4  -3 24.1431 2.26147   6
   7  -4  -3 30.5388 3.49303   4
   7  -4  -3 28.7981 1.59351  10
   7  -4  -3 30.9724 2.24112   8
  -7  -4   3 30.8464 2.57517   5
   7   4  -3 27.5950 2.57818  11
   7   4  -3 30.8952 2.48965   6
  -7   4   3 29.8074 2.81324   5
   7   4  -3 28.1464 1.92329   7
   7   4  -3 29.5217 2.72039   8
   7   4  -3 29.6272 2.39584   4
  -7   4   3 31.8965 1.52993   3
  -7   4   3 28.9828 2.64130   9
  -7   4   3 35.7616 5.31058  11
   6  -4  -3 25.3486 1.44020  10
   6  -4  -3 24.8094 1.38822  10
  -6  -4   3 25.9026 2.19639   5
   6  -4  -3 21.4999 1.89413   7
   6  -4  -3 25.8876 1.79622   8
  -6  -4   3 27.6802 2.24736   9
   6  -4  -3 24.3602 1.95400   6
   6  -4  -3 23.7448 2.84842   4
   6   4  -3 30.9293 2.43993  11
  -6   4   3 24.9809 2.38585   5
  -6   4   3 25.5092 1.34346   3
   6   4  -3 28.9805 2.38511   8
   6   4  -3 25.2230 1.60533   7
   6   4  -3 29.6562 2.67821   5
   6   4  -3 24.6364 2.02408   4
  -6   4   3 23.9782 2.12901   6
  -6   4   3 24.6726 2.22677  11
  -6   4   3 25.1143 2.29481   9
   6   4  -3 27.7797 2.09075   6
   5  -4  -3 200.589 7.48908   6
  -5  -4   3 212.572 7.90878   9
  -5  -4   3 208.204 6.52666   3
   5  -4  -3 207.190 9.48747   4
   5  -4  -3 211.710 7.04738   8
   5  -4  -3 206.753 7.68272   7
  -5  -4   3 210.478 7.92040   5
   5  -4  -3 205.291 6.92510  10
   5   4  -3 202.643 6.93031   7
  -5   4   3 210.003 8.25535   5
   5   4  -3 214.496 7.73919   4
   5   4  -3 205.214 8.06109   9
   5   4  -3 220.184 8.16327  11
  -5   4   3 201.841 7.67573   6
  -5   4   3 230.278 8.28157   9
  -5   4   3 208.483 6.88376   3
  -5   4   3 210.329 8.03257  11
   5   4  -3 209.611 8.10363   5
   4  -4  -3 279.467 8.62569   8
  -4  -4   3 267.582 10.2619   4
   4  -4  -3 275.245 9.03690  10
   4  -4  -3 277.191 10.4388   4
   4  -4  -3 277.774 9.33553   6
  -4  -4   3 288.976 9.76328   9
   4  -4  -3 275.012 9.85746   5
   4  -4  -3 288.933 9.63354   7
  -4   4   3 278.690 9.41661   6
  -4   4   3 270.347 9.87283   9
   4   4  -3 284.652 9.98526  11
  -4   4   3 279.557 9.21179   3
  -4   4   3 290.622 10.0757   5
   4   4  -3 274.298 8.77979   7
   4   4  -3 290.928 9.55832   4
   4   4  -3 288.647 8.82155   3
   4   4  -3 269.003 9.83082   5
  -4   4   3 280.787 9.48441   7
  -3  -4   3 946.904 52.5258   2
   3  -4  -3 986.792 34.3808   1
   3  -4  -3 996.067 63.4590   2
  -3  -4   3 1001.53 32.8435   1
  -3   4   3 954.481 62.2843   2
   3   4  -3 933.037 54.1111   2
   3   4  -3 956.624 32.5989   1
  -3   4   3 983.390 34.4877   1
  -2  -4   3 196.455 7.05362   9
   2  -4  -3 224.971 7.32699   7
   2  -4  -3 209.005 7.19133   5
  -2  -4   3 203.081 7.09769   3
   2  -4  -3 223.858 7.88433   4
  -2  -4   3 211.385 7.15939   8
   2  -4  -3 217.467 7.22300  10
  -2  -4   3 201.523 6.56620   7
  -2  -4   3 213.514 7.66173   4
   2   4  -3 209.086 7.07059   4
   2   4  -3 197.992 7.17714   9
   2   4  -3 216.166 7.27672  11
   2   4  -3 209.681 6.52017   7
   2   4  -3 212.741 7.22030   8
   2   4  -3 203.775 6.91016  10
   2   4  -3 214.807 7.18930   3
  -2   4   3 200.555 7.05089  10
  -2   4   3 199.129 7.15660   7
   1  -4  -3 1927.69 62.9053   1
   1  -4  -3 1986.51 99.7643   2
  -1  -4   3 1803.26 60.8477   1
  -1  -4   3 1882.30 88.6437   2
   1   4  -3 1893.63 93.1735   2
  -1   4   3 1811.35 99.1628   2
  -1   4   3 1964.79 62.9830   1
   1   4  -3 1831.82 60.6414   1
   0  -4  -3 1509.33 101.261   2
   0  -4  -3 1478.43 55.8675   1
   0  -4   3 1518.23 51.6916   1
   0  -4   3 1518.65 93.1751   2
   0   4  -3 1551.05 51.1423   1
   0   4   3 1530.20 92.2885   2
   0   4  -3 1534.31 86.4557   2
   0   4   3 1556.73 52.9538   1
   1  -4   3 369.536 12.2130   3
  -1  -4  -3 363.101 11.9345  10
   1  -4   3 362.039 12.0028   6
   1   4   3 354.231 11.7836   7
  -1   4  -3 348.008 12.1709   3
  -1   4  -3 363.856 11.8401   4
   1   4   3 368.538 12.4312   8
  -2  -4  -3 669.435 74.7949   2
   2  -4   3 792.249 63.0995   2
  -2  -4  -3 770.269 31.6620   1
   2   4   3 748.457 31.2715   1
   2   4   3 677.525 69.1580   2
  -2   4  -3 745.637 29.6982   1
  -3  -4  -3 255.216 8.44674   4
   3  -4   3 265.772 9.79355   6
   3  -4   3 267.577 9.81156   8
   3  -4   3 250.602 9.12245  10
   3  -4   3 251.981 9.31417   3
  -3  -4  -3 239.459 8.75929  10
   3  -4   3 237.676 8.79391   4
   3   4   3 258.437 10.1746   8
   3   4   3 256.479 8.51748   4
   3   4   3 258.786 10.4062  10
   3   4   3 238.376 8.86323   7
  -3   4  -3 246.540 9.00394  10
  -3   4  -3 253.001 9.24303   4
   4  -4   3 1.62933 1.01808   6
   4   4   3 5.56457 0.92616   4
   4   4   3 1.87954 0.80150  10
   5  -4   3 362.156 13.5185   6
   5  -4   3 349.731 12.3620   3
   5  -4   3 313.281 11.8046   4
   5  -4   3 345.267 13.3136   8
   5  -4   3 353.089 12.2974  10
   5   4   3 329.359 11.7062  11
   5   4   3 339.325 12.4101  10
   5   4   3 343.782 13.8408   8
  -5   4  -3 348.839 12.0117   5
   5   4   3 344.954 11.8411   4
   5   4   3 356.355 12.4807   3
   6  -4   3 39.8859 3.71350   8
   6  -4   3 38.7203 4.69893   6
   6  -4   3 41.8226 3.04832  10
   6   4   3 39.5643 5.22291   8
   6   4   3 37.2386 3.04310  10
  -6   4  -3 46.2869 3.12099   5
   6   4   3 42.9428 3.09073   3
   7  -4   3 0.72167 1.18275   6
   7  -4   3 1.58727 1.26540   8
   7  -4   3 0.18192 0.73715   3
   7  -4   3 -1.4616 1.06057  10
   7   4   3 0.85877 1.33576   8
   7   4   3 -0.3937 0.94337   6
   7   4   3 0.22258 0.73038  10
   8  -4   3 20.4431 3.34868   8
   8  -4   3 21.4980 3.55323   6
   8  -4   3 24.6187 2.67872   3
   8   4   3 26.4204 4.23074   8
   8   4   3 24.1098 2.70090   3
   8   4   3 16.7568 3.36145   6
   9  -4   3 32.8836 4.62743   8
   9  -4   3 36.7487 4.86126   6
   9   4   3 29.7974 4.69611   8
   9   4   3 43.6976 5.31360   6
  11  -5  -3 20.1400 3.16948   6
  11  -5  -3 19.8502 3.14630   7
 -11   5   3 15.2457 2.88249   5
  10  -5  -3 20.4450 2.83320   7
  10  -5  -3 20.5088 3.53677   4
  10  -5  -3 17.1524 2.73882   6
 -10   5   3 13.9561 2.50397   9
 -10   5   3 18.7956 3.05911   5
  10   5  -3 16.1063 2.91349   8
 -10   5   3 16.7964 2.60231  11
   9  -5  -3 4.44605 1.71439   4
   9  -5  -3 7.05267 1.94429   6
   9   5  -3 3.83863 1.42360   6
   9   5  -3 3.46116 1.55633   8
  -9   5   3 2.14967 1.24552   9
  -9   5   3 4.78659 1.54174  11
  -9   5   3 6.15753 2.64527   5
  -8  -5   3 28.4668 2.63140   5
   8  -5  -3 23.8759 2.73855   6
   8  -5  -3 25.7789 2.82455   7
   8  -5  -3 28.0238 2.30715   8
   8   5  -3 23.5390 1.91379   7
   8   5  -3 25.2418 2.29236   4
  -8   5   3 19.6717 2.58083  11
   8   5  -3 32.2162 3.44762  11
  -8   5   3 21.6360 2.76400   9
   8   5  -3 24.2278 3.10291   8
   8   5  -3 21.8701 2.67984   6
  -8   5   3 26.1348 3.24207   5
  -7  -5   3 122.457 5.73173   5
   7  -5  -3 121.848 4.54190  10
   7  -5  -3 122.900 5.59017   7
   7  -5  -3 124.844 5.22164   8
   7  -5  -3 124.569 5.59613   6
  -7  -5   3 109.012 5.49348   9
   7   5  -3 132.212 5.81837   6
   7   5  -3 129.689 6.28681   8
   7   5  -3 122.377 5.37930   4
   7   5  -3 113.981 5.83881  11
  -7   5   3 129.326 6.32754   5
   7   5  -3 117.100 4.77936   7
  -7   5   3 121.203 5.93863   9
  -7   5   3 122.274 4.41924   3
  -7   5   3 112.369 6.62619  11
  -6  -5   3 13.1220 1.74892   9
   6  -5  -3 13.7078 1.07007  10
   6  -5  -3 13.1846 1.24935   8
   6  -5  -3 15.5383 1.90951   7
   6  -5  -3 10.4535 1.55475   6
  -6   5   3 12.5811 0.99029   3
   6   5  -3 10.7037 1.46933   4
  -6   5   3 11.4199 1.83887   5
  -6   5   3 11.5900 1.79283  11
  -6   5   3 13.7798 1.85638   6
   6   5  -3 12.1140 1.07156   7
  -6   5   3 12.6928 1.99371   9
   6   5  -3 9.39905 1.58545  11
  -5  -5   3 457.978 15.1922   9
   5  -5  -3 455.429 14.9218   6
  -5  -5   3 450.130 13.9176   3
   5   5  -3 460.869 14.8152   4
  -5   5   3 443.989 14.2408   3
  -5   5   3 481.773 15.5268  11
   5   5  -3 470.027 15.5242  11
   5   5  -3 442.597 15.4328   9
  -5   5   3 457.914 15.1326   6
   5   5  -3 457.809 15.4964   5
   4  -5  -3 450.878 15.0336   5
   4   5  -3 451.963 15.1013   5
  -4   5   3 438.953 14.4189   3
  -4   5   3 459.082 14.7248   7
  -4   5   3 479.840 15.3377   5
   3  -5  -3 414.637 13.5555   5
  -3  -5   3 412.818 13.5284   4
   3   5  -3 417.385 13.6323   9
  -3   5   3 416.740 13.3863   7
   2  -5  -3 2000.75 102.342   2
   2  -5  -3 1873.37 63.1343   1
  -2  -5   3 2030.20 89.6619   2
  -2  -5   3 1825.75 61.0935   1
   2   5  -3 1804.08 89.3352   2
   2   5  -3 1939.60 61.4634   1
  -2   5   3 1863.96 99.3993   2
  -2   5   3 2007.15 63.6455   1
  -1  -5   3 1914.38 62.0871   1
  -1  -5   3 2047.41 94.1692   2
   1  -5  -3 1911.84 102.770   2
   1  -5  -3 1817.94 63.5539   1
  -1   5   3 1939.97 63.9421   1
   1   5  -3 1882.99 61.7682   1
  -1   5   3 1998.56 105.389   2
   1   5  -3 1891.16 94.6659   2
   0  -5   3 1997.62 98.5859   2
   0  -5   3 2118.54 69.3567   1
   0  -5  -3 1830.07 106.664   2
   0  -5  -3 1934.38 69.8555   1
   0   5  -3 1947.26 101.170   2
   0   5   3 1936.83 66.3199   1
   0   5  -3 1978.06 64.5291   1
   0   5   3 1962.93 109.516   2
   1  -5   3 26.2369 1.99828   3
  -1  -5  -3 32.3018 1.94612  10
  -1  -5  -3 26.2965 1.71579   7
   1  -5   3 33.5791 2.00145   6
   1  -5   3 25.8696 1.71835   4
   1  -5   3 28.9942 2.03353   8
  -1  -5  -3 28.8210 1.57376   4
   1  -5   3 27.1440 1.81432  10
   1   5   3 34.3651 2.28515   8
  -1   5  -3 29.1691 1.90799  10
  -1   5  -3 24.2480 1.96131   8
  -1   5  -3 28.9701 1.99531   6
  -1   5  -3 23.6533 1.90459   3
   1   5   3 28.4593 1.96457  10
   1   5   3 31.3510 1.87799   7
   1   5   3 26.1272 1.74530   4
  -1   5  -3 26.5453 1.19495   9
  -1   5  -3 24.8881 1.76563   4
  -2  -5  -3 1277.71 46.5841   1
   2  -5   3 1198.09 80.5495   2
   2  -5   3 1265.26 45.3399   1
  -2  -5  -3 1085.73 85.7616   2
   2   5   3 1146.78 92.4773   2
  -2   5  -3 1209.91 43.9980   1
  -2   5  -3 1129.26 85.1234   2
   2   5   3 1204.62 45.5947   1
   3  -5   3 488.700 15.9495   6
  -3  -5  -3 427.541 14.8219  10
  -3  -5  -3 468.936 14.4265   4
   3  -5   3 480.992 15.5556   3
   3  -5   3 458.182 15.2028  10
   3  -5   3 449.883 14.9804   4
   3  -5   3 461.383 15.8501   8
  -3   5  -3 463.595 15.2098  10
   3   5   3 455.624 15.0597   7
   3   5   3 480.280 16.5223   8
  -3   5  -3 430.632 15.5173   3
   3   5   3 453.069 14.5617   4
   4  -5   3 53.5202 3.27338   3
   4  -5   3 55.4675 3.71800   6
   4  -5   3 58.7310 3.25918  10
  -4  -5  -3 45.9422 2.64970  10
   4  -5   3 52.6222 2.98642   4
   4  -5   3 47.8753 3.49817   8
  -4   5  -3 51.3330 3.79526   8
   4   5   3 54.4314 2.61634   4
   4   5   3 56.1231 4.08179   8
  -4   5  -3 53.9970 3.02716  10
   4   5   3 49.2922 2.45976   9
   4   5   3 55.8546 3.34174  10
  -4   5  -3 48.8723 3.27890   3
   4   5   3 53.1608 3.06746   7
   4   5   3 52.4408 3.31462   3
   5  -5   3 208.024 8.27754   3
   5  -5   3 206.604 9.11014   8
   5  -5   3 208.808 9.11756   6
   5  -5   3 189.547 7.89534   4
   5  -5   3 214.852 8.24670  10
   5   5   3 214.460 8.42269   3
   5   5   3 209.202 8.41540  10
   5   5   3 207.763 7.80424  11
  -5   5  -3 201.191 7.99368   5
   5   5   3 198.371 9.55372   8
   6  -5   3 22.2948 3.15735   8
   6  -5   3 22.4722 2.52734  10
   6  -5   3 25.4563 2.41846   3
   6   5   3 26.6771 2.87299  10
  -6   5  -3 25.2333 2.38825   5
   6   5   3 26.0540 2.46646   3
   7  -5   3 84.1861 5.62797   8
   7  -5   3 75.4361 5.43527   6
   7  -5   3 77.2370 4.36803   3
   7  -5   3 69.5069 4.95581  10
   7   5   3 85.5847 4.83098  10
   7   5   3 71.1155 5.74262   8
   8  -5   3 19.2753 3.47562   6
   8  -5   3 21.7303 2.55313   3
   8  -5   3 25.9028 3.88713   8
   8   5   3 25.1720 2.81169   3
   8   5   3 30.2514 4.57000   6
   8   5   3 27.0910 4.32053   8
   9  -5   3 246.687 11.9094   8
   9  -5   3 240.561 11.8315   6
   9   5   3 245.693 12.4058   6
   9   5   3 235.468 12.4371   8
  11  -6  -3 72.7674 5.12548   7
  11  -6  -3 76.4332 5.36581   6
 -11   6   3 77.3729 5.74264   5
  10  -6  -3 33.0705 3.23283   6
  10  -6  -3 31.5204 3.55295   7
  10  -6  -3 33.3694 4.51130   4
 -10   6   3 30.8346 3.49207  11
 -10   6   3 27.7867 3.59220   9
 -10   6   3 29.9173 3.91138   5
  10   6  -3 29.3753 4.09053   8
   9  -6  -3 45.2330 3.50329   7
   9  -6  -3 46.2112 3.60473   6
   9  -6  -3 41.7542 5.32626   4
   9   6  -3 43.1068 3.61900   6
  -9   6   3 40.2336 3.45701  11
  -9   6   3 48.0174 5.92728   5
  -9   6   3 42.8139 3.64798   9
   8  -6  -3 118.408 5.21800   8
   8  -6  -3 108.824 5.56188   6
   8  -6  -3 115.181 5.69503   7
  -8   6   3 114.513 5.90942   9
  -8   6   3 109.145 5.74688  11
   8   6  -3 87.1520 5.22468   7
  -8   6   3 115.118 6.26830   5
   8   6  -3 105.671 6.16842   8
   8   6  -3 111.110 5.73631   6
   8   6  -3 108.114 5.84689  11
   7  -6  -3 20.5414 2.42634   7
   7  -6  -3 19.1368 1.46971  10
   7  -6  -3 17.7138 2.24528   6
   7  -6  -3 19.9268 1.76091   8
   7   6  -3 19.2598 1.49515   7
  -7   6   3 22.9788 2.74203  11
   7   6  -3 19.3870 1.77007   4
  -7   6   3 20.4535 2.65373   9
   7   6  -3 20.6685 2.75746   8
  -7   6   3 17.7440 2.37631   6
   7   6  -3 22.3026 2.65506  11
  -7   6   3 22.2644 2.91982   5
   6  -6  -3 455.072 15.5418   6
   6  -6  -3 442.925 14.7231  10
   6  -6  -3 471.352 14.8639   8
   6  -6  -3 471.497 15.6741   7
  -6   6   3 448.636 15.0589   8
  -6   6   3 485.646 16.4266   5
  -6   6   3 477.391 16.0171  11
   6   6  -3 479.293 16.1493  11
  -6   6   3 448.314 14.5055   3
   6   6  -3 473.438 15.1011   4
  -6   6   3 465.572 16.0705   9
  -5  -6   3 7.27778 1.25898   9
   5  -6  -3 7.62998 0.93278   8
  -5  -6   3 8.55576 0.79577   3
   5  -6  -3 9.56571 1.12372  10
   5  -6  -3 7.86858 1.28594   7
   5  -6  -3 7.68843 1.28379   6
  -5   6   3 7.97878 1.01817   8
  -5   6   3 10.5655 1.68011   9
   5   6  -3 10.0237 1.57486  11
  -5   6   3 7.34745 1.46513   5
   5   6  -3 9.02831 1.51107   5
   5   6  -3 9.10362 0.73210   7
  -5   6   3 8.45958 1.01938   3
  -5   6   3 6.50037 1.19603   6
  -5   6   3 8.30773 1.46218  11
   5   6  -3 9.40993 1.15290   4
   4  -6  -3 331.675 11.9758   4
  -4  -6   3 307.407 10.0297   3
[truncated: 711,741 more chars]
