# Supplementary material for: Breaking the ‘rule-of-five’ to access bridged bicyclic heteroaromatic bioisosteres
Source: Nat Synth. 2026 Feb 11;5(5):790–7. doi: 10.1038/s44160-026-00990-0 (PMC13171625; doi:10.1038/s44160-026-00990-0)
Supplement: Supplementary file 3 — X-ray crystallographic data for compound 62, CCDC 2451818. [file 44160_2026_990_MOESM3_ESM.cif]

data_testm1
_audit_creation_date               2023-12-05
_audit_creation_method
;
Olex2 1.5
(compiled 2023.08.24 svn.re1ec1418 for OlexSys, GUI svn.r6817)
;
_shelx_SHELXL_version_number       '2017/1'
_audit_contact_author_address      ?
_audit_contact_author_email        ?
_audit_contact_author_name         ''
_audit_contact_author_phone        ?
_publ_contact_author_id_orcid      ?
_publ_section_references
;
Dolomanov, O.V., Bourhis, L.J., Gildea, R.J, Howard, J.A.K. & Puschmann, H.
 (2009), J. Appl. Cryst. 42, 339-341.

Sheldrick, G.M. (2015). Acta Cryst. A71, 3-8.

Sheldrick, G.M. (2015). Acta Cryst. C71, 3-8.
;
_chemical_name_common              ?
_chemical_name_systematic          ?
_chemical_formula_moiety           'C25 H25 N3 O3 S'
_chemical_formula_sum              'C25 H25 N3 O3 S'
_chemical_formula_weight           447.54
_chemical_melting_point            ?
loop_
  _atom_type_symbol
  _atom_type_description
  _atom_type_scat_dispersion_real
  _atom_type_scat_dispersion_imag
  _atom_type_scat_source
 'C' 'C' 0.0033 0.0016 'International Tables Vol C Tables 4.2.6.8 and 6.1.1.4'
 'H' 'H' 0.0000 0.0000 'International Tables Vol C Tables 4.2.6.8 and 6.1.1.4'
 'N' 'N' 0.0061 0.0033 'International Tables Vol C Tables 4.2.6.8 and 6.1.1.4'
 'O' 'O' 0.0106 0.0060 'International Tables Vol C Tables 4.2.6.8 and 6.1.1.4'
 'S' 'S' 0.1246 0.1234 'International Tables Vol C Tables 4.2.6.8 and 6.1.1.4'

_shelx_space_group_comment
;
The symmetry employed for this shelxl refinement is uniquely defined
by the following loop, which should always be used as a source of
symmetry information in preference to the above space-group names.
They are only intended as comments.
;
_space_group_crystal_system        'monoclinic'
_space_group_IT_number             14
_space_group_name_H-M_alt          'P 1 21/n 1'
_space_group_name_Hall             '-P 2yn'
loop_
  _space_group_symop_operation_xyz
 'x, y, z'
 '-x+1/2, y+1/2, -z+1/2'
 '-x, -y, -z'
 'x-1/2, -y-1/2, z-1/2'

_cell_length_a                     8.5564(3)
_cell_length_b                     23.2079(7)
_cell_length_c                     11.3644(4)
_cell_angle_alpha                  90
_cell_angle_beta                   100.8000(10)
_cell_angle_gamma                  90
_cell_volume                       2216.73(13)
_cell_formula_units_Z              4
_cell_measurement_reflns_used      9904
_cell_measurement_temperature      100(2)
_cell_measurement_theta_max        27.597
_cell_measurement_theta_min        2.747
_shelx_estimated_absorpt_T_max     0.945
_shelx_estimated_absorpt_T_min     0.911
_exptl_absorpt_coefficient_mu      0.179
_exptl_absorpt_correction_T_max    0.7456
_exptl_absorpt_correction_T_min    0.5912
_exptl_absorpt_correction_type     multi-scan
_exptl_absorpt_process_details
;
SADABS-2016/2 (Bruker,2016/2) was used for absorption correction.
wR2(int) was 0.0905 before and 0.0613 after correction.
The Ratio of minimum to maximum transmission is 0.7929.
The \l/2 correction factor is Not present.
;
_exptl_absorpt_special_details     ?
_exptl_crystal_colour              colourless
_exptl_crystal_colour_primary      colourless
_exptl_crystal_density_diffrn      1.341
_exptl_crystal_density_meas        ?
_exptl_crystal_density_method      ?
_exptl_crystal_description         block
_exptl_crystal_F_000               944
_exptl_crystal_size_max            0.533
_exptl_crystal_size_mid            0.429
_exptl_crystal_size_min            0.32
_exptl_transmission_factor_max     ?
_exptl_transmission_factor_min     ?
_diffrn_reflns_av_R_equivalents    0.0628
_diffrn_reflns_av_unetI/netI       0.0313
_diffrn_reflns_Laue_measured_fraction_full  1.000
_diffrn_reflns_Laue_measured_fraction_max  0.999
_diffrn_reflns_limit_h_max         11
_diffrn_reflns_limit_h_min         -11
_diffrn_reflns_limit_k_max         30
_diffrn_reflns_limit_k_min         -30
_diffrn_reflns_limit_l_max         14
_diffrn_reflns_limit_l_min         -14
_diffrn_reflns_number              82876
_diffrn_reflns_point_group_measured_fraction_full  1.000
_diffrn_reflns_point_group_measured_fraction_max  0.999
_diffrn_reflns_theta_full          25.242
_diffrn_reflns_theta_max           27.931
_diffrn_reflns_theta_min           2.024
_diffrn_ambient_temperature        100(2)
_diffrn_detector                   'Bruker PHOTON III C7'
_diffrn_detector_area_resol_mean   ?
_diffrn_detector_type              CPAD
_diffrn_measured_fraction_theta_full  1.000
_diffrn_measured_fraction_theta_max  0.999
_diffrn_measurement_device         'Bruker D8 Venture dual source kappa CPAD'
_diffrn_measurement_device_type    'Bruker D8 Venture'
_diffrn_measurement_method         '\f and \w-scan'
_diffrn_radiation_monochromator    'focusing mirrors'
_diffrn_radiation_probe            X-ray
_diffrn_radiation_type             MoK\a
_diffrn_radiation_wavelength       0.71073
_diffrn_source                     'microfocus sealed X-ray tube'
_diffrn_source_current             1.4
_diffrn_source_power               0.07
_diffrn_source_type                'Incoatec I\uS microsource'
_diffrn_source_voltage             50.0
_diffrn_standards_number           0
_reflns_Friedel_coverage           0.000
_reflns_Friedel_fraction_full      .
_reflns_Friedel_fraction_max       .
_reflns_number_gt                  4283
_reflns_number_total               5296
_reflns_special_details
;
 Reflections were merged by SHELXL according to the crystal
 class for the calculation of statistics and refinement.
 
 _reflns_Friedel_fraction is defined as the number of unique
 Friedel pairs measured divided by the number that would be
 possible theoretically, ignoring centric projections and
 systematic absences.
;
_reflns_threshold_expression       'I > 2\s(I)'
_computing_cell_refinement         'SAINT v8.39.0 (Bruker, 2018)'
_computing_data_collection         'Bruker SC-XRD Suite'
_computing_data_reduction          'SAINT v8.39.0 (Bruker, 2018)'
_computing_molecular_graphics      'Olex2 1.5 (Dolomanov et al., 2009)'
_computing_publication_material    'Olex2 1.5 (Dolomanov et al., 2009)'
_computing_structure_refinement    'SHELXL 2017/1 (Sheldrick, 2015)'
_computing_structure_solution      'SHELXT 2014/5 (Sheldrick, 2014)'
_refine_diff_density_max           0.379
_refine_diff_density_min           -0.471
_refine_diff_density_rms           0.053
_refine_ls_extinction_coef         .
_refine_ls_extinction_method       none
_refine_ls_goodness_of_fit_ref     1.042
_refine_ls_hydrogen_treatment      mixed
_refine_ls_matrix_type             full
_refine_ls_number_parameters       294
_refine_ls_number_reflns           5296
_refine_ls_number_restraints       0
_refine_ls_R_factor_all            0.0543
_refine_ls_R_factor_gt             0.0391
_refine_ls_restrained_S_all        1.042
_refine_ls_shift/su_max            0.001
_refine_ls_shift/su_mean           0.000
_refine_ls_structure_factor_coef   Fsqd
_refine_ls_weighting_details      
 'w=1/[\s^2^(Fo^2^)+(0.0385P)^2^+1.2941P] where P=(Fo^2^+2Fc^2^)/3'
_refine_ls_weighting_scheme        calc
_refine_ls_wR_factor_gt            0.0871
_refine_ls_wR_factor_ref           0.0930
_refine_special_details            ?
_olex2_refinement_description
;
1. Fixed Uiso
 At 1.2 times of:
  All C(H) groups, All C(H,H) groups
 At 1.5 times of:
  All C(H,H,H) groups
2.a Ternary CH refined with riding coordinates:
 C10(H10)
2.b Secondary CH2 refined with riding coordinates:
 C9(H9A,H9B), C11(H11A,H11B), C12(H12A,H12B)
2.c Aromatic/amide H refined with riding coordinates:
 C1(H1A), C2(H2), C3(H3), C4(H4), C5(H5), C14(H14), C15(H15), C16(H16),
 C17(H17), C18(H18), C20(H20), C21(H21), C23(H23), C24(H24)
2.d Idealised Me refined as rotating group:
 C25(H25A,H25B,H25C)
;
_atom_sites_solution_hydrogens     mixed
_atom_sites_solution_primary       dual
_atom_sites_solution_secondary     ?
loop_
  _atom_site_label
  _atom_site_type_symbol
  _atom_site_fract_x
  _atom_site_fract_y
  _atom_site_fract_z
  _atom_site_U_iso_or_equiv
  _atom_site_adp_type
  _atom_site_occupancy
  _atom_site_site_symmetry_order
  _atom_site_calc_flag
  _atom_site_refinement_flags_posn
  _atom_site_refinement_flags_adp
  _atom_site_refinement_flags_occupancy
  _atom_site_disorder_assembly
  _atom_site_disorder_group
 S1 S 0.66146(4) 0.75006(2) 0.73356(3) 0.01235(9) Uani 1 1 d . . . . .
 N1 N 0.15847(15) 0.81192(5) 0.88039(11) 0.0147(3) Uani 1 1 d . . . . .
 C1 C 0.00512(18) 0.89136(6) 0.93244(13) 0.0173(3) Uani 1 1 d . . . . .
 H1A H 0.009567 0.874111 1.008807 0.021 Uiso 1 1 calc R U . . .
 O1 O 0.12130(12) 0.76705(4) 0.69664(9) 0.0163(2) Uani 1 1 d . . . . .
 O2 O 0.79480(12) 0.76921(5) 0.82024(9) 0.0175(2) Uani 1 1 d . . . . .
 N2 N 0.23073(14) 0.71770(5) 0.86762(10) 0.0123(2) Uani 1 1 d . . . . .
 C2 C -0.07337(18) 0.94326(7) 0.90660(15) 0.0209(3) Uani 1 1 d . . . . .
 H2 H -0.121901 0.961538 0.965380 0.025 Uiso 1 1 calc R U . . .
 C3 C -0.08144(19) 0.96866(7) 0.79533(15) 0.0221(3) Uani 1 1 d . . . . .
 H3 H -0.135595 1.004225 0.777195 0.026 Uiso 1 1 calc R U . . .
 N3 N 0.53779(14) 0.71962(5) 0.80662(10) 0.0128(2) Uani 1 1 d . . . . .
 O3 O 0.68404(12) 0.70896(4) 0.64325(9) 0.0158(2) Uani 1 1 d . . . . .
 C4 C -0.0094(2) 0.94149(7) 0.71075(14) 0.0221(3) Uani 1 1 d . . . . .
 H4 H -0.015315 0.958656 0.634154 0.027 Uiso 1 1 calc R U . . .
 C5 C 0.07115(19) 0.88973(7) 0.73575(13) 0.0185(3) Uani 1 1 d . . . . .
 H5 H 0.121266 0.871936 0.677286 0.022 Uiso 1 1 calc R U . . .
 C6 C 0.07780(17) 0.86412(6) 0.84738(13) 0.0145(3) Uani 1 1 d . . . . .
 C7 C 0.16763(16) 0.76634(6) 0.80496(13) 0.0129(3) Uani 1 1 d . . . . .
 C8 C 0.29249(16) 0.66611(6) 0.81286(12) 0.0132(3) Uani 1 1 d . . . . .
 C9 C 0.38529(17) 0.65210(6) 0.94045(13) 0.0157(3) Uani 1 1 d . . . . .
 H9A H 0.325590 0.628327 0.989323 0.019 Uiso 1 1 calc R U . . .
 H9B H 0.493975 0.636925 0.942813 0.019 Uiso 1 1 calc R U . . .
 C10 C 0.37780(17) 0.71715(6) 0.96276(12) 0.0140(3) Uani 1 1 d . . . . .
 H10 H 0.361946 0.728381 1.044663 0.017 Uiso 1 1 calc R U . . .
 C11 C 0.51149(17) 0.74831(6) 0.91833(12) 0.0145(3) Uani 1 1 d . . . . .
 H11A H 0.482671 0.789243 0.902073 0.017 Uiso 1 1 calc R U . . .
 H11B H 0.609966 0.746791 0.979916 0.017 Uiso 1 1 calc R U . . .
 C12 C 0.40917(16) 0.68491(6) 0.73425(12) 0.0137(3) Uani 1 1 d . . . . .
 H12A H 0.455100 0.650606 0.701653 0.016 Uiso 1 1 calc R U . . .
 H12B H 0.353044 0.708112 0.666163 0.016 Uiso 1 1 calc R U . . .
 C13 C 0.17618(17) 0.62249(6) 0.75012(12) 0.0144(3) Uani 1 1 d . . . . .
 C14 C 0.01556(18) 0.63441(7) 0.71353(14) 0.0186(3) Uani 1 1 d . . . . .
 H14 H -0.025108 0.671192 0.728769 0.022 Uiso 1 1 calc R U . . .
 C15 C -0.08586(19) 0.59244(7) 0.65449(15) 0.0232(3) Uani 1 1 d . . . . .
 H15 H -0.195708 0.600810 0.629212 0.028 Uiso 1 1 calc R U . . .
 C16 C -0.0284(2) 0.53864(7) 0.63224(15) 0.0241(4) Uani 1 1 d . . . . .
 H16 H -0.098417 0.510213 0.591789 0.029 Uiso 1 1 calc R U . . .
 C17 C 0.1317(2) 0.52635(7) 0.66915(15) 0.0244(4) Uani 1 1 d . . . . .
 H17 H 0.171839 0.489466 0.654024 0.029 Uiso 1 1 calc R U . . .
 C18 C 0.23315(19) 0.56801(7) 0.72821(14) 0.0205(3) Uani 1 1 d . . . . .
 H18 H 0.342728 0.559355 0.754049 0.025 Uiso 1 1 calc R U . . .
 C19 C 0.56678(17) 0.81091(6) 0.65989(13) 0.0144(3) Uani 1 1 d . . . . .
 C20 C 0.59326(19) 0.86476(7) 0.71372(14) 0.0194(3) Uani 1 1 d . . . . .
 H20 H 0.666036 0.869145 0.787315 0.023 Uiso 1 1 calc R U . . .
 C21 C 0.5114(2) 0.91192(7) 0.65796(14) 0.0227(3) Uani 1 1 d . . . . .
 H21 H 0.529260 0.948884 0.693876 0.027 Uiso 1 1 calc R U . . .
 C22 C 0.40376(18) 0.90620(7) 0.55045(14) 0.0202(3) Uani 1 1 d . . . . .
 C23 C 0.38125(18) 0.85198(7) 0.49782(13) 0.0176(3) Uani 1 1 d . . . . .
 H23 H 0.309053 0.847678 0.423917 0.021 Uiso 1 1 calc R U . . .
 C24 C 0.46194(17) 0.80418(6) 0.55096(13) 0.0156(3) Uani 1 1 d . . . . .
 H24 H 0.446176 0.767417 0.513880 0.019 Uiso 1 1 calc R U . . .
 C25 C 0.3134(2) 0.95751(7) 0.49086(17) 0.0291(4) Uani 1 1 d . . . . .
 H25A H 0.335430 0.991219 0.543277 0.044 Uiso 1 1 calc R U . . .
 H25B H 0.199122 0.949220 0.475972 0.044 Uiso 1 1 calc R U . . .
 H25C H 0.347123 0.965393 0.414643 0.044 Uiso 1 1 calc R U . . .
 H1 H 0.170(2) 0.8038(7) 0.9572(17) 0.021(5) Uiso 1 1 d . . . . .

loop_
  _atom_site_aniso_label
  _atom_site_aniso_U_11
  _atom_site_aniso_U_22
  _atom_site_aniso_U_33
  _atom_site_aniso_U_23
  _atom_site_aniso_U_13
  _atom_site_aniso_U_12
 S1 0.01036(17) 0.01633(18) 0.01043(16) 0.00112(13) 0.00211(12) -0.00032(13)
 N1 0.0179(6) 0.0166(6) 0.0090(6) 0.0004(5) 0.0013(5) 0.0018(5)
 C1 0.0174(7) 0.0185(8) 0.0156(7) -0.0014(6) 0.0018(6) -0.0016(6)
 O1 0.0183(5) 0.0189(5) 0.0106(5) 0.0001(4) 0.0000(4) 0.0011(4)
 O2 0.0123(5) 0.0241(6) 0.0150(5) 0.0016(4) -0.0002(4) -0.0020(4)
 N2 0.0111(6) 0.0163(6) 0.0092(5) -0.0006(5) 0.0005(4) 0.0010(5)
 C2 0.0185(8) 0.0188(8) 0.0247(8) -0.0070(6) 0.0023(6) 0.0008(6)
 C3 0.0209(8) 0.0142(8) 0.0284(9) -0.0003(6) -0.0024(7) 0.0010(6)
 N3 0.0120(6) 0.0177(6) 0.0090(5) -0.0011(5) 0.0028(4) -0.0024(5)
 O3 0.0152(5) 0.0202(5) 0.0132(5) 0.0004(4) 0.0060(4) 0.0014(4)
 C4 0.0269(9) 0.0177(8) 0.0201(8) 0.0037(6) -0.0003(7) -0.0024(6)
 C5 0.0215(8) 0.0176(8) 0.0163(7) 0.0000(6) 0.0033(6) -0.0011(6)
 C6 0.0126(7) 0.0138(7) 0.0159(7) -0.0016(5) -0.0006(6) -0.0021(5)
 C7 0.0092(6) 0.0159(7) 0.0135(7) -0.0001(5) 0.0017(5) -0.0014(5)
 C8 0.0118(7) 0.0150(7) 0.0131(7) 0.0009(5) 0.0031(5) 0.0018(5)
 C9 0.0138(7) 0.0203(8) 0.0129(7) 0.0040(6) 0.0025(5) 0.0020(6)
 C10 0.0115(7) 0.0208(8) 0.0092(6) 0.0007(5) 0.0007(5) 0.0021(6)
 C11 0.0124(7) 0.0204(7) 0.0107(7) -0.0025(5) 0.0022(5) -0.0010(6)
 C12 0.0119(7) 0.0170(7) 0.0121(7) -0.0020(5) 0.0024(5) -0.0015(5)
 C13 0.0163(7) 0.0148(7) 0.0125(7) 0.0016(5) 0.0043(6) -0.0010(6)
 C14 0.0164(7) 0.0169(8) 0.0228(8) 0.0001(6) 0.0044(6) 0.0003(6)
 C15 0.0145(7) 0.0259(9) 0.0279(9) 0.0002(7) 0.0004(6) -0.0026(6)
 C16 0.0253(9) 0.0214(8) 0.0246(8) -0.0033(7) 0.0023(7) -0.0081(7)
 C17 0.0269(9) 0.0159(8) 0.0309(9) -0.0030(7) 0.0069(7) -0.0012(7)
 C18 0.0164(7) 0.0186(8) 0.0265(8) 0.0012(6) 0.0039(6) 0.0008(6)
 C19 0.0133(7) 0.0170(7) 0.0133(7) 0.0030(5) 0.0031(5) -0.0006(6)
 C20 0.0207(8) 0.0201(8) 0.0158(7) -0.0007(6) -0.0006(6) -0.0039(6)
 C21 0.0271(9) 0.0165(8) 0.0236(8) -0.0017(6) 0.0027(7) -0.0038(6)
 C22 0.0183(8) 0.0202(8) 0.0228(8) 0.0058(6) 0.0058(6) -0.0001(6)
 C23 0.0146(7) 0.0238(8) 0.0138(7) 0.0029(6) 0.0013(6) -0.0013(6)
 C24 0.0152(7) 0.0188(7) 0.0131(7) -0.0001(6) 0.0030(6) -0.0014(6)
 C25 0.0282(9) 0.0220(9) 0.0348(10) 0.0081(7) -0.0003(8) 0.0034(7)

_geom_special_details
;
 All esds (except the esd in the dihedral angle between two l.s. planes)
 are estimated using the full covariance matrix.  The cell esds are taken
 into account individually in the estimation of esds in distances, angles
 and torsion angles; correlations between esds in cell parameters are only
 used when they are defined by crystal symmetry.  An approximate (isotropic)
 treatment of cell esds is used for estimating esds involving l.s. planes.
;
loop_
  _geom_bond_atom_site_label_1
  _geom_bond_atom_site_label_2
  _geom_bond_distance
  _geom_bond_site_symmetry_2
  _geom_bond_publ_flag
 S1 O2 1.4312(11) . ?
 S1 N3 1.6240(12) . ?
 S1 O3 1.4405(10) . ?
 S1 C19 1.7599(15) . ?
 N1 C6 1.4098(19) . ?
 N1 C7 1.3731(18) . ?
 N1 H1 0.880(18) . ?
 C1 H1A 0.9500 . ?
 C1 C2 1.384(2) . ?
 C1 C6 1.395(2) . ?
 O1 C7 1.2206(17) . ?
 N2 C7 1.3889(18) . ?
 N2 C8 1.4909(18) . ?
 N2 C10 1.4976(17) . ?
 C2 H2 0.9500 . ?
 C2 C3 1.385(2) . ?
 C3 H3 0.9500 . ?
 C3 C4 1.387(2) . ?
 N3 C11 1.4876(17) . ?
 N3 C12 1.4823(18) . ?
 C4 H4 0.9500 . ?
 C4 C5 1.388(2) . ?
 C5 H5 0.9500 . ?
 C5 C6 1.392(2) . ?
 C8 C9 1.5515(19) . ?
 C8 C12 1.5229(19) . ?
 C8 C13 1.503(2) . ?
 C9 H9A 0.9900 . ?
 C9 H9B 0.9900 . ?
 C9 C10 1.534(2) . ?
 C10 H10 1.0000 . ?
 C10 C11 1.518(2) . ?
 C11 H11A 0.9900 . ?
 C11 H11B 0.9900 . ?
 C12 H12A 0.9900 . ?
 C12 H12B 0.9900 . ?
 C13 C14 1.387(2) . ?
 C13 C18 1.394(2) . ?
 C14 H14 0.9500 . ?
 C14 C15 1.391(2) . ?
 C15 H15 0.9500 . ?
 C15 C16 1.382(2) . ?
 C16 H16 0.9500 . ?
 C16 C17 1.385(2) . ?
 C17 H17 0.9500 . ?
 C17 C18 1.386(2) . ?
 C18 H18 0.9500 . ?
 C19 C20 1.391(2) . ?
 C19 C24 1.395(2) . ?
 C20 H20 0.9500 . ?
 C20 C21 1.387(2) . ?
 C21 H21 0.9500 . ?
 C21 C22 1.392(2) . ?
 C22 C23 1.391(2) . ?
 C22 C25 1.509(2) . ?
 C23 H23 0.9500 . ?
 C23 C24 1.384(2) . ?
 C24 H24 0.9500 . ?
 C25 H25A 0.9800 . ?
 C25 H25B 0.9800 . ?
 C25 H25C 0.9800 . ?

loop_
  _geom_angle_atom_site_label_1
  _geom_angle_atom_site_label_2
  _geom_angle_atom_site_label_3
  _geom_angle
  _geom_angle_site_symmetry_1
  _geom_angle_site_symmetry_3
  _geom_angle_publ_flag
 O2 S1 N3 107.16(6) . . ?
 O2 S1 O3 120.00(6) . . ?
 O2 S1 C19 108.35(7) . . ?
 N3 S1 C19 107.84(7) . . ?
 O3 S1 N3 105.27(6) . . ?
 O3 S1 C19 107.68(6) . . ?
 C6 N1 H1 114.1(11) . . ?
 C7 N1 C6 125.33(12) . . ?
 C7 N1 H1 116.4(11) . . ?
 C2 C1 H1A 119.7 . . ?
 C2 C1 C6 120.60(14) . . ?
 C6 C1 H1A 119.7 . . ?
 C7 N2 C8 124.94(11) . . ?
 C7 N2 C10 124.78(12) . . ?
 C8 N2 C10 88.79(10) . . ?
 C1 C2 H2 119.9 . . ?
 C1 C2 C3 120.23(15) . . ?
 C3 C2 H2 119.9 . . ?
 C2 C3 H3 120.4 . . ?
 C2 C3 C4 119.11(15) . . ?
 C4 C3 H3 120.4 . . ?
 C11 N3 S1 117.31(9) . . ?
 C12 N3 S1 116.10(9) . . ?
 C12 N3 C11 120.09(11) . . ?
 C3 C4 H4 119.3 . . ?
 C3 C4 C5 121.33(15) . . ?
 C5 C4 H4 119.3 . . ?
 C4 C5 H5 120.3 . . ?
 C4 C5 C6 119.34(15) . . ?
 C6 C5 H5 120.3 . . ?
 C1 C6 N1 117.68(13) . . ?
 C5 C6 N1 122.92(13) . . ?
 C5 C6 C1 119.38(14) . . ?
 N1 C7 N2 111.62(12) . . ?
 O1 C7 N1 124.99(13) . . ?
 O1 C7 N2 123.35(13) . . ?
 N2 C8 C9 86.42(10) . . ?
 N2 C8 C12 109.72(11) . . ?
 N2 C8 C13 118.95(12) . . ?
 C12 C8 C9 109.35(11) . . ?
 C13 C8 C9 118.66(12) . . ?
 C13 C8 C12 111.31(12) . . ?
 C8 C9 H9A 114.4 . . ?
 C8 C9 H9B 114.4 . . ?
 H9A C9 H9B 111.6 . . ?
 C10 C9 C8 85.31(10) . . ?
 C10 C9 H9A 114.4 . . ?
 C10 C9 H9B 114.4 . . ?
 N2 C10 C9 86.82(10) . . ?
 N2 C10 H10 115.3 . . ?
 N2 C10 C11 109.85(11) . . ?
 C9 C10 H10 115.3 . . ?
 C11 C10 C9 110.89(12) . . ?
 C11 C10 H10 115.3 . . ?
 N3 C11 C10 108.33(11) . . ?
 N3 C11 H11A 110.0 . . ?
 N3 C11 H11B 110.0 . . ?
 C10 C11 H11A 110.0 . . ?
 C10 C11 H11B 110.0 . . ?
 H11A C11 H11B 108.4 . . ?
 N3 C12 C8 109.29(11) . . ?
 N3 C12 H12A 109.8 . . ?
 N3 C12 H12B 109.8 . . ?
 C8 C12 H12A 109.8 . . ?
 C8 C12 H12B 109.8 . . ?
 H12A C12 H12B 108.3 . . ?
 C14 C13 C8 122.61(13) . . ?
 C14 C13 C18 119.16(14) . . ?
 C18 C13 C8 118.24(13) . . ?
 C13 C14 H14 120.0 . . ?
 C13 C14 C15 119.91(14) . . ?
 C15 C14 H14 120.0 . . ?
 C14 C15 H15 119.7 . . ?
 C16 C15 C14 120.64(15) . . ?
 C16 C15 H15 119.7 . . ?
 C15 C16 H16 120.1 . . ?
 C15 C16 C17 119.75(15) . . ?
 C17 C16 H16 120.1 . . ?
 C16 C17 H17 120.1 . . ?
 C16 C17 C18 119.82(15) . . ?
 C18 C17 H17 120.1 . . ?
 C13 C18 H18 119.6 . . ?
 C17 C18 C13 120.73(15) . . ?
 C17 C18 H18 119.6 . . ?
 C20 C19 S1 119.28(11) . . ?
 C20 C19 C24 121.03(14) . . ?
 C24 C19 S1 119.64(11) . . ?
 C19 C20 H20 120.6 . . ?
 C21 C20 C19 118.78(14) . . ?
 C21 C20 H20 120.6 . . ?
 C20 C21 H21 119.3 . . ?
 C20 C21 C22 121.35(14) . . ?
 C22 C21 H21 119.3 . . ?
 C21 C22 C25 121.18(15) . . ?
 C23 C22 C21 118.63(14) . . ?
 C23 C22 C25 120.18(14) . . ?
 C22 C23 H23 119.3 . . ?
 C24 C23 C22 121.32(14) . . ?
 C24 C23 H23 119.3 . . ?
 C19 C24 H24 120.6 . . ?
 C23 C24 C19 118.87(14) . . ?
 C23 C24 H24 120.6 . . ?
 C22 C25 H25A 109.5 . . ?
 C22 C25 H25B 109.5 . . ?
 C22 C25 H25C 109.5 . . ?
 H25A C25 H25B 109.5 . . ?
 H25A C25 H25C 109.5 . . ?
 H25B C25 H25C 109.5 . . ?

loop_
  _geom_torsion_atom_site_label_1
  _geom_torsion_atom_site_label_2
  _geom_torsion_atom_site_label_3
  _geom_torsion_atom_site_label_4
  _geom_torsion
  _geom_torsion_site_symmetry_1
  _geom_torsion_site_symmetry_2
  _geom_torsion_site_symmetry_3
  _geom_torsion_site_symmetry_4
  _geom_torsion_publ_flag
 S1 N3 C11 C10 172.96(9) . . . . ?
 S1 N3 C12 C8 -172.69(9) . . . . ?
 S1 C19 C20 C21 -176.57(12) . . . . ?
 S1 C19 C24 C23 176.16(11) . . . . ?
 C1 C2 C3 C4 -0.2(2) . . . . ?
 O2 S1 N3 C11 41.78(12) . . . . ?
 O2 S1 N3 C12 -166.42(10) . . . . ?
 O2 S1 C19 C20 -19.85(14) . . . . ?
 O2 S1 C19 C24 162.59(11) . . . . ?
 N2 C8 C9 C10 -26.10(10) . . . . ?
 N2 C8 C12 N3 56.14(14) . . . . ?
 N2 C8 C13 C14 17.1(2) . . . . ?
 N2 C8 C13 C18 -162.91(13) . . . . ?
 N2 C10 C11 N3 -57.63(15) . . . . ?
 C2 C1 C6 N1 178.75(13) . . . . ?
 C2 C1 C6 C5 0.2(2) . . . . ?
 C2 C3 C4 C5 -0.4(2) . . . . ?
 C3 C4 C5 C6 1.0(2) . . . . ?
 N3 S1 C19 C20 95.82(13) . . . . ?
 N3 S1 C19 C24 -81.74(13) . . . . ?
 O3 S1 N3 C11 170.58(10) . . . . ?
 O3 S1 N3 C12 -37.61(11) . . . . ?
 O3 S1 C19 C20 -151.04(12) . . . . ?
 O3 S1 C19 C24 31.40(14) . . . . ?
 C4 C5 C6 N1 -179.33(14) . . . . ?
 C4 C5 C6 C1 -0.8(2) . . . . ?
 C6 N1 C7 O1 8.0(2) . . . . ?
 C6 N1 C7 N2 -169.49(13) . . . . ?
 C6 C1 C2 C3 0.4(2) . . . . ?
 C7 N1 C6 C1 145.88(14) . . . . ?
 C7 N1 C6 C5 -35.6(2) . . . . ?
 C7 N2 C8 C9 159.64(13) . . . . ?
 C7 N2 C8 C12 50.36(17) . . . . ?
 C7 N2 C8 C13 -79.38(17) . . . . ?
 C7 N2 C10 C9 -160.08(13) . . . . ?
 C7 N2 C10 C11 -49.00(17) . . . . ?
 C8 N2 C7 N1 -164.51(12) . . . . ?
 C8 N2 C7 O1 18.0(2) . . . . ?
 C8 N2 C10 C9 -27.01(10) . . . . ?
 C8 N2 C10 C11 84.07(12) . . . . ?
 C8 C9 C10 N2 25.96(10) . . . . ?
 C8 C9 C10 C11 -84.08(12) . . . . ?
 C8 C13 C14 C15 179.20(14) . . . . ?
 C8 C13 C18 C17 -179.07(14) . . . . ?
 C9 C8 C12 N3 -37.05(15) . . . . ?
 C9 C8 C13 C14 119.89(15) . . . . ?
 C9 C8 C13 C18 -60.13(18) . . . . ?
 C9 C10 C11 N3 36.65(15) . . . . ?
 C10 N2 C7 N1 -47.51(18) . . . . ?
 C10 N2 C7 O1 134.96(14) . . . . ?
 C10 N2 C8 C9 26.70(10) . . . . ?
 C10 N2 C8 C12 -82.59(12) . . . . ?
 C10 N2 C8 C13 147.67(13) . . . . ?
 C11 N3 C12 C8 -21.71(17) . . . . ?
 C12 N3 C11 C10 22.33(17) . . . . ?
 C12 C8 C9 C10 83.56(12) . . . . ?
 C12 C8 C13 C14 -111.90(15) . . . . ?
 C12 C8 C13 C18 68.07(17) . . . . ?
 C13 C8 C9 C10 -147.33(13) . . . . ?
 C13 C8 C12 N3 -170.09(11) . . . . ?
 C13 C14 C15 C16 0.3(2) . . . . ?
 C14 C13 C18 C17 0.9(2) . . . . ?
 C14 C15 C16 C17 0.1(3) . . . . ?
 C15 C16 C17 C18 0.1(3) . . . . ?
 C16 C17 C18 C13 -0.5(2) . . . . ?
 C18 C13 C14 C15 -0.8(2) . . . . ?
 C19 S1 N3 C11 -74.67(11) . . . . ?
 C19 S1 N3 C12 77.13(11) . . . . ?
 C19 C20 C21 C22 0.4(2) . . . . ?
 C20 C19 C24 C23 -1.4(2) . . . . ?
 C20 C21 C22 C23 -1.2(2) . . . . ?
 C20 C21 C22 C25 179.22(16) . . . . ?
 C21 C22 C23 C24 0.8(2) . . . . ?
 C22 C23 C24 C19 0.5(2) . . . . ?
 C24 C19 C20 C21 1.0(2) . . . . ?
 C25 C22 C23 C24 -179.63(15) . . . . ?

_shelx_res_file
;
TITL testm1_a.res in P2(1)/n
    testm1.res
    created by SHELXL-2017/1 at 12:07:51 on 05-Dec-2023
REM Old TITL testm1 in P2(1)/n
REM SHELXT solution in P2(1)/n
REM R1 0.097, Rweak 0.006, Alpha 0.032, Orientation as input
REM Formula found by SHELXT: C25 N3 O3 S
CELL 0.71073 8.5564 23.2079 11.3644 90 100.8 90
ZERR 4 0.0003 0.0007 0.0004 0 0.001 0
LATT 1
SYMM 0.5-X,0.5+Y,0.5-Z
SFAC C H N O S
UNIT 100 100 12 12 4

L.S. 4 0 0
PLAN  1
SIZE 0.32 0.429 0.533
TEMP -173(2)
CONF
BOND $H
list 4
fmap 2 53
MORE -1
ACTA
REM <olex2.extras>
REM <HklSrc "%.\\testm1.hkl">
REM </olex2.extras>

WGHT    0.038500    1.294100
FVAR       0.47590
S1    5    0.661460    0.750061    0.733565    11.00000    0.01036    0.01633 =
         0.01043    0.00112    0.00211   -0.00032
N1    3    0.158467    0.811925    0.880391    11.00000    0.01786    0.01664 =
         0.00902    0.00035    0.00127    0.00181
C1    1    0.005124    0.891358    0.932439    11.00000    0.01740    0.01849 =
         0.01555   -0.00138    0.00179   -0.00160
AFIX  43
H1A   2    0.009567    0.874111    1.008807    11.00000   -1.20000
AFIX   0
O1    4    0.121300    0.767053    0.696640    11.00000    0.01831    0.01888 =
         0.01063    0.00008    0.00000    0.00107
O2    4    0.794800    0.769212    0.820243    11.00000    0.01231    0.02415 =
         0.01500    0.00162   -0.00019   -0.00204
N2    3    0.230732    0.717696    0.867624    11.00000    0.01106    0.01628 =
         0.00915   -0.00059    0.00050    0.00098
C2    1   -0.073371    0.943261    0.906602    11.00000    0.01850    0.01883 =
         0.02472   -0.00699    0.00229    0.00085
AFIX  43
H2    2   -0.121901    0.961538    0.965380    11.00000   -1.20000
AFIX   0
C3    1   -0.081442    0.968665    0.795334    11.00000    0.02093    0.01422 =
         0.02837   -0.00034   -0.00239    0.00104
AFIX  43
H3    2   -0.135595    1.004225    0.777195    11.00000   -1.20000
AFIX   0
N3    3    0.537790    0.719616    0.806616    11.00000    0.01202    0.01768 =
         0.00897   -0.00108    0.00282   -0.00243
O3    4    0.684044    0.708956    0.643250    11.00000    0.01518    0.02024 =
         0.01319    0.00045    0.00595    0.00138
C4    1   -0.009394    0.941486    0.710748    11.00000    0.02692    0.01765 =
         0.02006    0.00369   -0.00026   -0.00237
AFIX  43
H4    2   -0.015315    0.958656    0.634154    11.00000   -1.20000
AFIX   0
C5    1    0.071153    0.889726    0.735749    11.00000    0.02147    0.01763 =
         0.01634   -0.00001    0.00332   -0.00110
AFIX  43
H5    2    0.121266    0.871936    0.677286    11.00000   -1.20000
AFIX   0
C6    1    0.077797    0.864122    0.847378    11.00000    0.01257    0.01384 =
         0.01586   -0.00163   -0.00060   -0.00214
C7    1    0.167627    0.766338    0.804963    11.00000    0.00922    0.01592 =
         0.01349   -0.00009    0.00174   -0.00136
C8    1    0.292489    0.666112    0.812864    11.00000    0.01178    0.01502 =
         0.01310    0.00094    0.00312    0.00176
C9    1    0.385292    0.652096    0.940447    11.00000    0.01380    0.02033 =
         0.01293    0.00402    0.00252    0.00199
AFIX  23
H9A   2    0.325590    0.628327    0.989323    11.00000   -1.20000
H9B   2    0.493975    0.636925    0.942813    11.00000   -1.20000
AFIX   0
C10   1    0.377799    0.717147    0.962762    11.00000    0.01146    0.02079 =
         0.00919    0.00065    0.00069    0.00206
AFIX  13
H10   2    0.361946    0.728381    1.044663    11.00000   -1.20000
AFIX   0
C11   1    0.511487    0.748314    0.918330    11.00000    0.01237    0.02036 =
         0.01069   -0.00248    0.00222   -0.00098
AFIX  23
H11A  2    0.482671    0.789243    0.902073    11.00000   -1.20000
H11B  2    0.609966    0.746791    0.979916    11.00000   -1.20000
AFIX   0
C12   1    0.409166    0.684909    0.734255    11.00000    0.01188    0.01705 =
         0.01209   -0.00196    0.00238   -0.00147
AFIX  23
H12A  2    0.455100    0.650606    0.701653    11.00000   -1.20000
H12B  2    0.353044    0.708112    0.666163    11.00000   -1.20000
AFIX   0
C13   1    0.176179    0.622489    0.750124    11.00000    0.01633    0.01484 =
         0.01251    0.00163    0.00426   -0.00103
C14   1    0.015557    0.634406    0.713525    11.00000    0.01645    0.01694 =
         0.02282    0.00008    0.00435    0.00028
AFIX  43
H14   2   -0.025108    0.671192    0.728769    11.00000   -1.20000
AFIX   0
C15   1   -0.085862    0.592435    0.654493    11.00000    0.01448    0.02594 =
         0.02793    0.00016    0.00042   -0.00265
AFIX  43
H15   2   -0.195708    0.600810    0.629212    11.00000   -1.20000
AFIX   0
C16   1   -0.028381    0.538642    0.632243    11.00000    0.02528    0.02144 =
         0.02456   -0.00335    0.00229   -0.00808
AFIX  43
H16   2   -0.098417    0.510213    0.591789    11.00000   -1.20000
AFIX   0
C17   1    0.131693    0.526352    0.669150    11.00000    0.02692    0.01592 =
         0.03093   -0.00297    0.00690   -0.00122
AFIX  43
H17   2    0.171839    0.489466    0.654024    11.00000   -1.20000
AFIX   0
C18   1    0.233150    0.568014    0.728211    11.00000    0.01636    0.01856 =
         0.02651    0.00124    0.00389    0.00081
AFIX  43
H18   2    0.342728    0.559355    0.754049    11.00000   -1.20000
AFIX   0
C19   1    0.566784    0.810911    0.659892    11.00000    0.01326    0.01698 =
         0.01326    0.00304    0.00314   -0.00064
C20   1    0.593256    0.864760    0.713718    11.00000    0.02072    0.02006 =
         0.01584   -0.00071   -0.00058   -0.00395
AFIX  43
H20   2    0.666036    0.869145    0.787315    11.00000   -1.20000
AFIX   0
C21   1    0.511444    0.911919    0.657960    11.00000    0.02707    0.01653 =
         0.02365   -0.00170    0.00273   -0.00379
AFIX  43
H21   2    0.529260    0.948884    0.693876    11.00000   -1.20000
AFIX   0
C22   1    0.403760    0.906202    0.550451    11.00000    0.01833    0.02018 =
         0.02283    0.00579    0.00576   -0.00014
C23   1    0.381251    0.851984    0.497818    11.00000    0.01460    0.02380 =
         0.01381    0.00292    0.00134   -0.00133
AFIX  43
H23   2    0.309053    0.847678    0.423917    11.00000   -1.20000
AFIX   0
C24   1    0.461939    0.804182    0.550964    11.00000    0.01517    0.01882 =
         0.01307   -0.00007    0.00296   -0.00137
AFIX  43
H24   2    0.446176    0.767417    0.513880    11.00000   -1.20000
AFIX   0
C25   1    0.313443    0.957505    0.490863    11.00000    0.02816    0.02201 =
         0.03481    0.00807   -0.00026    0.00338
AFIX 137
H25A  2    0.335430    0.991219    0.543277    11.00000   -1.50000
H25B  2    0.199122    0.949220    0.475972    11.00000   -1.50000
H25C  2    0.347123    0.965393    0.414643    11.00000   -1.50000
AFIX   0
H1    2    0.170231    0.803774    0.957190    11.00000    0.02057
HKLF 4


REM  testm1_a.res in P2(1)/n
REM R1 =  0.0391 for    4283 Fo > 4sig(Fo)  and  0.0543 for all    5296 data
REM    294 parameters refined using      0 restraints

END

WGHT      0.0385      1.2940

REM Highest difference peak  0.379,  deepest hole -0.471,  1-sigma level  0.053
Q1    1   0.6087  0.7824  0.6898  11.00000  0.05    0.38
;
_shelx_res_checksum                83276
_shelx_hkl_file
;
   1   0   0    0.40    0.20
   1   0   0   -0.30    0.50
   1   0   0    0.20    0.20
   1   0   0   -0.10    0.20
   1   0   0    0.30    0.60
   1   0   0    0.20    0.50
  -1   0   0    0.50    0.40
  -1   0   0   -0.20    0.30
  -1   0   0    0.10    0.20
  -1   0   0    0.60    0.20
  -1   0   0    2.20    0.70
  -2   0   0 1372.36   48.70
  -2   0   0 1367.46   49.20
  -2   0   0 1356.06   48.90
  -2   0   0 1347.07   49.00
  -2   0   0 1360.36   48.70
  -2   0   0 1327.27   48.20
  -2   0   0 1354.16   47.30
   2   0   0 1348.37   48.70
   2   0   0 1376.36   49.30
   2   0   0 1368.66   46.90
   2   0   0 1383.46   48.70
   2   0   0 1336.67   48.20
   2   0   0 1346.77   46.90
   2   0   0 1380.76   47.30
   2   0   0 1289.97   49.10
   2   0   0 1413.46   49.50
  -3   0   0   -0.50    1.20
  -3   0   0   -0.30    1.00
  -3   0   0    0.10    0.80
  -3   0   0   -2.10    1.50
  -3   0   0    1.70    1.70
   3   0   0   -0.60    1.20
   3   0   0    0.30    2.20
   3   0   0    0.10    0.60
   3   0   0   -1.00    0.70
   3   0   0   -1.10    2.10
   3   0   0   -0.30    0.60
  -3   0   0   -0.40    1.40
  -3   0   0    0.60    1.70
   3   0   0    0.40    1.00
   3   0   0    1.90    1.90
  -4   0   0  407.76   19.70
  -4   0   0  437.26   19.40
   4   0   0  434.16   20.40
   4   0   0  431.26   15.70
  -4   0   0  416.86   18.90
  -4   0   0  442.76   19.80
  -4   0   0  429.46   19.10
   4   0   0  404.86   18.10
  -4   0   0  400.36   18.20
  -4   0   0  429.06   16.60
   4   0   0  437.56   19.40
   4   0   0  441.36   20.60
   4   0   0  425.86   20.40
  -5   0   0    0.30    2.40
   5   0   0    3.00    2.60
  -5   0   0    3.10    2.70
  -5   0   0    3.20    2.40
   5   0   0    0.00    1.10
   5   0   0    0.90    3.80
   5   0   0    0.10    1.10
  -5   0   0   -4.30    2.40
  -5   0   0   -1.30    1.70
  -6   0   0  300.97   17.30
   6   0   0  309.17   18.70
   6   0   0  257.87   17.70
  -6   0   0  266.77   16.40
  -6   0   0  263.77   15.80
  -6   0   0  264.57   14.90
  -6   0   0  278.77   12.50
  -6   0   0  278.77   16.30
   6   0   0  283.17   16.50
   6   0   0  298.77   18.40
  -6   0   0  291.77   16.60
   6   0   0  258.77   14.70
   7   0   0    7.30    7.10
   7   0   0    3.10    3.90
  -7   0   0   -0.10    3.70
  -7   0   0    0.00    3.50
  -7   0   0    1.50    4.50
   7   0   0   -1.50    6.50
   7   0   0   -5.80    3.00
  -7   0   0    9.10    5.10
  -7   0   0   -3.60    4.20
  -7   0   0   -2.80    3.90
   7   0   0   -5.90    7.10
   8   0   0   -5.70    8.40
   8   0   0    8.90    6.50
  -8   0   0    9.50    7.20
  -8   0   0    4.30    6.80
  -8   0   0   -3.90    5.40
   8   0   0    7.90    8.00
   8   0   0   10.70    8.60
   8   0   0   -4.40    9.20
   8   0   0   13.70    5.80
  -8   0   0   16.60    6.70
  -9   0   0    7.60    7.20
   9   0   0   13.60    8.40
  -9   0   0   11.30    7.70
   9   0   0   -7.70    6.00
  -9   0   0    1.90    8.30
  -9   0   0    0.70    5.80
 -10   0   0   34.10   10.80
  10   0   0   68.99   13.90
  10   0   0   37.30    9.70
 -10   0   0   40.90   10.60
 -10   0   0   46.00   12.60
 -11   0   0   -4.70   13.10
 -11   0   0   21.90   13.20
  11   0   0  -24.20   12.30
 -11   0   0   -0.60   11.70
   0  -1   0    0.00    0.10
   0  -1   0   -0.10    0.20
   0  -1   0    0.20    0.20
   0  -1   0    0.00    0.20
   0  -1   0    0.10    0.10
   0   1   0   -0.10    0.20
   0   1   0   -0.10    0.10
   0   1   0    0.00    0.20
   0   1   0   -0.10    0.10
   0   1   0    0.00    0.10
   0   1   0    0.30    0.20
   1  -1   0    5.10    1.20
   1  -1   0    7.60    1.00
   1  -1   0    8.50    1.30
   1  -1   0    5.00    1.00
  -1  -1   0    5.20    0.90
  -1  -1   0    5.10    0.90
  -1  -1   0    5.80    0.90
  -1  -1   0    5.40    0.70
   1   1   0    7.90    0.70
   1   1   0    6.70    1.10
   1   1   0    4.70    1.10
  -1   1   0    6.20    0.90
   1   1   0    6.40    0.80
   1   1   0   10.20    1.30
  -1   1   0    6.70    1.00
  -1   1   0    5.50    0.80
   2  -1   0 1462.75   49.30
  -2  -1   0 1412.56   50.29
   2  -1   0 1432.76   48.00
  -2  -1   0 1381.76   50.49
  -2  -1   0 1389.96   49.99
   2  -1   0 1377.16   50.79
   2  -1   0 1415.06   49.60
   2  -1   0 1389.46   50.99
  -2  -1   0 1453.25   48.40
   2  -1   0 1350.86   50.69
   2  -1   0 1408.66   50.29
  -2  -1   0 1442.96   48.80
  -2  -1   0 1388.36   50.09
  -2  -1   0 1420.86   50.79
   2  -1   0 1384.66   48.10
  -2  -1   0 1385.06   50.09
   2   1   0 1398.86   50.29
   2   1   0 1426.26   50.19
  -2   1   0 1354.26   50.09
  -2   1   0 1384.06   50.69
   2   1   0 1393.06   49.99
   2   1   0 1366.76   50.49
  -2   1   0 1444.06   50.79
   2   1   0 1340.47   50.59
  -2   1   0 1394.46   49.60
   2   1   0 1411.66   48.90
   2   1   0 1404.36   48.70
  -2   1   0 1403.66   50.59
   2   1   0 1487.05   51.19
  -2   1   0 1373.96   50.19
  -2   1   0 1412.96   49.30
  -3  -1   0   73.69    5.10
  -3  -1   0   70.09    5.70
  -3  -1   0   78.69    5.40
   3  -1   0   68.79    5.80
  -3  -1   0   70.09    5.40
   3  -1   0   69.99    6.10
  -3  -1   0   77.89    3.70
   3  -1   0   71.99    3.10
   3  -1   0   80.39    6.40
   3  -1   0   75.99    3.20
  -3  -1   0   75.89    5.20
   3  -1   0   70.49    4.70
   3  -1   0   76.99    4.30
  -3  -1   0   81.59    5.90
   3  -1   0   87.79    5.70
  -3   1   0   78.39    5.90
   3   1   0   71.09    5.40
  -3   1   0   87.59    6.20
   3   1   0   72.39    6.00
  -3   1   0   67.69    5.10
  -3   1   0   71.29    5.10
  -3   1   0   73.59    4.80
   3   1   0   79.29    5.40
  -3   1   0   78.49    4.50
  -3   1   0   73.89    6.00
   3   1   0   71.99    5.00
   3   1   0   73.79    4.30
   3   1   0   78.29    6.30
   3   1   0   68.39    5.90
   3   1   0   71.29    3.70
   4  -1   0  385.86   19.30
  -4  -1   0  399.16   18.10
   4  -1   0  408.26   19.80
   4  -1   0  403.46   14.50
   4  -1   0  401.96   19.40
  -4  -1   0  396.76   15.20
   4  -1   0  391.86   14.60
  -4  -1   0  416.36   18.50
  -4  -1   0  398.06   19.00
   4  -1   0  422.16   17.40
   4  -1   0  408.86   18.50
  -4  -1   0  371.86   18.40
  -4  -1   0  406.86   18.00
  -4  -1   0  403.46   17.70
   4   1   0  403.86   19.60
   4   1   0  427.66   17.90
   4   1   0  380.06   19.10
   4   1   0  408.56   19.70
  -4   1   0  394.16   18.10
  -4   1   0  396.46   18.20
   4   1   0  406.16   18.30
  -4   1   0  387.56   17.20
  -4   1   0  398.56   18.70
   4   1   0  392.36   15.40
   4   1   0  392.96   15.20
  -4   1   0  407.66   16.20
   4   1   0  396.06   18.40
  -4   1   0  420.56   18.90
  -4   1   0  397.96   18.90
  -5  -1   0   31.90    3.10
   5  -1   0   27.50    6.20
  -5  -1   0   33.90    5.80
  -5  -1   0   32.60    5.40
  -5  -1   0   46.50    6.60
  -5  -1   0   31.80    5.80
  -5  -1   0   52.29    6.60
   5  -1   0   38.40    5.60
   5  -1   0   34.00    4.50
   5   1   0   32.10    3.10
   5   1   0   30.20    2.90
   5   1   0   35.60    4.90
  -5   1   0   34.30    4.00
  -5   1   0   39.90    6.10
   5   1   0   30.30    6.20
  -5   1   0   32.20    5.60
  -5   1   0   44.20    5.40
  -5   1   0   36.00    5.70
   5   1   0   28.30    5.70
   5   1   0   38.80    6.00
   6  -1   0   19.10    6.50
  -6  -1   0   38.00    6.30
   6  -1   0   34.80    5.30
  -6  -1   0   20.90    5.60
   6  -1   0   38.50    7.80
  -6  -1   0   18.20    5.20
   6  -1   0   27.20    5.70
  -6  -1   0   23.60    5.30
  -6  -1   0   27.10    6.20
   6  -1   0   16.90    6.50
  -6  -1   0   35.00    6.40
  -6   1   0   25.40    5.60
  -6   1   0   13.40    5.00
   6   1   0   27.30    7.60
  -6   1   0   25.80    4.00
   6   1   0   24.10    3.10
  -6   1   0   20.20    4.50
   6   1   0   26.50    7.50
  -6   1   0   24.00    5.60
  -6   1   0   22.70    5.20
  -6   1   0   26.30    5.40
   6   1   0   24.20    5.50
   6   1   0   25.10    7.60
   6   1   0   27.00    5.20
   6   1   0   24.40    3.00
  -7  -1   0    9.40    5.00
  -7  -1   0   20.30    5.70
   7  -1   0   13.90    7.70
   7  -1   0   10.70    5.90
  -7  -1   0   13.70    5.30
   7  -1   0   14.70    7.80
   7  -1   0   13.80    4.30
  -7  -1   0    4.30    5.30
  -7  -1   0    8.20    5.60
   7  -1   0   16.80    6.90
   7  -1   0    7.20    4.80
  -7  -1   0    2.10    5.00
   7   1   0   12.10    5.10
  -7   1   0   11.60    5.30
  -7   1   0    5.70    4.60
  -7   1   0   13.10    5.80
   7   1   0    0.60    6.20
  -7   1   0   12.10    5.60
   7   1   0   17.90    5.30
   7   1   0    8.00    7.50
   7   1   0   18.10    8.00
  -7   1   0   22.10    7.30
  -7   1   0    7.20    4.60
   8  -1   0  610.54   34.00
  -8  -1   0  589.54   28.90
   8  -1   0  548.55   32.10
   8  -1   0  608.64   30.70
  -8  -1   0  651.93   32.40
   8  -1   0  571.04   30.50
   8  -1   0  634.14   29.00
  -8  -1   0  525.55   29.20
  -8  -1   0  644.34   30.90
  -8   1   0  610.64   31.90
   8   1   0  654.33   29.70
  -8   1   0  538.05   29.70
   8   1   0  563.84   30.30
  -8   1   0  587.54   35.40
   8   1   0  631.94   34.80
   8   1   0  596.54   33.30
  -8   1   0  605.14   28.90
   8   1   0  538.25   33.10
  -9  -1   0   -2.60    7.00
   9  -1   0    6.90    7.20
  -9  -1   0    6.00    7.10
   9  -1   0   16.60    6.30
  -9  -1   0    9.20    7.00
  -9  -1   0   11.20    8.20
   9   1   0    8.80    7.80
   9   1   0    4.80    7.50
  -9   1   0   15.90    8.50
   9   1   0    6.10   11.90
  -9   1   0    8.10    7.30
  -9   1   0    2.80    6.60
  -9   1   0   -2.20    7.10
  10  -1   0  145.19   18.40
 -10  -1   0  137.79   18.00
 -10  -1   0  127.79   17.00
  10  -1   0  119.39   14.10
 -10  -1   0  126.59   17.20
 -10   1   0  133.09   17.90
 -10   1   0  125.09   16.20
 -10   1   0  132.49   16.40
  10   1   0  151.08   16.00
  10   1   0  160.38   19.70
  11  -1   0    6.10   13.70
 -11  -1   0   13.90   13.10
 -11  -1   0    9.80   11.40
 -11   1   0    8.40   12.10
 -11   1   0   22.20   12.40
 -11   1   0   -9.80   12.40
  11   1   0   15.10   14.50
  -1  -2   0  118.59    5.00
   1  -2   0  124.39    4.90
   1  -2   0  120.79    5.30
  -1  -2   0  121.59    5.10
  -1  -2   0  121.39    4.30
  -1  -2   0  121.49    5.30
  -1  -2   0  114.49    5.50
  -1  -2   0  121.29    5.70
  -1  -2   0  113.39    5.10
   1  -2   0  114.59    5.30
   1  -2   0  118.49    4.80
   1  -2   0  122.89    5.30
   1  -2   0  117.09    4.40
  -1  -2   0  110.99    5.40
   1  -2   0  117.59    5.70
   1   2   0  118.79    5.10
   1   2   0  116.59    5.50
   1   2   0  113.39    4.40
  -1   2   0  120.19    5.30
   1   2   0  120.29    5.30
  -1   2   0  118.99    4.80
   1   2   0  119.49    5.20
  -1   2   0  113.99    5.10
   1   2   0  116.49    5.20
  -1   2   0  108.99    5.30
   1   2   0  116.99    5.30
  -1   2   0  122.19    4.50
  -1   2   0  122.19    4.80
  -1   2   0  119.79    4.50
   1   2   0  119.49    5.00
   2  -2   0 1060.69   37.20
  -2  -2   0 1013.30   38.20
   2  -2   0 1015.50   38.20
  -2  -2   0 1009.10   37.60
  -2  -2   0 1019.60   37.60
  -2  -2   0 1064.59   36.70
  -2  -2   0 1052.29   38.00
   2  -2   0 1024.60   38.60
   2  -2   0 1036.50   37.20
  -2  -2   0 1019.30   37.80
   2  -2   0 1019.10   37.60
   2  -2   0 1063.29   37.00
   2  -2   0 1016.70   38.20
  -2  -2   0 1047.40   37.80
  -2   2   0 1059.59   38.30
   2   2   0 1047.80   37.70
  -2   2   0 1075.19   38.30
   2   2   0 1064.29   38.00
  -2   2   0  997.80   36.90
  -2   2   0 1021.90   38.60
   2   2   0 1023.50   38.20
  -2   2   0 1048.80   37.80
   2   2   0 1002.90   38.30
   2   2   0 1042.80   36.80
  -2   2   0 1035.80   37.20
   2   2   0 1111.99   38.10
   2   2   0 1001.70   36.60
   2   2   0 1022.80   37.80
   3  -2   0  256.87   13.20
  -3  -2   0  256.37   12.30
   3  -2   0  258.67   13.50
  -3  -2   0  276.17   13.20
   3  -2   0  252.97   11.50
  -3  -2   0  280.17    9.80
  -3  -2   0  260.77   10.80
  -3  -2   0  284.17   12.70
   3  -2   0  271.07   11.50
  -3  -2   0  268.37   12.40
  -3  -2   0  275.47   12.50
  -3  -2   0  260.37   12.70
   3  -2   0  298.97   12.80
   3  -2   0  263.07   13.40
   3   2   0  277.07   13.20
   3   2   0  265.87   13.50
   3   2   0  284.57   12.60
  -3   2   0  279.07   11.70
   3   2   0  272.57   12.80
  -3   2   0  279.37   13.20
   3   2   0  257.07   10.90
  -3   2   0  270.27   13.10
  -3   2   0  261.37   13.20
  -3   2   0  266.57   12.60
   3   2   0  255.77   13.10
   3   2   0  256.97   12.40
   3   2   0  271.97   10.80
  -3   2   0  266.27   11.60
  -3   2   0  256.57   12.30
  -4  -2   0  273.07   14.00
   4  -2   0  254.47   20.10
  -4  -2   0  263.27   13.40
   4  -2   0  283.67   12.80
  -4  -2   0  303.47   14.90
   4  -2   0  266.37   14.50
  -4  -2   0  291.17   13.70
   4  -2   0  296.57   15.20
   4  -2   0  262.07   12.00
   4  -2   0  263.77   13.50
  -4  -2   0  273.17   10.30
  -4  -2   0  264.67   13.60
  -4  -2   0  274.87   13.50
  -4   2   0  280.57   13.80
  -4   2   0  259.77   14.10
  -4   2   0  267.67   13.60
   4   2   0  266.37   11.10
  -4   2   0  256.47   14.20
  -4   2   0  260.57   12.50
  -4   2   0  267.77   14.30
   4   2   0  262.67   11.40
   4   2   0  282.87   13.80
   4   2   0  270.17   14.60
  -4   2   0  270.07   12.10
   4   2   0  286.07   13.50
   4   2   0  253.37   14.70
   4   2   0  285.87   14.10
  -5  -2   0   29.30    5.40
   5  -2   0   21.90    4.50
  -5  -2   0   19.40    4.60
   5  -2   0   23.90    4.60
  -5  -2   0   19.60    4.60
  -5  -2   0   16.60    3.70
   5  -2   0   24.00    5.90
   5  -2   0   20.50    3.70
   5   2   0   24.90    6.20
   5   2   0   24.90    2.90
   5   2   0   31.00    5.00
  -5   2   0   20.10    3.40
  -5   2   0   31.00    5.50
  -5   2   0   26.20    4.90
  -5   2   0   27.40    5.20
   5   2   0   30.50    6.20
   5   2   0   25.80    4.60
  -5   2   0   23.30    4.40
   5   2   0   18.00    4.10
  -5   2   0   25.50    4.10
   5   2   0   17.80    2.70
  -6  -2   0  431.96   22.80
  -6  -2   0  442.26   21.70
   6  -2   0  442.96   23.40
  -6  -2   0  412.16   21.30
   6  -2   0  430.16   23.20
  -6  -2   0  420.76   21.60
   6  -2   0  449.56   24.40
   6  -2   0  456.45   20.60
  -6  -2   0  448.36   22.30
   6  -2   0  432.96   22.00
  -6  -2   0  413.76   20.80
   6  -2   0  378.76   23.20
  -6   2   0  446.36   19.00
   6   2   0  464.05   22.90
   6   2   0  435.66   17.50
   6   2   0  447.26   17.90
  -6   2   0  472.45   22.30
   6   2   0  450.55   21.30
  -6   2   0  392.36   19.90
  -6   2   0  421.46   22.00
  -6   2   0  465.15   23.20
  -6   2   0  417.26   21.80
   6   2   0  446.36   24.30
   6   2   0  434.16   23.90
   6   2   0  438.56   24.20
  -6   2   0  436.46   22.50
  -7  -2   0   33.20    7.40
   7  -2   0   26.00    5.20
  -7  -2   0   26.70    6.70
   7  -2   0   32.80    7.20
   7  -2   0   31.50    9.70
   7  -2   0   13.20    6.30
  -7  -2   0   24.60    6.80
   7  -2   0   25.50    8.70
  -7  -2   0   31.80    7.10
  -7  -2   0   12.50    5.70
  -7  -2   0   30.00    6.30
   7   2   0   32.70    9.50
   7   2   0   31.80    7.10
   7   2   0   34.80    9.20
  -7   2   0   34.40    7.10
   7   2   0   28.00    6.10
  -7   2   0   19.30    6.30
   7   2   0   27.00    9.90
  -7   2   0   28.60    6.10
  -7   2   0   42.70    6.60
  -7   2   0   24.50    6.60
  -8  -2   0    7.10    7.20
   8  -2   0   17.80    9.80
   8  -2   0    3.70    8.50
   8  -2   0   -2.60   11.20
   8  -2   0   21.50    8.20
   8  -2   0   16.00    5.00
  -8  -2   0   15.80    7.60
  -8  -2   0   12.80    6.80
   8  -2   0   13.40    6.30
  -8   2   0   13.60    6.70
   8   2   0   -3.50    8.80
   8   2   0   26.10    8.00
  -8   2   0   12.20    5.60
   8   2   0   17.30    6.00
   8   2   0   27.00   12.10
   8   2   0   15.30   10.00
  -8   2   0   13.00    6.80
  -8   2   0   10.70    7.00
  -8   2   0   19.60    7.70
   9  -2   0   -9.50    6.70
   9  -2   0    5.90    7.20
  -9  -2   0    1.60    7.20
  -9  -2   0   10.70    7.70
  -9  -2   0   -1.90    7.00
   9   2   0   -3.80    9.20
  -9   2   0   -4.10    7.20
   9   2   0   -8.60    6.50
  -9   2   0   -7.60    6.00
  -9   2   0    5.90    6.90
   9   2   0    7.40    7.20
 -10  -2   0   51.09   12.50
  10  -2   0   35.20    9.20
 -10  -2   0   33.40   11.30
  10  -2   0   44.80   12.70
 -10  -2   0   57.89   13.30
 -10   2   0   42.20   12.40
  10   2   0   61.59   14.60
  10   2   0   32.90   10.90
 -10   2   0   59.29   12.20
 -10   2   0   43.30   12.10
 -11  -2   0   25.80   11.80
 -11  -2   0    6.00   12.90
  11  -2   0    6.50   14.00
  11   2   0   12.20   13.00
 -11   2   0   24.70   13.00
  11   2   0   13.10   13.60
 -11   2   0   11.20   12.50
 -11   2   0   42.30   11.80
   0  -3   0    2.60    0.60
   0  -3   0    1.20    0.60
   0  -3   0    0.80    0.50
   0  -3   0    0.80    0.70
   0  -3   0    1.60    0.60
   0   3   0    0.50    0.60
   0   3   0    0.10    0.60
   0   3   0    0.70    0.50
   0   3   0    0.20    0.40
   0   3   0    0.10    0.60
   0   3   0    0.30    0.50
   0   3   0    0.50    0.40
  -1  -3   0  331.87   11.80
   1  -3   0  330.17   11.90
   1  -3   0  338.87   13.00
  -1  -3   0  338.07   13.10
   1  -3   0  318.47   12.50
  -1  -3   0  336.47   12.70
  -1  -3   0  335.97   12.60
   1  -3   0  323.37   11.90
   1  -3   0  318.37   11.80
   1  -3   0  320.77   12.20
  -1  -3   0  318.07   12.70
  -1  -3   0  324.87   12.30
   1  -3   0  313.57   13.20
  -1  -3   0  305.57   12.50
  -1   3   0  319.77   13.20
  -1   3   0  327.67   12.20
  -1   3   0  323.37   11.80
  -1   3   0  339.37   12.50
   1   3   0  310.37   11.90
   1   3   0  321.47   13.10
   1   3   0  328.67   12.40
   1   3   0  331.67   12.70
  -1   3   0  328.87   12.50
  -1   3   0  329.47   12.00
  -1   3   0  319.17   11.80
  -1   3   0  343.57   13.00
   1   3   0  323.77   12.70
   1   3   0  323.47   12.40
   1   3   0  337.27   13.10
   1   3   0  319.77   12.60
   1   3   0  332.27   12.50
  -1   3   0  331.37   12.10
   1   3   0  322.67   12.50
  -2  -3   0 2890.81   99.79
   2  -3   0 2857.11   97.49
  -2  -3   0 2924.21   98.89
  -2  -3   0 2716.03   99.59
  -2  -3   0 2869.61   99.79
   2  -3   0 2829.72  100.19
   2  -3   0 2790.82   99.49
   2  -3   0 2827.32   99.89
   2  -3   0 2840.52  100.79
  -2  -3   0 2898.41   99.59
   2  -3   0 2804.82   98.79
  -2  -3   0 2796.82  100.19
   2  -3   0 2898.81   98.99
   2  -3   0 2880.21   99.59
  -2  -3   0 2866.21  100.09
  -2  -3   0 2938.51   99.19
  -2   3   0 2900.31   99.69
   2   3   0 2985.50  100.29
   2   3   0 2836.02  100.49
  -2   3   0 2809.82  100.09
  -2   3   0 2784.72   98.69
   2   3   0 2765.82   99.69
   2   3   0 2852.11   99.09
  -2   3   0 2912.21  100.79
  -2   3   0 2992.40  100.19
   2   3   0 2803.02   99.59
   2   3   0 2872.71   98.89
   2   3   0 2825.82   99.99
   2   3   0 2860.31   99.79
   3  -3   0 1370.16   49.40
   3  -3   0 1380.76   50.89
   3  -3   0 1427.06   50.29
   3  -3   0 1387.06   51.59
  -3  -3   0 1391.86   50.29
  -3  -3   0 1366.36   50.39
   3  -3   0 1332.47   50.99
   3  -3   0 1366.36   49.10
  -3  -3   0 1367.66   48.60
  -3  -3   0 1355.76   50.39
   3  -3   0 1343.07   50.49
  -3  -3   0 1371.96   49.99
  -3  -3   0 1334.77   50.89
  -3  -3   0 1372.86   50.09
   3   3   0 1314.77   50.29
   3   3   0 1396.06   48.60
  -3   3   0 1370.56   49.40
   3   3   0 1365.26   50.99
   3   3   0 1301.17   51.19
  -3   3   0 1338.77   50.69
   3   3   0 1402.86   50.59
  -3   3   0 1371.66   49.00
  -3   3   0 1332.47   51.39
   3   3   0 1352.36   50.09
   3   3   0 1434.36   50.59
   3   3   0 1419.06   48.90
  -3   3   0 1345.27   50.39
  -3   3   0 1332.87   50.79
  -3   3   0 1354.26   50.19
   4  -3   0   79.49    5.70
   4  -3   0   93.19    6.90
  -4  -3   0   84.09    6.60
  -4  -3   0   90.69    6.80
  -4  -3   0   93.29    6.90
   4  -3   0   82.89    5.80
   4  -3   0   86.99    8.30
   4  -3   0   92.39    7.60
   4  -3   0   74.59    8.40
  -4  -3   0  100.19    7.00
  -4  -3   0   89.49    7.40
  -4  -3   0   92.19    7.00
   4  -3   0   89.69    6.60
   4   3   0   86.69    5.10
   4   3   0   90.89    5.30
  -4   3   0   74.19    9.10
   4   3   0   87.69    6.70
   4   3   0   88.69    6.80
  -4   3   0   83.59    8.10
  -4   3   0   80.39    7.20
   4   3   0   98.69    8.00
  -4   3   0   92.29    7.10
   4   3   0   83.19    7.90
   4   3   0   92.19    8.10
  -4   3   0   91.49    6.10
  -4   3   0   79.49    5.70
   4   3   0  102.99    7.50
  -5  -3   0   49.50    6.70
   5  -3   0   49.10    6.10
   5  -3   0   34.00    6.70
  -5  -3   0   54.89    7.50
   5  -3   0   51.39    5.70
   5  -3   0   50.19    6.50
  -5  -3   0   59.19    6.80
  -5  -3   0   41.30    6.10
   5   3   0   49.70    6.40
   5   3   0   45.90    7.20
  -5   3   0   33.60    6.00
   5   3   0   46.20    4.00
  -5   3   0   42.60    5.00
  -5   3   0   59.79    5.40
  -5   3   0   54.19    7.10
   5   3   0   53.39    4.30
   5   3   0   58.19    8.30
   5   3   0   53.69    6.90
  -5   3   0   54.49    7.40
   5   3   0   57.59    6.80
  -5   3   0   49.20    6.60
   6  -3   0   27.10    6.70
   6  -3   0   37.20    6.40
  -6  -3   0   34.20    6.60
   6  -3   0   19.60    6.90
  -6  -3   0   29.20    5.50
  -6  -3   0   23.30    4.70
  -6  -3   0   33.40    6.20
  -6  -3   0   20.60    5.50
  -6  -3   0   22.90    5.40
   6  -3   0   39.60    8.10
   6  -3   0   30.90    4.90
   6  -3   0   25.90    5.70
   6   3   0   32.40    3.80
   6   3   0   32.80    8.10
  -6   3   0   35.50    6.50
   6   3   0   26.70    5.00
   6   3   0   42.20    8.30
  -6   3   0   33.90    6.40
  -6   3   0   30.60    5.80
  -6   3   0   37.00    5.50
   6   3   0   30.70    6.40
   6   3   0   37.90    4.40
  -6   3   0   23.10    4.80
  -6   3   0   37.20    6.50
   6   3   0   31.40    7.70
  -6   3   0   26.80    5.70
  -7  -3   0   11.90    5.90
   7  -3   0   14.20    4.20
  -7  -3   0    7.80    5.00
  -7  -3   0   11.60    5.60
   7  -3   0    7.30    7.00
   7  -3   0   15.50    5.80
   7  -3   0    5.80    8.10
  -7  -3   0   18.00    6.20
  -7  -3   0    7.60    4.50
  -7  -3   0   13.80    5.70
  -7   3   0   14.80    5.90
  -7   3   0   12.90    5.10
   7   3   0    9.40    5.00
  -7   3   0   15.60    5.00
   7   3   0    9.60    7.50
   7   3   0   10.30    4.50
   7   3   0   12.60    7.40
  -7   3   0    6.30    5.00
  -8  -3   0  172.28   14.80
  -8  -3   0  205.58   17.80
  -8  -3   0  225.08   16.60
   8  -3   0  235.58   17.20
  -8  -3   0  215.68   18.80
   8  -3   0  187.98   15.50
  -8  -3   0  168.88   16.70
   8  -3   0  173.98   18.80
   8  -3   0  183.28   13.80
   8  -3   0  186.28   19.90
   8   3   0  222.38   18.00
   8   3   0  203.78   17.10
   8   3   0  228.68   19.40
  -8   3   0  184.88   15.30
  -8   3   0  189.28   15.90
   8   3   0  180.28   19.90
  -8   3   0  183.18   14.50
  -9  -3   0   -7.90    7.60
   9  -3   0  -10.20    6.50
  -9  -3   0   -3.80    7.80
  -9  -3   0    6.50    6.60
   9  -3   0    8.70    7.00
   9   3   0   -8.50    7.80
  -9   3   0   -4.10    6.90
   9   3   0   -5.00    9.30
   9   3   0   -3.50    5.70
  -9   3   0    2.60    7.50
  -9   3   0    3.20    7.30
 -10  -3   0   82.99   15.00
 -10  -3   0   65.59   13.70
 -10  -3   0   80.09   14.10
  10  -3   0   65.89   14.10
  10   3   0   86.89   15.50
  10   3   0  113.59   13.80
 -10   3   0   79.99   15.20
 -10   3   0  121.19   17.20
 -10   3   0   59.49   11.90
 -11  -3   0   -2.50   11.70
 -11  -3   0   29.60   17.10
 -11  -3   0   16.20   12.60
  11   3   0   19.80   13.30
 -11   3   0   16.20   13.30
 -11   3   0   12.10   12.90
  11   3   0  -17.50   13.10
 -11   3   0   12.00   11.30
   0  -4   0 1384.16   47.30
   0  -4   0 1368.36   46.80
   0  -4   0 1320.07   46.60
   0  -4   0 1342.67   47.20
   0  -4   0 1295.97   46.90
   0   4   0 1314.77   46.80
   0   4   0 1322.47   47.10
   0   4   0 1355.26   47.10
   0   4   0 1295.87   46.40
   0   4   0 1258.97   46.50
   0   4   0 1297.37   46.90
   0   4   0 1314.57   46.70
  -1  -4   0    1.50    0.70
   1  -4   0    1.80    0.50
   1  -4   0    1.20    0.60
  -1  -4   0    4.20    1.20
  -1  -4   0    2.60    0.70
  -1  -4   0    1.50    1.00
   1  -4   0    2.30    0.60
   1  -4   0    2.70    0.80
   1  -4   0    2.10    1.20
   1  -4   0    0.60    1.00
  -1  -4   0    3.20    1.00
  -1  -4   0    0.70    0.70
   1  -4   0    1.50    0.80
   1  -4   0    0.60    0.60
  -1  -4   0    1.40    0.80
  -1   4   0    1.90    1.40
  -1   4   0    1.10    1.20
  -1   4   0    1.80    0.80
  -1   4   0    1.50    0.60
   1   4   0    1.70    0.70
   1   4   0    4.00    1.30
  -1   4   0    1.00    0.70
   1   4   0    1.50    0.90
   1   4   0    1.40    0.80
  -1   4   0    3.10    1.40
   1   4   0    1.10    1.50
   1   4   0    1.70    0.70
   1   4   0    1.50    0.90
   1   4   0    4.50    1.30
  -1   4   0    2.30    0.60
   1   4   0    3.70    0.90
  -1   4   0    2.60    0.70
  -1   4   0    2.10    0.80
  -1   4   0    4.00    1.50
  -2  -4   0 1617.44   57.49
  -2  -4   0 1593.04   57.79
  -2  -4   0 1647.44   57.49
   2  -4   0 1569.44   57.29
  -2  -4   0 1670.63   57.29
  -2  -4   0 1625.34   58.39
   2  -4   0 1624.34   55.89
   2  -4   0 1655.53   58.19
   2  -4   0 1626.04   56.79
   2  -4   0 1597.44   56.49
  -2  -4   0 1637.34   58.19
  -2  -4   0 1576.14   57.79
   2  -4   0 1629.54   57.69
   2  -4   0 1590.34   55.89
   2  -4   0 1588.44   58.99
  -2  -4   0 1647.74   57.59
  -2   4   0 1626.04   56.79
  -2   4   0 1580.24   57.49
   2   4   0 1635.44   58.49
  -2   4   0 1596.64   57.89
   2   4   0 1570.04   57.09
  -2   4   0 1576.14   57.89
   2   4   0 1680.03   57.89
  -2   4   0 1641.94   58.89
   2   4   0 1621.64   57.89
  -2   4   0 1615.44   56.59
   2   4   0 1621.94   58.49
   2   4   0 1652.23   57.49
  -2   4   0 1637.44   58.09
   2   4   0 1712.23   58.59
   2   4   0 1597.64   57.89
   2   4   0 1583.34   57.59
  -3  -4   0   20.00    3.30
  -3  -4   0   18.70    3.20
   3  -4   0   13.70    3.20
  -3  -4   0   16.80    2.30
  -3  -4   0   17.00    3.00
  -3  -4   0   17.30    2.90
   3  -4   0   15.70    3.20
   3  -4   0   15.50    2.70
   3  -4   0   13.30    2.60
   3  -4   0   17.60    3.90
   3  -4   0   16.60    2.40
  -3  -4   0   12.70    2.60
   3  -4   0   15.40    2.50
  -3  -4   0   16.40    3.00
   3   4   0   16.00    3.30
   3   4   0   16.70    3.20
  -3   4   0   14.00    3.60
   3   4   0   14.90    2.50
  -3   4   0   10.70    2.70
  -3   4   0   12.80    2.60
   3   4   0   16.30    2.90
   3   4   0   17.70    3.10
   3   4   0   17.80    3.60
   3   4   0   16.00    2.20
  -3   4   0   18.70    2.40
   3   4   0   16.20    3.00
  -3   4   0   19.30    3.40
  -3   4   0   17.60    2.90
  -4  -4   0   91.19    6.80
  -4  -4   0   85.99    5.30
  -4  -4   0   84.69    6.50
   4  -4   0   85.89    6.40
  -4  -4   0   84.39    6.70
   4  -4   0   89.79    6.70
   4  -4   0   82.79    5.70
   4  -4   0   82.89    6.00
   4  -4   0   96.29    7.80
  -4  -4   0   85.19    6.60
  -4  -4   0   87.49    6.80
  -4  -4   0   81.49    7.20
  -4   4   0   80.29    6.50
  -4   4   0   78.79    7.90
  -4   4   0   85.59    5.60
   4   4   0   82.19    7.00
   4   4   0   87.29    7.70
   4   4   0   74.99    6.50
   4   4   0   87.49    5.60
  -4   4   0   92.69    6.50
   4   4   0   87.49    7.90
   4   4   0   96.59    6.90
  -4   4   0   86.29    7.30
   4   4   0  105.19    8.40
   4   4   0   92.39    5.40
   5  -4   0   43.80    5.70
  -5  -4   0   42.60    6.00
   5  -4   0   45.20    5.30
  -5  -4   0   39.20    5.80
  -5  -4   0   42.60    6.10
  -5  -4   0   50.59    8.00
   5  -4   0   38.60    5.80
   5  -4   0   33.20    7.40
   5  -4   0   40.70    5.10
  -5   4   0   39.90    6.30
  -5   4   0   44.60    6.40
   5   4   0   42.20    4.30
   5   4   0   43.50    6.10
   5   4   0   47.10    6.50
  -5   4   0   51.19    7.10
  -5   4   0   42.40    5.30
  -5   4   0   48.40    5.40
  -5   4   0   44.00    6.80
   5   4   0   34.80    5.50
   5   4   0   38.20    7.20
   5   4   0   41.10    6.80
   5   4   0   41.30    4.00
  -6  -4   0  587.24   28.70
   6  -4   0  610.54   30.30
   6  -4   0  614.14   27.80
  -6  -4   0  599.04   27.50
   6  -4   0  619.34   25.90
  -6  -4   0  621.84   27.70
   6  -4   0  587.74   28.70
  -6  -4   0  573.14   27.10
  -6  -4   0  585.84   27.70
   6  -4   0  606.84   30.10
   6  -4   0  604.14   26.90
  -6  -4   0  606.64   27.90
   6   4   0  578.74   29.60
   6   4   0  560.64   28.90
   6   4   0  635.34   27.80
   6   4   0  615.14   28.00
  -6   4   0  601.14   28.50
  -6   4   0  602.34   27.70
  -6   4   0  587.14   28.50
  -6   4   0  595.14   27.70
   6   4   0  611.54   24.40
   6   4   0  572.84   30.00
  -6   4   0  611.74   25.80
   6   4   0  598.64   24.70
  -6   4   0  593.84   25.50
   6   4   0  614.24   28.50
  -6   4   0  599.24   28.50
  -7  -4   0  152.18   12.90
   7  -4   0  166.68   12.80
   7  -4   0  143.59   10.60
   7  -4   0  158.98   15.40
  -7  -4   0  147.29   12.20
  -7  -4   0  143.69   13.00
   7  -4   0  133.99   18.20
  -7  -4   0  145.49   12.10
  -7  -4   0  141.99   12.50
  -7  -4   0  154.08   13.30
  -7   4   0  133.79   14.20
   7   4   0  143.89   12.70
   7   4   0  148.59   16.90
  -7   4   0  185.98   17.10
   7   4   0  137.99    8.90
   7   4   0  182.28   19.60
  -7   4   0  153.48   11.10
   7   4   0  141.49    9.10
  -7   4   0  165.28   13.50
  -7   4   0  140.59   12.90
   7   4   0  164.48   12.30
   7   4   0  144.79   14.70
  -7   4   0  134.69   12.10
  -8  -4   0   -3.90    6.30
   8  -4   0    0.50    5.60
  -8  -4   0    4.60    6.30
  -8  -4   0   20.60    7.60
   8  -4   0   10.10    5.10
   8  -4   0   -3.90    7.10
  -8  -4   0    1.20    5.70
   8  -4   0    2.90    7.80
  -8  -4   0    3.30    6.80
  -8   4   0    9.80    7.00
   8   4   0    9.50    5.50
  -8   4   0   12.70    7.70
  -8   4   0   15.90    5.90
  -8   4   0    5.00    5.30
   8   4   0    8.20    9.50
   8   4   0   11.80    6.10
   8   4   0    6.50   10.10
   9  -4   0  104.89   13.20
   9  -4   0  115.09   12.50
  -9  -4   0   98.29   13.30
  -9  -4   0  112.79   14.10
  -9  -4   0   91.99   13.80
   9   4   0   86.99   12.40
  -9   4   0   82.29   12.60
  -9   4   0   96.69   14.00
   9   4   0  120.19   15.40
  -9   4   0  119.79   14.60
 -10  -4   0  220.58   20.20
 -10  -4   0  207.58   20.10
 -10  -4   0  211.48   21.30
  10  -4   0  234.98   21.20
 -10   4   0  176.18   20.10
  10   4   0  156.78   20.40
 -10   4   0  194.08   19.40
 -10   4   0  223.98   19.60
  10   4   0  194.58   18.20
   0  -5   0    3.70    1.20
   0  -5   0    9.80    1.60
   0  -5   0    2.90    1.30
   0  -5   0    4.90    1.10
   0   5   0    4.60    1.30
   0   5   0    2.40    1.00
   0   5   0    4.20    1.00
   0   5   0    2.50    1.10
   0   5   0    2.30    1.10
   0   5   0   13.30    2.50
   0   5   0    2.00    1.20
   1  -5   0  779.72   28.50
   1  -5   0  803.12   29.10
  -1  -5   0  788.02   27.20
  -1  -5   0  806.72   28.60
  -1  -5   0  763.62   29.20
  -1  -5   0  783.22   28.80
   1  -5   0  742.53   29.30
   1  -5   0  812.02   28.20
  -1  -5   0  793.22   28.10
  -1  -5   0  784.22   28.10
   1  -5   0  771.72   27.70
  -1  -5   0  748.83   28.90
   1  -5   0  771.72   27.90
  -1  -5   0  777.82   27.10
   1   5   0  783.22   28.90
   1   5   0  798.72   28.90
   1   5   0  813.52   29.40
   1   5   0  774.72   28.20
   1   5   0  811.72   28.60
  -1   5   0  767.82   27.90
   1   5   0  763.42   27.70
   1   5   0  746.03   27.80
  -1   5   0  747.63   27.70
  -1   5   0  779.72   27.60
  -1   5   0  768.92   29.40
  -1   5   0  778.22   28.10
  -1   5   0  774.72   27.40
  -1   5   0  765.82   29.00
  -1   5   0  770.82   29.20
  -1   5   0  788.62   29.20
  -1   5   0  777.92   27.80
   1   5   0  795.52   29.70
  -1   5   0  746.53   29.50
   2  -5   0  164.38    8.70
   2  -5   0  149.79    7.90
   2  -5   0  152.08    9.10
  -2  -5   0  162.98    7.70
  -2  -5   0  165.18    8.70
   2  -5   0  158.68    7.80
  -2  -5   0  166.38    8.30
   2  -5   0  157.38    6.80
  -2  -5   0  165.68    7.70
   2  -5   0  170.58    7.00
  -2  -5   0  165.38    7.70
  -2  -5   0  177.18    8.10
   2  -5   0  165.38    7.50
   2  -5   0  154.48    8.20
   2  -5   0  158.88    6.70
  -2  -5   0  164.68    8.30
  -2  -5   0  163.38    6.50
   2   5   0  171.68    8.10
  -2   5   0  155.18    8.30
   2   5   0  165.98    9.00
  -2   5   0  170.48    9.20
   2   5   0  151.78    7.60
   2   5   0  167.18    8.60
   2   5   0  164.18    8.20
  -2   5   0  162.38    7.20
  -2   5   0  164.88    6.90
   2   5   0  147.69    6.60
  -2   5   0  160.38    7.00
  -2   5   0  176.28    8.50
  -2   5   0  160.18    6.70
   2   5   0  152.28    7.90
  -2   5   0  166.68    8.10
   2   5   0  159.78    7.90
   2   5   0  164.38    8.00
  -2   5   0  155.58    7.60
   2   5   0  166.98    8.70
   3  -5   0 1801.42   66.69
  -3  -5   0 1879.51   65.79
  -3  -5   0 1775.82   65.99
   3  -5   0 1829.62   66.09
  -3  -5   0 1884.51   64.99
   3  -5   0 1854.31   64.39
   3  -5   0 1798.72   65.89
  -3  -5   0 1797.92   66.59
   3  -5   0 1831.82   65.59
   3  -5   0 1828.72   67.79
  -3  -5   0 1780.72   65.99
   3  -5   0 1875.31   64.79
  -3  -5   0 1841.82   65.89
  -3  -5   0 1813.02   66.69
   3   5   0 1823.92   64.89
   3   5   0 1850.41   66.79
  -3   5   0 1802.42   66.59
  -3   5   0 1816.32   67.59
   3   5   0 1819.82   65.29
  -3   5   0 1815.42   65.89
   3   5   0 1803.52   66.09
  -3   5   0 1830.22   64.49
   3   5   0 1892.01   66.39
   3   5   0 1845.52   66.89
  -3   5   0 1817.92   66.39
   3   5   0 1831.92   67.19
   3   5   0 1814.32   66.59
   3   5   0 1794.42   65.89
  -3   5   0 1778.22   65.69
  -4  -5   0  818.62   32.80
   4  -5   0  851.91   33.60
  -4  -5   0  862.31   33.10
   4  -5   0  803.62   32.30
  -4  -5   0  816.22   33.00
   4  -5   0  870.31   32.80
  -4  -5   0  840.12   33.90
   4  -5   0  829.92   37.40
   4  -5   0  832.32   31.40
  -4  -5   0  842.42   31.20
   4  -5   0  801.72   31.50
  -4  -5   0  801.32   32.50
   4   5   0  782.82   33.40
   4   5   0  798.92   32.80
   4   5   0  804.62   33.10
  -4   5   0  744.33   34.00
   4   5   0  805.22   31.40
  -4   5   0  823.82   32.30
  -4   5   0  836.72   33.70
   4   5   0  814.92   31.00
   4   5   0  810.02   36.00
  -4   5   0  804.82   31.10
  -4   5   0  828.12   32.90
   4   5   0  867.01   34.90
  -4   5   0  839.12   33.80
   5  -5   0   -1.00    4.20
   5  -5   0   -0.60    1.90
  -5  -5   0   -3.30    2.70
   5  -5   0   -1.00    4.00
   5  -5   0   -0.70    2.00
  -5  -5   0    1.80    2.80
  -5  -5   0    0.40    2.70
  -5  -5   0   -0.50    3.10
   5  -5   0    2.20    2.80
   5  -5   0    2.40    2.70
   5   5   0    1.70    1.80
   5   5   0    0.50    2.80
  -5   5   0   -0.20    2.00
  -5   5   0    1.00    2.90
  -5   5   0   -0.30    3.30
  -5   5   0    1.90    2.80
  -5   5   0   -1.50    3.30
   5   5   0    5.20    3.80
   5   5   0    3.30    4.70
   5   5   0   -5.60    3.70
   5   5   0   -1.60    2.20
   5   5   0   -1.90    2.30
  -5   5   0   -0.30    2.50
  -6  -5   0  192.58   13.20
   6  -5   0  193.28   14.10
   6  -5   0  204.38   16.80
  -6  -5   0  208.58   13.20
  -6  -5   0  202.48   14.20
   6  -5   0  194.08   11.70
   6  -5   0  203.88   12.90
  -6  -5   0  206.48   13.20
   6  -5   0  195.28   12.70
  -6  -5   0  211.98   13.60
  -6  -5   0  209.28   13.70
   6  -5   0  221.48   16.10
  -6   5   0  201.68   13.90
  -6   5   0  194.88   12.20
  -6   5   0  196.58   13.10
   6   5   0  201.88   13.90
   6   5   0  213.08   11.10
   6   5   0  167.68   14.80
   6   5   0  178.08   12.70
  -6   5   0  209.88   11.90
  -6   5   0  209.78   13.80
   6   5   0  197.28   14.80
   6   5   0  186.48   15.40
  -6   5   0  208.28   14.30
   6   5   0  211.98   13.80
  -6   5   0  220.58   14.40
   6   5   0  205.98   10.70
   7  -5   0    4.60    6.40
   7  -5   0   -0.70    4.60
  -7  -5   0    0.90    4.70
  -7  -5   0    2.30    4.60
   7  -5   0   -2.20    6.70
  -7  -5   0    1.80    4.80
  -7  -5   0    3.10    4.40
  -7  -5   0    1.80    5.40
   7  -5   0    3.30    7.20
  -7  -5   0    1.20    4.60
   7  -5   0   -3.70    5.00
   7  -5   0   -1.70    3.70
   7   5   0   -5.10    6.80
  -7   5   0   -2.20    5.80
   7   5   0    4.60    3.10
  -7   5   0    2.40    4.80
  -7   5   0   -1.50    6.40
   7   5   0   -6.10    7.30
   7   5   0   -1.10    3.60
   7   5   0   -3.30    6.70
  -7   5   0    5.30    5.10
   7   5   0   -1.20    4.30
   7   5   0    1.90    4.30
  -7   5   0   -4.60    4.10
  -7   5   0   -2.40    3.70
  -7   5   0   -2.60    3.90
  -8  -5   0  172.88   14.90
  -8  -5   0  123.29   14.30
  -8  -5   0  160.88   15.60
   8  -5   0  158.48   14.20
  -8  -5   0  149.49   13.50
  -8  -5   0  142.19   15.10
   8  -5   0  158.58   16.80
   8  -5   0  142.49   11.70
  -8   5   0  184.38   15.60
   8   5   0  132.29   17.30
  -8   5   0  161.98   14.40
   8   5   0  147.79   20.30
  -8   5   0  163.28   15.00
   8   5   0  163.08   14.80
   8   5   0  148.09   13.50
  -8   5   0  136.59   12.30
  -9  -5   0    5.30    8.00
   9  -5   0   10.30    6.30
   9  -5   0    1.60    7.60
  -9  -5   0   11.50    7.60
  -9  -5   0    6.20    7.40
   9   5   0    9.60    7.20
  -9   5   0   18.70    8.90
  -9   5   0   15.10    8.30
   9   5   0   16.60    8.20
  -9   5   0    9.20    7.50
  10  -5   0   60.39   12.00
 -10  -5   0   47.50   13.40
 -10  -5   0   59.79   12.40
 -10  -5   0   60.09   15.10
  10   5   0   45.10   12.30
  10   5   0   49.20   12.50
 -10   5   0   66.29   14.00
 -10   5   0   73.79   13.80
 -10   5   0   65.69   13.70
   0  -6   0 2700.43   95.29
   0  -6   0 2714.53   95.79
   0  -6   0 2658.73   93.09
   0  -6   0 2713.93   93.49
   0   6   0 2675.63   93.49
   0   6   0 2587.64   93.59
   0   6   0 2734.23   94.29
   0   6   0 2536.65   93.89
   0   6   0 2710.33   93.69
   0   6   0 2761.72   94.39
   0   6   0 2643.24   93.09
  -1  -6   0    7.40    2.00
   1  -6   0    6.90    1.40
   1  -6   0    8.40    2.10
   1  -6   0    5.80    2.00
  -1  -6   0    6.80    1.60
  -1  -6   0    8.30    1.70
  -1  -6   0    7.70    1.40
   1  -6   0    7.10    1.30
  -1  -6   0    5.60    2.20
  -1  -6   0    3.60    0.90
   1  -6   0    5.50    1.80
  -1  -6   0    4.10    1.60
   1  -6   0    5.40    1.20
  -1   6   0   14.80    2.80
   1   6   0    7.10    2.60
   1   6   0    5.50    1.00
  -1   6   0    6.20    1.10
   1   6   0    5.50    1.50
  -1   6   0    5.50    1.90
   1   6   0    5.00    1.40
  -1   6   0    4.70    1.30
   1   6   0    3.70    1.30
   1   6   0    7.50    1.90
  -1   6   0    6.00    1.30
  -1   6   0    5.20    0.80
  -1   6   0    6.70    1.90
  -1   6   0    6.20    2.00
   1   6   0    2.90    1.40
  -1   6   0    4.70    0.90
   1   6   0    6.90    1.20
  -1   6   0    5.30    1.10
  -1   6   0    4.40    2.00
   1   6   0    4.70    1.50
   1   6   0    8.80    2.00
   2  -6   0   -0.50    1.20
   2  -6   0    0.20    1.90
   2  -6   0    0.00    0.70
  -2  -6   0    1.10    1.50
   2  -6   0    0.70    0.80
  -2  -6   0    0.20    0.80
  -2  -6   0   -0.70    1.10
   2  -6   0    2.60    1.90
   2  -6   0    1.20    0.90
  -2  -6   0    0.90    1.00
  -2  -6   0    1.00    1.30
  -2  -6   0    1.20    1.60
   2  -6   0    0.10    1.30
   2  -6   0    0.30    0.80
  -2  -6   0    3.80    1.40
   2  -6   0    2.20    1.40
  -2  -6   0    0.10    1.10
   2  -6   0    0.70    1.30
  -2   6   0   -0.20    1.70
  -2   6   0    4.30    1.80
  -2   6   0    0.80    0.90
   2   6   0   -0.20    1.50
  -2   6   0    1.50    0.80
  -2   6   0    1.90    1.10
   2   6   0   -0.80    1.90
   2   6   0   -2.20    1.30
   2   6   0   -0.70    1.30
   2   6   0   -0.60    1.20
   2   6   0   -2.50    1.30
  -2   6   0    1.70    1.20
   2   6   0    1.20    1.00
   2   6   0    0.60    0.90
   2   6   0    1.60    1.30
  -2   6   0    2.10    1.80
  -2   6   0   -1.10    0.80
  -2   6   0   -0.10    0.80
   2   6   0   -2.30    1.10
   3  -6   0  145.29    8.60
  -3  -6   0  151.48    9.00
  -3  -6   0  152.98    9.10
  -3  -6   0  153.68    7.80
   3  -6   0  157.08    9.10
  -3  -6   0  151.68    8.80
  -3  -6   0  156.88    8.30
   3  -6   0  147.69    6.20
   3  -6   0  150.28    8.40
   3  -6   0  159.38    8.10
   3  -6   0  149.79    7.00
   3  -6   0  161.88   10.30
  -3  -6   0  150.28    8.30
   3  -6   0  157.28    7.50
  -3   6   0  145.19    8.90
   3   6   0  143.09    9.30
   3   6   0  149.39    8.50
  -3   6   0  139.09    8.50
   3   6   0  137.49    8.50
   3   6   0  144.49    8.80
   3   6   0  143.89    8.10
   3   6   0  145.99    9.30
   3   6   0  144.09    9.00
  -3   6   0  147.69    7.30
  -3   6   0  139.79    8.10
   3   6   0  154.78    7.80
  -3   6   0  139.99    8.50
  -3   6   0  143.59    9.60
   3   6   0  155.88    8.60
  -4  -6   0  108.59    7.70
   4  -6   0  106.49    6.40
  -4  -6   0  103.89    7.20
   4  -6   0  102.79    9.30
  -4  -6   0   93.29    7.80
   4  -6   0  104.59    6.50
  -4  -6   0  107.59    6.50
   4  -6   0  110.69    8.60
  -4  -6   0  102.19    7.30
   4  -6   0  109.29    7.50
   4  -6   0   95.19    8.00
   4  -6   0  106.49    7.40
  -4  -6   0  108.99    8.20
  -4  -6   0  100.19    7.60
   4   6   0  117.69    8.00
   4   6   0  101.99    6.80
  -4   6   0  116.99    8.30
  -4   6   0  112.39    8.60
   4   6   0  113.79    9.20
   4   6   0   90.99    7.20
   4   6   0  112.59    8.70
  -4   6   0  101.19    8.90
  -4   6   0  106.09    7.60
  -4   6   0  118.39    6.50
  -4   6   0  102.09    7.50
   4   6   0  115.79    8.40
   5  -6   0  273.97   15.70
  -5  -6   0  282.87   15.10
   5  -6   0  290.57   13.70
   5  -6   0  299.77   17.30
   5  -6   0  283.17   17.40
  -5  -6   0  245.98   15.40
   5  -6   0  285.97   13.80
  -5  -6   0  292.87   15.70
   5  -6   0  292.57   14.60
   5  -6   0  275.87   14.80
  -5  -6   0  270.27   15.40
  -5   6   0  273.17   14.60
   5   6   0  299.07   18.00
  -5   6   0  266.57   15.40
   5   6   0  282.07   15.70
   5   6   0  279.87   16.90
   5   6   0  267.57   13.40
   5   6   0  285.87   15.80
  -5   6   0  263.47   14.80
   5   6   0  269.17   15.70
   5   6   0  283.87   17.30
  -5   6   0  264.57   15.70
   5   6   0  280.77   15.10
  -5   6   0  263.47   16.50
  -5   6   0  286.97   13.40
   5   6   0  277.47   13.10
  -6  -6   0  296.67   17.40
  -6  -6   0  343.27   18.90
   6  -6   0  318.37   17.60
  -6  -6   0  349.96   18.20
   6  -6   0  304.77   19.40
  -6  -6   0  300.27   16.90
   6  -6   0  321.47   17.50
  -6  -6   0  298.77   17.60
  -6  -6   0  308.97   17.40
   6  -6   0  305.47   20.20
   6  -6   0  337.37   16.60
   6  -6   0  299.97   18.60
   6   6   0  299.67   18.50
  -6   6   0  280.77   17.80
  -6   6   0  338.77   19.30
   6   6   0  321.67   20.10
   6   6   0  317.27   18.00
   6   6   0  315.77   15.30
  -6   6   0  321.27   17.80
   6   6   0  307.67   19.90
  -6   6   0  311.27   17.90
   6   6   0  309.67   19.00
   6   6   0  305.37   14.90
   6   6   0  324.47   17.70
  -6   6   0  352.26   18.90
  -6   6   0  317.37   16.90
   6   6   0  324.27   18.40
   7  -6   0  696.53   30.50
  -7  -6   0  717.33   32.60
   7  -6   0  690.03   34.00
  -7  -6   0  754.82   33.80
  -7  -6   0  682.63   32.90
   7  -6   0  685.13   35.50
  -7  -6   0  722.03   34.30
   7  -6   0  662.03   32.30
  -7  -6   0  702.43   32.90
   7  -6   0  737.73   36.80
  -7  -6   0  697.83   33.00
   7   6   0  701.93   36.00
  -7   6   0  636.44   32.70
   7   6   0  747.23   38.10
   7   6   0  711.23   29.50
   7   6   0  632.44   34.20
   7   6   0  714.43   36.10
   7   6   0  783.02   33.90
  -7   6   0  752.32   33.50
   7   6   0  718.93   29.00
  -7   6   0  726.83   33.90
   7   6   0  732.33   33.40
  -7   6   0  726.73   30.40
   8  -6   0   14.00    7.00
  -8  -6   0    6.50    7.20
  -8  -6   0   -2.80    6.70
   8  -6   0    3.30    4.60
  -8  -6   0    3.60    6.50
   8  -6   0   17.90    9.60
  -8  -6   0    4.20    7.00
  -8  -6   0    5.30    5.80
   8   6   0    4.80    6.20
  -8   6   0    6.10    6.10
  -8   6   0    4.10    6.20
   8   6   0    5.90    9.90
  -8   6   0   -2.20    5.80
   8   6   0    0.50    4.90
  -8   6   0    3.00    5.40
   9  -6   0   53.29   10.80
  -9  -6   0   76.69   12.50
  -9  -6   0   49.20   10.20
  -9  -6   0   48.50   10.60
   9  -6   0   55.09    9.00
  -9   6   0   38.80    9.30
  -9   6   0   50.49   11.60
  -9   6   0   61.79   11.60
   9   6   0   57.29   11.60
   9   6   0   61.39   10.80
 -10  -6   0   -8.10    9.30
 -10  -6   0   14.40   10.30
 -10  -6   0   41.40   12.40
  10  -6   0   22.90   11.10
 -10   6   0    8.20    9.10
 -10   6   0   17.10   10.20
 -10   6   0    9.50   11.60
  10   6   0   30.00   10.40
  10   6   0   32.30   11.60
   0  -7   0    3.00    1.30
   0  -7   0    1.00    1.80
   0  -7   0    1.40    1.10
   0  -7   0    1.70    1.10
   0  -7   0    8.40    1.90
   0  -7   0    3.90    2.30
   0   7   0    3.40    1.50
   0   7   0    4.90    1.70
   0   7   0    2.70    1.60
   0   7   0   -1.40    1.80
   0   7   0    4.80    2.00
   0   7   0    3.80    1.50
   0   7   0    2.80    1.20
  -1  -7   0  737.03   27.80
   1  -7   0  720.63   27.40
   1  -7   0  704.73   27.40
   1  -7   0  690.13   27.20
   1  -7   0  688.53   25.90
   1  -7   0  687.03   26.20
   1  -7   0  691.33   27.70
   1  -7   0  705.33   25.20
  -1  -7   0  713.63   28.00
  -1  -7   0  727.13   27.10
  -1  -7   0  673.43   26.90
  -1  -7   0  703.53   26.60
   1  -7   0  692.53   28.00
  -1   7   0  677.93   25.90
  -1   7   0  691.23   26.30
   1   7   0  709.63   25.70
  -1   7   0  696.53   27.40
   1   7   0  710.73   27.50
  -1   7   0  702.53   24.50
   1   7   0  685.33   26.90
   1   7   0  708.73   27.10
  -1   7   0  678.33   27.30
  -1   7   0  698.53   25.80
   1   7   0  675.83   26.50
   1   7   0  745.93   27.70
  -1   7   0  686.93   24.40
   1   7   0  694.43   27.10
  -1   7   0  719.03   25.10
   1   7   0  672.83   26.40
  -1   7   0  710.43   27.50
  -1   7   0  712.23   28.10
   1   7   0  701.23   25.10
   1   7   0  719.03   28.10
  -1   7   0  701.33   27.30
   1   7   0  695.13   24.90
  -2  -7   0 2131.99   75.99
  -2  -7   0 2157.38   77.79
   2  -7   0 2189.98   75.79
  -2  -7   0 2202.98   75.79
   2  -7   0 2183.08   78.19
   2  -7   0 2118.79   75.49
   2  -7   0 2082.89   78.79
   2  -7   0 2133.99   76.89
   2  -7   0 2169.88   75.49
   2  -7   0 2210.78   78.69
   2  -7   0 2189.88   75.99
  -2  -7   0 2268.37   77.29
   2  -7   0 2236.58   77.79
  -2  -7   0 2266.17   76.09
  -2  -7   0 2247.58   78.69
  -2  -7   0 2218.58   77.59
   2   7   0 2139.69   76.99
  -2   7   0 2194.58   78.19
  -2   7   0 2079.09   78.79
  -2   7   0 2239.78   76.99
   2   7   0 2239.58   78.69
   2   7   0 2185.58   77.69
  -2   7   0 2183.58   75.49
  -2   7   0 2201.88   76.79
  -2   7   0 2160.58   76.29
  -2   7   0 2144.99   76.09
  -2   7   0 2187.58   78.69
  -2   7   0 2093.49   75.79
   2   7   0 2052.99   75.99
  -2   7   0 2149.39   75.99
   2   7   0 2163.58   77.59
   2   7   0 2109.19   78.69
   2   7   0 2160.98   76.79
   2   7   0 2191.48   76.79
   2   7   0 2212.58   77.69
   2   7   0 2189.38   77.09
   3  -7   0  682.63   28.50
  -3  -7   0  722.73   28.10
   3  -7   0  686.53   30.00
  -3  -7   0  701.33   28.30
   3  -7   0  711.23   26.00
   3  -7   0  699.73   28.40
  -3  -7   0  680.83   28.30
   3  -7   0  706.43   29.30
   3  -7   0  716.13   27.10
  -3  -7   0  710.13   27.40
   3  -7   0  680.53   25.90
   3  -7   0  704.73   27.50
  -3  -7   0  738.23   27.60
  -3  -7   0  715.63   29.30
  -3  -7   0  710.83   27.50
   3   7   0  704.23   28.30
  -3   7   0  690.53   26.40
   3   7   0  698.13   27.90
   3   7   0  701.73   28.60
   3   7   0  661.63   28.10
  -3   7   0  725.93   29.80
  -3   7   0  701.63   28.40
   3   7   0  682.83   27.70
  -3   7   0  730.03   28.70
   3   7   0  732.43   28.30
   3   7   0  733.63   29.50
   3   7   0  709.33   29.50
   3   7   0  695.93   29.10
  -3   7   0  731.53   28.30
  -3   7   0  702.23   27.60
  -4  -7   0   12.40    3.30
   4  -7   0   10.20    2.20
   4  -7   0   17.20    3.80
   4  -7   0    7.70    5.20
   4  -7   0   15.00    3.50
  -4  -7   0    9.00    2.40
  -4  -7   0   10.10    3.40
   4  -7   0    9.90    2.90
  -4  -7   0    7.60    3.10
   4  -7   0   10.30    2.40
  -4  -7   0    8.30    2.60
   4   7   0   14.60    5.10
  -4   7   0   10.50    3.50
   4   7   0   14.80    4.10
  -4   7   0   14.20    2.60
  -4   7   0    5.60    2.40
   4   7   0   10.10    2.70
   4   7   0   13.00    3.30
   4   7   0   10.80    2.90
  -4   7   0   10.30    4.10
  -4   7   0   17.90    4.20
   4   7   0   11.20    3.10
   4   7   0    8.00    3.00
  -4   7   0   14.00    3.20
  -5  -7   0   30.60    5.70
   5  -7   0   22.20    3.40
  -5  -7   0   11.10    4.30
   5  -7   0   24.10    3.70
  -5  -7   0   24.90    4.90
  -5  -7   0   27.50    5.00
   5  -7   0   20.30    4.40
   5  -7   0   22.00    4.70
   5  -7   0   16.00    5.40
   5  -7   0   17.50    6.20
   5   7   0   19.50    5.10
  -5   7   0   22.30    4.80
  -5   7   0   27.50    3.90
  -5   7   0   19.20    4.30
   5   7   0   17.00    4.40
   5   7   0   21.90    4.10
   5   7   0   16.80    3.70
  -5   7   0   20.50    5.00
   5   7   0   15.60    5.50
   5   7   0   15.20    6.00
  -5   7   0   18.70    5.70
  -5   7   0   18.20    4.60
   5   7   0   18.80    5.00
  -5   7   0   24.50    5.10
   5   7   0   26.50    5.60
  -6  -7   0   51.79    7.80
   6  -7   0   59.89    7.80
  -6  -7   0   52.29    8.10
   6  -7   0   60.49   10.40
  -6  -7   0   48.60    7.40
  -6  -7   0   57.19    7.90
  -6  -7   0   52.59    7.40
  -6  -7   0   61.69    8.60
   6  -7   0   46.90    9.10
   6  -7   0   48.80    6.70
   6  -7   0   51.99    5.80
   6  -7   0   44.10    8.10
  -6   7   0   55.49    6.20
   6   7   0   55.49    9.50
  -6   7   0   45.60    7.50
   6   7   0   45.50    9.10
   6   7   0   64.89    8.90
   6   7   0   49.00    7.10
   6   7   0   51.39    6.30
  -6   7   0   71.29    9.40
   6   7   0   50.39    8.60
  -6   7   0   52.69    7.30
  -6   7   0   59.79    9.10
  -6   7   0   50.49    8.20
   6   7   0   54.09    9.40
   6   7   0   45.90    7.20
   6   7   0   55.69    6.20
  -7  -7   0  200.08   14.60
   7  -7   0  179.78   12.00
  -7  -7   0  183.78   13.90
  -7  -7   0  203.08   15.40
  -7  -7   0  171.98   16.30
  -7  -7   0  191.98   14.70
  -7  -7   0  193.78   14.70
   7  -7   0  160.68   15.20
   7  -7   0  187.58   14.00
   7  -7   0  195.38   12.50
   7  -7   0  224.68   18.70
  -7   7   0  198.28   12.30
   7   7   0  201.98   14.30
   7   7   0  209.88   17.80
   7   7   0  173.38   16.80
   7   7   0  193.68   19.50
   7   7   0  198.18   14.50
  -7   7   0  167.48   13.70
  -7   7   0  194.28   14.90
  -7   7   0  193.98   15.30
   8  -7   0  210.08   18.90
  -8  -7   0  164.18   18.80
   8  -7   0  205.78   13.70
  -8  -7   0  238.28   17.00
  -8  -7   0  194.88   16.90
  -8  -7   0  178.88   16.00
  -8  -7   0  175.58   16.40
  -8   7   0  185.28   16.10
   8   7   0  223.98   20.40
   8   7   0  183.98   19.40
  -8   7   0  156.08   15.40
   8   7   0  181.08   16.20
  -8   7   0  194.98   16.40
  -9  -7   0   15.10    7.50
   9  -7   0    0.30    8.20
  -9  -7   0    6.10    9.60
  -9  -7   0   10.90    7.30
   9   7   0   15.00    8.50
   9   7   0    8.30    7.80
  -9   7   0   11.60    8.70
  -9   7   0   12.20    8.60
  -9   7   0    8.80    7.40
  10  -7   0    0.50   10.40
 -10  -7   0   10.10   11.40
 -10  -7   0   14.80   11.30
 -10   7   0   -2.80   10.80
  10   7   0   17.90   11.80
 -10   7   0   10.20   10.00
  10   7   0   19.40   10.10
 -10   7   0   20.00    9.80
   0  -8   0  702.03   26.60
   0  -8   0  679.43   27.50
   0  -8   0  683.63   27.30
   0  -8   0  660.73   26.20
   0  -8   0  706.73   27.20
   0  -8   0  718.43   26.10
   0   8   0  667.13   26.60
   0   8   0  685.83   26.60
   0   8   0  647.04   25.80
   0   8   0  681.43   26.30
   0   8   0  685.03   26.30
   0   8   0  644.74   26.80
   0   8   0  648.54   27.20
   0   8   0  730.13   27.50
   0   8   0  676.23   26.70
   1  -8   0  206.38    8.50
  -1  -8   0  185.88   10.90
   1  -8   0  198.58   10.70
  -1  -8   0  216.08   10.40
  -1  -8   0  205.28    9.90
  -1  -8   0  208.88   10.50
   1  -8   0  211.18   10.60
   1  -8   0  196.18    9.60
  -1  -8   0  221.48   11.20
   1  -8   0  219.68   11.40
   1  -8   0  219.08   11.00
  -1  -8   0  205.58   10.30
   1  -8   0  219.98    9.50
   1  -8   0  215.88   10.70
   1   8   0  200.78    8.10
   1   8   0  204.68   10.50
   1   8   0  206.18   10.00
  -1   8   0  196.08   10.60
  -1   8   0  206.38    8.30
   1   8   0  211.88   10.80
   1   8   0  203.68   10.30
  -1   8   0  224.88   11.50
   1   8   0  217.68   11.60
  -1   8   0  213.78   10.80
  -1   8   0  196.48    9.30
  -1   8   0  211.68    9.30
   1   8   0  230.08    8.50
   1   8   0  205.58    8.80
   1   8   0  195.98   10.20
   1   8   0  218.18   10.80
  -1   8   0  210.98    9.80
  -1   8   0  212.18   10.80
   1   8   0  196.38    9.80
  -1   8   0  223.78   11.00
   2  -8   0    5.70    2.20
   2  -8   0    8.20    2.20
   2  -8   0    7.30    1.60
   2  -8   0    2.80    2.10
   2  -8   0    5.00    2.60
  -2  -8   0    6.50    2.00
  -2  -8   0    7.70    2.00
  -2  -8   0    8.90    2.60
   2  -8   0    5.90    1.40
  -2  -8   0    8.00    2.70
  -2  -8   0    4.00    1.20
  -2  -8   0    4.10    2.40
   2  -8   0    7.90    1.70
  -2  -8   0    5.30    1.40
   2  -8   0    8.60    2.70
  -2   8   0    4.90    1.50
  -2   8   0    4.90    1.50
  -2   8   0    5.30    2.80
   2   8   0    6.40    1.70
  -2   8   0    7.00    1.40
   2   8   0    7.60    2.00
   2   8   0    2.80    2.10
   2   8   0    8.30    2.40
   2   8   0    6.70    3.10
  -2   8   0    7.20    1.60
   2   8   0    4.70    1.60
  -2   8   0    8.80    2.90
  -2   8   0    7.60    2.00
  -2   8   0    6.50    2.80
   2   8   0    9.10    2.50
   2   8   0    4.60    1.80
   2   8   0    3.00    1.70
  -2   8   0   10.80    2.10
  -2   8   0    5.60    1.70
  -3  -8   0 1575.04   55.29
   3  -8   0 1509.15   57.69
  -3  -8   0 1515.25   56.29
  -3  -8   0 1561.44   56.29
   3  -8   0 1502.05   54.49
   3  -8   0 1476.65   53.49
   3  -8   0 1479.95   53.59
   3  -8   0 1561.94   55.19
  -3  -8   0 1538.05   56.69
  -3  -8   0 1495.15   54.99
   3  -8   0 1502.55   56.39
   3  -8   0 1526.95   53.79
   3  -8   0 1478.85   58.29
   3  -8   0 1500.85   56.89
  -3  -8   0 1566.84   55.79
   3  -8   0 1483.85   56.19
   3   8   0 1522.75   55.89
   3   8   0 1487.95   55.49
  -3   8   0 1522.05   56.89
  -3   8   0 1605.74   58.19
  -3   8   0 1537.25   53.79
  -3   8   0 1478.35   55.39
   3   8   0 1513.65   56.09
  -3   8   0 1553.24   56.39
   3   8   0 1513.95   56.29
  -3   8   0 1575.94   56.09
   3   8   0 1536.95   56.19
  -3   8   0 1520.15   54.39
   3   8   0 1519.95   57.79
   3   8   0 1587.04   56.69
   3   8   0 1498.85   57.09
   3   8   0 1459.55   53.59
  -4  -8   0  364.76   17.40
  -4  -8   0  333.67   15.60
  -4  -8   0  344.37   16.80
   4  -8   0  352.66   17.10
   4  -8   0  347.77   15.90
   4  -8   0  346.07   17.90
  -4  -8   0  343.77   16.20
   4  -8   0  348.87   14.40
  -4  -8   0  369.46   16.30
   4  -8   0  320.27   16.20
   4   8   0  339.27   16.10
   4   8   0  348.77   16.80
  -4   8   0  381.36   19.10
   4   8   0  332.47   16.60
  -4   8   0  348.67   14.80
   4   8   0  339.67   18.20
  -4   8   0  349.07   16.50
  -4   8   0  370.36   17.50
   4   8   0  342.17   15.70
   4   8   0  354.26   18.30
   4   8   0  319.77   17.80
   4   8   0  344.67   18.00
   4   8   0  361.86   19.50
  -4   8   0  345.67   16.90
  -4   8   0  332.77   17.00
  -5  -8   0   -4.70    2.60
   5  -8   0   -2.50    4.60
   5  -8   0    2.00    2.10
   5  -8   0    2.40    2.30
   5  -8   0    0.60    4.10
  -5  -8   0   -1.20    3.50
   5  -8   0   -0.20    2.40
  -5  -8   0    1.00    2.80
  -5  -8   0   -1.60    1.90
   5  -8   0    0.70    3.00
   5  -8   0   -3.50    3.50
   5   8   0   -2.20    2.40
   5   8   0    8.00    5.90
  -5   8   0    8.00    3.80
   5   8   0   -1.10    2.20
  -5   8   0   -1.90    2.50
   5   8   0    3.00    4.30
   5   8   0   -3.00    2.70
   5   8   0    3.60    3.50
   5   8   0    0.10    2.90
  -5   8   0    4.30    3.20
   5   8   0    1.60    3.20
  -5   8   0    9.10    4.50
  -5   8   0    2.20    2.10
   5   8   0   -0.20    4.00
   6  -8   0  340.37   15.70
  -6  -8   0  314.97   18.20
   6  -8   0  348.47   21.80
   6  -8   0  290.37   16.90
  -6  -8   0  319.47   19.00
  -6  -8   0  288.97   18.50
   6  -8   0  362.96   16.60
   6  -8   0  299.77   18.50
   6  -8   0  320.67   20.20
  -6  -8   0  307.77   17.60
  -6  -8   0  289.47   17.60
  -6  -8   0  315.97   18.10
   6  -8   0  345.77   17.80
   6   8   0  320.07   19.10
  -6   8   0  339.37   19.30
   6   8   0  361.16   21.20
  -6   8   0  346.67   19.10
   6   8   0  368.66   19.60
  -6   8   0  343.07   19.20
  -6   8   0  334.47   18.30
   6   8   0  332.47   20.80
  -6   8   0  309.67   15.60
   6   8   0  321.67   18.10
   6   8   0  344.27   19.50
  -6   8   0  339.87   18.40
  -6   8   0  355.06   20.70
  -7  -8   0    5.20    4.60
  -7  -8   0    6.30    6.10
  -7  -8   0   10.00    5.80
   7  -8   0   -4.70    6.80
   7  -8   0    0.70    4.70
  -7  -8   0   -2.70    4.90
   7  -8   0    8.50    4.10
   7  -8   0    0.60    3.60
  -7  -8   0    5.50    5.50
   7  -8   0   12.20    9.40
  -7  -8   0   -0.80    4.70
   7  -8   0    6.20    7.20
   7   8   0    0.50    4.20
   7   8   0   -6.60    6.90
  -7   8   0    3.30    5.10
   7   8   0    2.50    7.80
  -7   8   0    2.80    4.90
  -7   8   0    8.70    5.60
   7   8   0   -6.40    8.70
  -7   8   0    1.00    3.80
   7   8   0    3.10    4.70
  -7   8   0   -0.10    5.30
   7   8   0  -13.40    7.30
  -7   8   0    2.30    5.40
   7   8   0   -3.30    4.60
  -8  -8   0    8.40    7.60
   8  -8   0   10.00    5.90
  -8  -8   0   18.40    8.40
   8  -8   0    9.70    4.90
  -8  -8   0   17.30    7.20
  -8  -8   0   22.60    7.10
  -8   8   0   17.40    7.40
  -8   8   0    6.50    7.10
  -8   8   0   17.30    7.00
   8   8   0   24.00    8.10
   8   8   0   13.80    5.90
   8   8   0   11.40   11.60
   8   8   0   20.00   11.90
   9  -8   0   38.10    9.70
  -9  -8   0   18.40    8.00
  -9   8   0   30.00    9.60
   9   8   0   33.80   10.40
  -9   8   0   41.60   11.30
   9   8   0   42.50   10.10
  -9   8   0   41.10   10.20
 -10  -8   0   -6.30   12.30
 -10  -8   0  -13.10   10.10
  10  -8   0    0.40   10.20
 -10   8   0    9.60   10.00
  10   8   0  -17.30   10.90
 -10   8   0   -8.50    9.60
  10   8   0    2.00    9.60
 -10   8   0   -5.50    9.30
   0  -9   0    2.70    1.90
   0  -9   0    0.20    1.90
   0  -9   0    0.60    1.70
   0  -9   0    3.90    1.60
   0  -9   0    0.30    1.40
   0  -9   0    4.00    1.60
   0   9   0    1.30    1.80
   0   9   0   -0.60    1.20
   0   9   0    1.40    1.40
   0   9   0    0.10    2.30
   0   9   0    8.50    2.40
   0   9   0   -0.10    2.00
   0   9   0    2.10    1.40
   0   9   0    1.00    2.00
   0   9   0   -1.30    1.60
  -1  -9   0  173.78    9.90
   1  -9   0  170.18    9.70
  -1  -9   0  166.58    7.30
   1  -9   0  172.68   10.20
  -1  -9   0  170.58    9.10
  -1  -9   0  160.38    9.00
   1  -9   0  158.38    6.90
  -1  -9   0  184.38   10.40
   1  -9   0  154.98    9.10
   1  -9   0  171.28    8.50
   1  -9   0  191.18   10.30
  -1  -9   0  160.68    8.70
  -1  -9   0  158.28    8.50
   1  -9   0  164.58    9.30
   1  -9   0  174.88    8.30
  -1   9   0  162.88    8.30
   1   9   0  171.28    9.30
  -1   9   0  169.78    8.20
   1   9   0  168.88    6.70
  -1   9   0  177.48   10.20
   1   9   0  165.28    6.90
  -1   9   0  160.98    6.80
  -1   9   0  167.68    9.50
   1   9   0  175.88   10.50
   1   9   0  175.08    9.60
   1   9   0  161.18    9.50
   1   9   0  171.88    9.60
  -1   9   0  157.38    8.40
   1   9   0  175.68    7.40
   1   9   0  163.78    9.60
  -1   9   0  160.08    9.50
  -1   9   0  176.08    9.70
   1   9   0  145.69    8.70
   1   9   0  157.98    9.00
  -1   9   0  166.38    9.60
  -2  -9   0  517.35   23.00
  -2  -9   0  551.34   21.30
   2  -9   0  546.65   22.70
   2  -9   0  520.75   20.90
  -2  -9   0  516.75   19.00
  -2  -9   0  531.55   23.10
   2  -9   0  548.55   23.40
  -2  -9   0  517.05   22.30
  -2  -9   0  521.85   21.70
  -2  -9   0  499.85   23.20
   2  -9   0  541.25   20.60
  -2  -9   0  570.14   22.50
   2  -9   0  522.95   23.30
   2  -9   0  535.45   22.80
   2  -9   0  555.84   21.00
   2   9   0  552.84   24.10
  -2   9   0  512.95   20.20
   2   9   0  526.65   22.60
   2   9   0  495.45   21.50
  -2   9   0  518.05   22.80
   2   9   0  513.55   22.10
   2   9   0  540.55   20.80
   2   9   0  518.75   22.00
   2   9   0  524.55   21.50
   2   9   0  514.65   21.00
  -2   9   0  558.24   20.80
  -2   9   0  541.45   23.90
   2   9   0  518.35   23.00
  -2   9   0  539.05   20.10
   2   9   0  501.65   20.80
  -2   9   0  527.55   21.00
  -2   9   0  547.55   23.30
  -2   9   0  545.15   20.70
  -2   9   0  538.25   20.80
   3  -9   0   27.70    4.50
   3  -9   0   24.30    4.20
   3  -9   0   35.00    2.90
   3  -9   0   31.30    5.70
  -3  -9   0   40.30    3.90
   3  -9   0   33.80    5.10
  -3  -9   0   22.50    3.80
   3  -9   0   30.40    3.50
   3  -9   0   32.70    3.00
  -3  -9   0   32.60    4.60
  -3  -9   0   32.30    6.50
   3  -9   0   35.80    3.00
   3  -9   0   36.00    3.10
  -3  -9   0   37.30    4.30
   3  -9   0   37.40    5.60
  -3  -9   0   30.30    3.60
  -3  -9   0   27.90    4.70
   3   9   0   28.10    5.60
   3   9   0   33.10    4.60
  -3   9   0   38.50    5.70
  -3   9   0   36.40    4.50
  -3   9   0   32.50    3.40
   3   9   0   26.20    4.00
   3   9   0   27.30    4.30
  -3   9   0   24.50    2.70
   3   9   0   33.00    5.10
   3   9   0   28.20    4.10
  -3   9   0   36.60    4.70
   3   9   0   26.50    3.20
   3   9   0   26.30    3.80
  -3   9   0   36.60    5.50
   3   9   0   40.10    5.70
  -3   9   0   25.90    3.70
   3   9   0   30.10    4.40
  -4  -9   0   63.99    5.90
   4  -9   0   58.79    6.20
  -4  -9   0   63.49    6.30
   4  -9   0   65.69    7.10
   4  -9   0   55.19    7.60
  -4  -9   0   55.19    5.60
   4  -9   0   61.69    5.30
   4  -9   0   56.49    7.00
  -4  -9   0   50.09    5.00
  -4  -9   0   64.89    7.30
   4  -9   0   56.29    4.20
   4   9   0   60.19    7.70
   4   9   0   57.89    7.40
  -4   9   0   58.39    8.00
  -4   9   0   56.39    5.80
  -4   9   0   62.39    6.30
  -4   9   0   65.59    6.10
   4   9   0   53.99    5.20
  -4   9   0   45.50    4.40
   4   9   0   53.89    6.50
   4   9   0   66.19    7.70
   4   9   0   61.29    5.70
   5  -9   0   38.80    7.40
   5  -9   0   45.80    4.60
  -5  -9   0   51.99    6.90
   5  -9   0   40.70    6.20
  -5  -9   0   39.80    6.20
  -5  -9   0   42.10    5.30
   5  -9   0   43.60    7.20
   5  -9   0   37.30    5.70
   5  -9   0   45.70    5.70
  -5  -9   0   44.90    7.40
  -5  -9   0   42.80    5.90
   5  -9   0   49.00    7.60
  -5  -9   0   47.10    6.70
  -5   9   0   42.40    6.70
   5   9   0   41.40    6.60
  -5   9   0   39.90    7.70
   5   9   0   39.30    7.60
   5   9   0   43.10    8.30
  -5   9   0   53.59    6.70
   5   9   0   42.50    6.30
  -5   9   0   43.50    8.00
   5   9   0   42.20    6.90
  -5   9   0   47.20    4.70
   5   9   0   43.60    6.60
  -5   9   0   42.50    6.40
   5   9   0   26.20    6.90
   6  -9   0  144.79    8.90
  -6  -9   0  139.99   11.70
   6  -9   0  126.09   10.60
   6  -9   0  142.19    9.40
  -6  -9   0  146.39   11.80
  -6  -9   0  148.29   11.30
  -6  -9   0  137.09   10.50
   6  -9   0  176.68   14.20
  -6  -9   0  148.89   11.70
   6  -9   0  113.49   14.70
   6  -9   0  152.58   10.90
  -6   9   0  127.59    9.10
   6   9   0  141.69   13.50
  -6   9   0  143.29   11.40
   6   9   0  146.39   12.80
  -6   9   0  120.29   11.60
   6   9   0  134.59   11.70
   6   9   0  133.59   11.00
  -6   9   0  143.49   11.60
  -6   9   0  152.28   13.20
  -6   9   0  157.88   12.60
   6   9   0  122.59    9.50
  -6   9   0  130.79   12.30
   6   9   0  138.99   14.20
   6   9   0  123.89   11.50
  -7  -9   0   14.60    7.00
   7  -9   0   22.60    9.10
  -7  -9   0   15.60    6.60
  -7  -9   0   17.80    5.70
   7  -9   0   10.10    7.30
   7  -9   0   17.30    4.70
   7  -9   0    9.10    9.40
   7  -9   0   24.60    5.50
  -7  -9   0   22.20    7.10
  -7  -9   0   22.40    6.70
   7   9   0   23.40    6.20
   7   9   0   18.70    5.80
   7   9   0    5.20    8.10
   7   9   0   20.00    5.40
   7   9   0   31.90    6.30
   7   9   0   24.60    7.10
  -7   9   0   17.70    6.40
   7   9   0   16.70    8.40
  -7   9   0   24.30    6.70
  -7   9   0   28.20    8.50
  -7   9   0   22.50    6.80
  -7   9   0   21.20    5.10
  -7   9   0   19.30    6.20
   8  -9   0   86.49   11.40
  -8  -9   0   67.69   11.70
  -8  -9   0   70.09   12.40
   8  -9   0   85.79    9.30
  -8  -9   0   67.79   11.00
   8  -9   0   69.69   12.10
  -8  -9   0   91.79   11.50
  -8   9   0   62.19   10.90
   8   9   0   95.99   12.20
   8   9   0   74.59   12.00
  -8   9   0   60.29   10.50
  -8   9   0   73.59   11.00
   8   9   0   72.19   10.90
   8   9   0   84.39   15.20
   9  -9   0    4.50    7.60
  -9  -9   0   15.00   11.00
  -9  -9   0    1.50    7.50
  -9   9   0   13.20    9.40
   9   9   0    0.80    8.10
   9   9   0   -1.90    7.30
  -9   9   0    5.80    7.80
  -9   9   0   12.10    8.10
 -10  -9   0   24.00   11.90
  10   9   0   47.30   16.10
  10   9   0   18.30   11.90
 -10   9   0   28.90   13.90
 -10   9   0    8.50   10.50
   0 -10   0  793.32   30.90
   0 -10   0  752.02   31.30
   0 -10   0  744.23   31.00
   0 -10   0  765.62   29.90
   0 -10   0  758.92   30.10
   0 -10   0  775.62   29.50
   0  10   0  766.62   30.80
   0  10   0  729.23   29.80
   0  10   0  758.22   29.80
   0  10   0  786.72   30.40
   0  10   0  751.72   30.30
   0  10   0  767.62   31.10
   0  10   0  778.92   30.30
   0  10   0  746.03   31.00
   0  10   0  764.22   29.60
  -1 -10   0    3.90    1.10
  -1 -10   0    3.90    1.90
   1 -10   0    2.80    1.60
   1 -10   0   -1.20    1.90
   1 -10   0    0.30    1.60
  -1 -10   0    3.10    1.20
   1 -10   0    3.60    2.70
   1 -10   0    1.10    1.50
   1 -10   0    1.90    2.00
  -1 -10   0    2.20    2.20
   1 -10   0    2.80    1.00
  -1 -10   0   -0.80    2.00
  -1 -10   0    4.80    2.50
  -1 -10   0    2.90    1.90
  -1 -10   0    1.70    1.60
  -1  10   0    5.60    2.80
  -1  10   0    3.80    1.60
   1  10   0    2.00    1.90
  -1  10   0    0.40    2.50
   1  10   0    1.60    1.70
  -1  10   0    2.30    3.00
   1  10   0    1.60    0.80
   1  10   0    3.40    1.90
  -1  10   0   -2.20    2.50
  -1  10   0    4.60    1.70
   1  10   0    1.20    2.90
   1  10   0    3.50    0.80
   1  10   0    1.50    1.20
   1  10   0    1.50    2.00
   1  10   0    8.90    3.20
   1  10   0   -4.10    2.20
  -1  10   0    2.40    0.80
  -1  10   0    3.70    2.40
  -1  10   0    2.40    1.70
   1  10   0    4.70    2.20
   2 -10   0   70.79    6.40
  -2 -10   0   61.79    5.90
   2 -10   0   56.39    4.40
   2 -10   0   63.39    6.20
  -2 -10   0   67.99    6.70
  -2 -10   0   73.89    6.50
   2 -10   0   62.99    4.70
  -2 -10   0   66.49    4.70
   2 -10   0   63.39    4.90
  -2 -10   0   60.59    4.60
  -2 -10   0   57.19    5.10
  -2 -10   0   59.59    5.40
   2 -10   0   66.39    6.20
  -2 -10   0   61.39    6.10
   2 -10   0   59.49    5.90
   2  10   0   65.09    5.40
   2  10   0   57.49    5.50
  -2  10   0   62.49    4.30
   2  10   0   65.49    6.10
  -2  10   0   59.89    6.20
  -2  10   0   63.49    4.50
  -2  10   0   67.89    4.30
  -2  10   0   77.59    9.00
  -2  10   0   64.79    4.60
   2  10   0   48.10    4.70
  -2  10   0   69.09    7.30
   2  10   0   62.89    7.90
   2  10   0   58.09    5.40
   2  10   0   66.39    5.00
   2  10   0   70.09    4.70
  -2  10   0   67.19    9.10
   2  10   0   63.59    6.00
  -2  10   0   60.69    4.10
   2  10   0   57.79    4.50
  -2  10   0   60.59    4.80
   3 -10   0   89.89    8.60
  -3 -10   0   94.99    6.80
   3 -10   0  102.49    5.70
  -3 -10   0  105.59    5.90
  -3 -10   0  102.09    7.90
   3 -10   0   90.69    5.70
  -3 -10   0   97.99    6.00
  -3 -10   0   96.39    7.90
   3 -10   0  110.59    8.60
   3 -10   0  104.49    5.30
  -3 -10   0   93.39    7.10
  -3 -10   0   90.69    6.70
   3 -10   0   89.29    7.10
   3 -10   0  103.49    7.90
   3 -10   0   93.19    7.70
   3 -10   0   92.89    4.70
  -3  10   0  103.59    6.00
   3  10   0   98.19    6.90
   3  10   0  109.49    8.50
  -3  10   0   99.39    5.90
  -3  10   0   92.49    8.30
  -3  10   0  104.59    5.50
   3  10   0  101.09    7.30
  -3  10   0   93.49    6.40
  -3  10   0   94.59    7.50
  -3  10   0  105.39    7.40
   3  10   0   84.89    5.80
   3  10   0   95.59    6.90
   3  10   0  105.39    7.20
   3  10   0   89.09    9.80
   3  10   0  102.29    7.40
   3  10   0   90.39    7.50
  -3  10   0  108.79    6.30
  -3  10   0  107.09    8.60
  -3  10   0  101.29   11.30
   3  10   0   88.19    7.00
   4 -10   0   73.69    7.20
   4 -10   0   83.99    5.90
   4 -10   0   74.59    6.30
  -4 -10   0   86.59    7.60
  -4 -10   0   70.69    6.10
   4 -10   0   74.19    4.80
   4 -10   0   81.89    7.60
   4 -10   0   84.99    8.10
   4 -10   0   81.29    8.20
  -4 -10   0   80.19    6.40
  -4 -10   0   76.19    6.40
  -4  10   0   77.79    7.50
   4  10   0   81.09    7.90
  -4  10   0   80.99    9.80
   4  10   0   89.89    8.30
   4  10   0   75.79    7.80
   4  10   0   90.59    7.90
   4  10   0   65.19    6.50
  -4  10   0   82.89    6.80
  -4  10   0   73.59    5.40
  -4  10   0   86.29    7.20
   4  10   0   83.19    7.80
   5 -10   0   99.29    9.50
  -5 -10   0   96.79    8.50
   5 -10   0   84.79   11.60
   5 -10   0   82.19    8.40
   5 -10   0   86.19    8.40
  -5 -10   0   77.59    9.50
  -5 -10   0   83.39    7.80
  -5 -10   0   86.99    8.90
  -5 -10   0   88.59    9.10
   5 -10   0   87.79    8.70
   5 -10   0   80.89    5.90
   5 -10   0   83.09    7.10
   5 -10   0   89.59   10.10
  -5  10   0   80.49    7.70
   5  10   0   98.79   10.90
  -5  10   0   91.89    9.00
   5  10   0   97.79    8.60
  -5  10   0   92.49   10.50
  -5  10   0   90.19    6.30
   5  10   0  104.49   11.20
  -5  10   0   91.09   10.90
   5  10   0   85.29    7.50
   5  10   0   93.89    8.50
   5  10   0   93.99    8.60
   5  10   0   82.59    9.70
  -5  10   0   71.99    8.60
  -6 -10   0  176.18   13.40
   6 -10   0  220.68   15.10
   6 -10   0  198.38   12.70
  -6 -10   0  194.48   13.00
   6 -10   0  200.18   13.30
  -6 -10   0  191.48   13.00
   6 -10   0  200.68   15.40
  -6 -10   0  192.28   14.40
   6 -10   0  176.78   17.70
  -6 -10   0  176.98   14.50
   6 -10   0  199.38   10.50
   6  10   0  193.48   13.30
   6  10   0  201.58   14.80
   6  10   0  181.88   12.40
  -6  10   0  182.78   13.50
  -6  10   0  215.28   11.30
   6  10   0  203.68   16.30
  -6  10   0  235.88   15.10
  -6  10   0  165.08   14.80
   6  10   0  203.88   12.70
   6  10   0  191.58   14.20
   6  10   0  186.28   14.00
  -6  10   0  191.48   14.00
  -6  10   0  189.08   14.10
   6  10   0  185.38   15.50
  -7 -10   0   45.20    9.00
  -7 -10   0   34.70    7.80
  -7 -10   0   37.90    7.40
   7 -10   0   42.50    7.40
   7 -10   0   34.20    8.60
   7 -10   0   40.00   12.00
   7 -10   0   12.90    7.90
   7 -10   0   34.50    5.90
   7 -10   0   46.40    9.40
  -7 -10   0   25.40    8.30
  -7 -10   0   26.40    7.20
   7  10   0   41.50    8.50
   7  10   0   26.60    7.10
   7  10   0   35.00   10.80
  -7  10   0   22.40    7.70
   7  10   0   34.20   10.50
   7  10   0   34.60    7.90
  -7  10   0   22.80    6.90
   7  10   0   36.60    7.10
   7  10   0   48.40    7.50
  -7  10   0   48.60    7.20
  -7  10   0   24.70    7.40
  -7  10   0   52.09    9.70
  -8 -10   0   22.50    8.70
   8 -10   0   10.80    6.60
   8 -10   0   20.80    8.00
  -8 -10   0   17.30    9.90
  -8 -10   0   -4.90    8.00
  -8 -10   0   23.30    7.70
   8  10   0   21.30    9.10
   8  10   0   11.20    6.90
  -8  10   0   18.20    7.20
  -8  10   0    8.80    7.30
   8  10   0   23.90    7.80
  -8  10   0   20.60    8.10
  -9 -10   0   -3.30   10.00
  -9 -10   0    1.00    8.00
   9  10   0    6.70    7.40
  -9  10   0   14.80    8.00
   9  10   0    6.10    8.60
  -9  10   0  -13.90    7.10
  -9  10   0   -3.80    7.50
 -10 -10   0   -0.30   10.80
  10 -10   0    4.60    9.80
  10  10   0   -5.30   10.20
 -10  10   0    0.60   11.30
 -10  10   0  -16.10    9.90
   0 -11   0    4.30    2.20
   0 -11   0    2.90    1.90
   0 -11   0    0.80    1.70
   0 -11   0    2.90    2.60
   0 -11   0    1.40    1.70
   0 -11   0    3.00    2.40
   0  11   0    3.30    2.20
   0  11   0    2.50    1.90
   0  11   0    2.20    1.90
   0  11   0    0.30    1.80
   0  11   0   -1.70    2.90
   0  11   0    0.50    2.60
   0  11   0    0.30    2.70
   0  11   0    4.20    2.00
   0  11   0    2.90    2.80
  -1 -11   0  841.82   32.90
  -1 -11   0  852.11   33.50
   1 -11   0  831.62   29.60
  -1 -11   0  880.61   33.70
  -1 -11   0  837.12   30.20
  -1 -11   0  844.32   34.50
  -1 -11   0  814.22   30.40
  -1 -11   0  880.41   35.20
   1 -11   0  852.61   34.60
   1 -11   0  840.92   32.70
   1 -11   0  825.12   34.40
   1 -11   0  836.12   32.30
   1 -11   0  862.01   35.10
   1 -11   0  836.42   33.90
  -1 -11   0  881.81   32.90
  -1  11   0  803.52   33.70
  -1  11   0  850.41   29.60
  -1  11   0  856.61   34.90
  -1  11   0  857.01   34.20
   1  11   0  852.81   34.10
   1  11   0  851.91   29.80
   1  11   0  836.82   33.60
   1  11   0  842.12   30.00
   1  11   0  838.62   34.00
  -1  11   0  838.22   32.20
  -1  11   0  840.92   32.30
   1  11   0  847.82   30.60
  -1  11   0  842.42   34.30
  -1  11   0  834.12   32.80
  -1  11   0  831.02   34.10
   1  11   0  826.92   33.40
   1  11   0  840.02   33.30
   1  11   0  883.61   34.50
  -2 -11   0   29.20    3.40
  -2 -11   0   27.80    5.10
   2 -11   0   32.40    3.70
  -2 -11   0   34.20    5.40
  -2 -11   0   27.00    3.60
  -2 -11   0   26.80    4.40
   2 -11   0   36.60    5.40
   2 -11   0   22.80    4.40
   2 -11   0   30.40    3.60
   2 -11   0   32.50    4.00
  -2 -11   0   26.20    4.50
   2 -11   0   16.40    3.80
   2 -11   0   28.60    4.90
  -2 -11   0   35.00    4.70
   2  11   0   27.00    4.50
  -2  11   0   29.70    6.00
  -2  11   0   40.90    3.90
  -2  11   0   29.60    3.40
  -2  11   0   28.80    3.20
  -2  11   0   27.10    2.80
   2  11   0   33.90    4.50
   2  11   0   34.70    3.50
   2  11   0   23.00    3.20
   2  11   0   25.50    4.00
  -2  11   0   25.50    5.00
   2  11   0   25.70    4.70
  -2  11   0   37.20    4.20
  -2  11   0   31.40    3.20
   2  11   0   24.80    4.30
  -3 -11   0   23.20    3.10
  -3 -11   0   25.40    4.60
   3 -11   0   20.30    4.40
  -3 -11   0   22.90    4.80
   3 -11   0   19.70    4.80
   3 -11   0   18.80    2.40
  -3 -11   0   20.10    2.50
  -3 -11   0   21.80    4.10
  -3 -11   0   15.10    3.40
   3 -11   0   16.90    4.00
  -3 -11   0   17.80    2.50
  -3 -11   0   28.90    4.10
   3 -11   0   28.10    3.30
  -3  11   0   22.30    3.10
   3  11   0   21.20    4.40
   3  11   0   16.10    3.40
  -3  11   0   15.10    5.30
  -3  11   0   18.10    3.80
  -3  11   0   18.90    3.10
   3  11   0   32.60    5.40
  -3  11   0   20.10    5.30
   3  11   0   23.70    3.70
  -3  11   0   19.30    3.30
  -3  11   0   13.10    3.00
   3  11   0   19.40    3.80
   3  11   0   24.40    4.40
  -3  11   0   16.40    2.30
  -3  11   0   20.60    3.80
   3  11   0   21.80    4.10
   4 -11   0    8.60    1.90
  -4 -11   0   12.70    3.20
   4 -11   0   17.60    6.00
  -4 -11   0   11.30    2.90
  -4 -11   0    9.60    4.50
   4 -11   0   13.30    2.40
   4 -11   0    8.90    3.60
  -4 -11   0   10.10    3.40
   4 -11   0   13.50    4.20
   4 -11   0   12.60    2.60
   4 -11   0   13.90    4.60
  -4 -11   0   14.10    4.30
   4 -11   0    6.50    3.70
   4 -11   0    9.30    2.90
   4  11   0    9.70    3.90
  -4  11   0   14.40    3.80
   4  11   0    2.00    3.80
   4  11   0   10.60    5.00
   4  11   0    1.20    5.30
   4  11   0   11.10    4.40
  -4  11   0    1.90    6.10
   4  11   0   15.30    4.10
   4  11   0   12.90    3.80
   4  11   0   15.20    3.70
   4  11   0   15.70    4.00
  -4  11   0    6.80    4.50
  -4  11   0    9.20    3.30
  -4  11   0    5.20    4.30
  -4  11   0    7.60    3.10
  -4  11   0   13.40    2.80
  -5 -11   0   87.49    7.50
   5 -11   0   95.99   12.40
   5 -11   0   89.09    9.20
   5 -11   0   80.29    8.20
  -5 -11   0   72.69    9.60
  -5 -11   0   92.09    9.10
  -5 -11   0   71.29    8.70
  -5 -11   0   79.69    8.10
   5 -11   0   82.09    6.80
  -5 -11   0   83.59    9.10
   5 -11   0   84.29   10.30
   5 -11   0   73.69    7.80
   5 -11   0   75.79    5.50
   5 -11   0   90.29   10.70
   5  11   0   86.09   10.50
   5  11   0   85.29    8.60
   5  11   0   88.79    8.70
  -5  11   0   80.89   10.40
   5  11   0   87.99    9.20
  -5  11   0   81.99    8.20
  -5  11   0   87.19    9.40
   5  11   0   86.09   10.40
   5  11   0   80.09   10.30
  -5  11   0   96.29    8.50
   5  11   0   92.79    8.70
   5  11   0   81.59    7.90
  -5  11   0   83.09    6.30
   6 -11   0   50.49    7.90
  -6 -11   0   50.29    7.60
   6 -11   0   52.89    6.90
   6 -11   0   37.70    6.80
   6 -11   0   58.89    9.40
  -6 -11   0   47.30    7.80
   6 -11   0   41.40   10.30
   6 -11   0   47.10    5.10
  -6 -11   0   50.59    9.10
  -6 -11   0   47.90    6.80
  -6 -11   0   39.80    6.80
   6 -11   0   44.70    6.70
  -6  11   0   51.29    8.10
   6  11   0   48.80    7.50
  -6  11   0   52.89    9.40
   6  11   0   44.90    8.60
   6  11   0   35.30    7.60
   6  11   0   48.50    8.20
  -6  11   0   52.49    8.30
  -6  11   0   53.59    8.30
  -6  11   0   43.70    5.50
   6  11   0   42.30    7.10
   6  11   0   47.60    8.90
   6  11   0   48.10    7.10
   6  11   0   33.00    7.40
   7 -11   0   28.60    6.60
   7 -11   0   20.30    6.60
  -7 -11   0   30.40    8.60
  -7 -11   0   28.70    7.60
   7 -11   0   15.80   12.50
   7 -11   0   38.60    8.50
   7 -11   0   29.20    8.80
  -7 -11   0   33.30    8.00
  -7 -11   0   25.50    6.60
  -7 -11   0   40.00   10.30
   7 -11   0   34.50    9.00
   7  11   0   11.00    8.20
   7  11   0   30.10    8.50
  -7  11   0   25.40    7.50
  -7  11   0   33.60    8.70
   7  11   0   24.20   10.40
   7  11   0   41.40    9.80
  -7  11   0   29.30    9.30
   7  11   0   23.60    6.30
   7  11   0   23.70    6.30
   8 -11   0  144.39   16.30
   8 -11   0  146.89   13.60
  -8 -11   0  154.48   16.90
  -8 -11   0  131.59   13.50
   8 -11   0  111.09   12.40
   8  11   0  138.69   15.70
  -8  11   0  147.39   14.40
  -8  11   0  134.09   15.50
   8  11   0  125.89   15.70
  -8  11   0   87.69   12.90
  -9 -11   0    9.10    8.20
   9 -11   0    0.50    7.70
   9  11   0    2.30    9.80
  -9  11   0    9.50    8.60
  -9  11   0    0.20    8.20
   9  11   0    0.70    8.20
  -9  11   0   -0.50    7.80
  10 -11   0   10.20    9.20
 -10 -11   0   -5.00   12.80
  10  11   0   16.30   12.40
 -10  11   0  -16.00    9.40
 -10  11   0    0.60   10.70
  10  11   0   12.70   12.40
   0 -12   0  364.96   16.90
   0 -12   0  346.57   16.40
   0 -12   0  345.77   18.10
   0 -12   0  359.46   17.50
   0 -12   0  353.06   17.90
   0 -12   0  339.07   15.90
   0  12   0  356.96   18.30
   0  12   0  387.36   17.40
   0  12   0  362.56   17.00
   0  12   0  386.36   16.80
   0  12   0  357.56   17.30
   0  12   0  359.36   17.90
   0  12   0  342.97   16.60
   0  12   0  327.77   17.60
   0  12   0  343.27   16.40
   0  12   0  362.96   16.30
  -1 -12   0  203.88   12.30
   1 -12   0  207.88   11.10
  -1 -12   0  193.08   12.60
  -1 -12   0  210.58    8.80
  -1 -12   0  216.58   11.80
   1 -12   0  216.48   12.10
  -1 -12   0  222.78   11.20
   1 -12   0  219.08   10.70
   1 -12   0  196.18   12.10
  -1 -12   0  221.28   11.30
  -1 -12   0  196.28   11.50
   1 -12   0  219.48   12.80
   1 -12   0  210.18   12.80
  -1 -12   0  215.18    8.50
  -1  12   0  193.98   12.30
  -1  12   0  227.98   12.80
   1  12   0  207.98   12.50
   1  12   0  194.58   12.20
  -1  12   0  208.18   12.60
  -1  12   0  227.08   11.50
   1  12   0  189.38   11.40
   1  12   0  214.38   12.20
  -1  12   0  230.18   10.90
   1  12   0  199.48    8.40
   1  12   0  208.88   11.90
  -1  12   0  202.78   11.90
  -1  12   0  234.08   13.50
   1  12   0  205.38    8.80
   1  12   0  199.98    8.10
  -1  12   0  204.98   10.70
  -2 -12   0  153.28    9.50
   2 -12   0  136.79    7.70
  -2 -12   0  146.39   10.50
  -2 -12   0  132.59   10.00
   2 -12   0  133.79    7.30
   2 -12   0  143.99   10.20
   2 -12   0  135.89    9.60
   2 -12   0  129.89    8.10
   2 -12   0  144.09    9.70
  -2 -12   0  146.49    8.20
  -2 -12   0  130.09    9.40
  -2 -12   0  114.79    8.20
   2 -12   0  142.29    9.70
  -2  12   0  128.59    7.00
  -2  12   0  143.69    8.50
  -2  12   0  133.49    7.80
  -2  12   0  132.99    6.70
   2  12   0  127.89    7.20
  -2  12   0  135.79    7.30
   2  12   0  124.99    7.60
   2  12   0  121.99    8.40
   2  12   0  132.19    8.90
  -2  12   0  166.28   11.50
   2  12   0  139.79    9.70
  -2  12   0  151.28   10.10
  -2  12   0  141.69    7.00
   2  12   0  137.29    9.70
   2  12   0  129.39    7.40
   3 -12   0  153.98   11.10
   3 -12   0  134.39    9.80
   3 -12   0  137.99   10.90
   3 -12   0  143.29    9.00
  -3 -12   0  130.79   10.00
  -3 -12   0  142.99    8.60
  -3 -12   0  133.99    6.60
  -3 -12   0  129.59    9.80
  -3 -12   0  139.49    7.70
   3 -12   0  149.19    7.80
   3 -12   0  150.98   10.50
  -3 -12   0  139.49   10.40
   3  12   0  133.89   11.50
  -3  12   0  133.89    8.10
   3  12   0  153.98    9.90
  -3  12   0  146.09    7.90
   3  12   0  146.69    8.80
   3  12   0  174.48   11.30
  -3  12   0  144.59    8.90
   3  12   0  147.39    9.30
   3  12   0  125.29    8.30
   3  12   0  148.79    9.20
  -3  12   0  142.69    8.40
  -3  12   0  134.39    8.20
  -3  12   0  118.99   11.40
   3  12   0  129.89   10.90
  -3  12   0  142.29    7.00
   3  12   0  131.49    8.80
  -3  12   0  144.79    8.50
  -3  12   0  140.29   11.10
  -3  12   0  145.19   11.00
   3  12   0  131.79    9.20
   3  12   0  140.09   12.10
  -4 -12   0   93.79   10.30
   4 -12   0   78.39    8.20
   4 -12   0  113.59    5.60
  -4 -12   0   93.89    6.90
   4 -12   0  103.69    6.00
  -4 -12   0   95.49    6.60
  -4 -12   0  101.59    8.40
  -4 -12   0  103.19    7.90
  -4 -12   0   81.99    8.70
   4 -12   0   99.99    5.30
   4 -12   0   87.69    8.40
   4 -12   0   92.69    8.50
   4 -12   0   97.09   11.10
   4 -12   0  117.09   10.10
   4 -12   0   97.19    5.20
  -4 -12   0  107.69   10.90
   4  12   0  118.69    9.90
   4  12   0   99.79    8.60
  -4  12   0  117.49   13.00
  -4  12   0   84.79   10.10
   4  12   0   99.29    8.00
   4  12   0  101.69    9.30
  -4  12   0  110.29    8.10
  -4  12   0   96.69    6.40
  -4  12   0   95.99    8.40
   4  12   0  109.59    9.00
   4  12   0   97.99    8.10
  -4  12   0  107.29    8.90
   4  12   0   97.19    8.40
   4  12   0  106.19    8.40
  -5 -12   0   61.29    8.20
   5 -12   0   93.99   12.80
  -5 -12   0   68.49    7.30
   5 -12   0   81.89    5.20
  -5 -12   0   74.29    9.90
  -5 -12   0   75.49    7.30
   5 -12   0   75.99    7.40
   5 -12   0   84.09    6.50
   5 -12   0   81.19    8.40
   5 -12   0   71.09   11.40
  -5 -12   0   90.09    7.50
   5 -12   0   84.69    9.00
  -5 -12   0   80.89    9.60
   5 -12   0   78.09    9.50
   5  12   0   73.09    8.80
  -5  12   0   99.39    9.20
   5  12   0   73.19    8.50
   5  12   0   83.69   10.60
  -5  12   0   81.69    6.20
   5  12   0   82.89    8.60
  -5  12   0   74.89    8.70
   5  12   0   70.49    9.70
  -5  12   0   89.49    8.20
   5  12   0   79.39    9.10
   5  12   0   62.99    9.30
  -5  12   0   97.69   11.60
   5  12   0   74.99    8.40
   6 -12   0   64.79   10.20
  -6 -12   0   66.99   10.60
  -6 -12   0   60.19    9.10
   6 -12   0   63.89    9.50
  -6 -12   0   62.19    7.60
   6 -12   0   67.09    9.00
  -6 -12   0   52.09    8.30
   6 -12   0   57.99    8.90
   6 -12   0   67.49    8.40
  -6 -12   0   60.79    8.10
  -6  12   0   52.49    8.80
   6  12   0   69.69    9.10
  -6  12   0   76.69    9.70
   6  12   0   56.69    8.90
  -6  12   0   61.39    9.20
   6  12   0   57.69    8.20
   6  12   0   52.49    9.70
  -6  12   0   47.10    7.60
  -6  12   0   72.99    6.50
   6  12   0   72.09   12.10
  -6  12   0   71.79   11.10
   6  12   0   56.29    8.90
  -7 -12   0   -1.40    4.50
   7 -12   0   -6.20    5.10
   7 -12   0   -6.40    4.50
  -7 -12   0   -6.50    5.40
  -7 -12   0    8.10    6.40
   7 -12   0   -9.40    5.00
   7 -12   0   10.10   10.20
   7  12   0    6.80    5.80
  -7  12   0    0.00    6.50
   7  12   0   -0.40    7.10
   7  12   0    1.30    5.30
  -7  12   0   -3.40    5.50
   7  12   0   -7.40    5.40
  -7  12   0    3.30    6.20
   7  12   0    2.80    6.00
   7  12   0    1.60    5.90
   7  12   0   -1.10    9.40
   8 -12   0   39.20    8.90
  -8 -12   0   34.00   10.20
   8 -12   0   19.50    8.60
   8  12   0   31.00    9.10
  -8  12   0   22.90    8.30
  -8  12   0   20.20    7.60
  -8  12   0   36.90    9.70
   8  12   0   43.90   10.40
   8  12   0   19.10    8.60
  -9 -12   0   -8.30    8.30
   9 -12   0   -3.00    8.80
  -9  12   0   10.20    8.40
  -9  12   0   18.50    8.60
   9  12   0   -0.40   10.00
   9  12   0  -12.30    8.30
  -9  12   0   12.90    8.90
  10 -12   0   -9.20   10.00
 -10  12   0   -5.90   12.30
 -10  12   0   16.60   11.40
 -10  12   0   12.80   12.80
  10  12   0   -6.30   11.40
  10  12   0   -4.20   12.90
   0 -13   0    3.30    2.20
   0 -13   0   -0.10    1.70
   0 -13   0    0.50    2.50
   0 -13   0    7.10    3.90
   0 -13   0    1.60    2.30
   0 -13   0    0.10    1.80
   0  13   0   -1.30    2.10
   0  13   0    1.90    2.20
   0  13   0   -2.40    3.00
   0  13   0   -3.70    3.20
   0  13   0   -0.40    2.30
   0  13   0   -0.10    2.10
   0  13   0    0.30    2.00
   0  13   0    4.50    3.60
   0  13   0    4.40    2.50
   0  13   0    5.30    4.40
  -1 -13   0   99.09    7.10
   1 -13   0   95.39    8.20
  -1 -13   0   93.39    8.20
  -1 -13   0   89.99    8.50
   1 -13   0   91.39    8.30
   1 -13   0   88.79    7.40
  -1 -13   0   97.69    4.80
  -1 -13   0   89.89    4.40
   1 -13   0   91.59    6.50
   1 -13   0  102.39    8.70
  -1 -13   0   91.79    6.80
   1 -13   0   85.69    6.70
  -1 -13   0   87.69    7.30
  -1  13   0   98.19    9.20
   1  13   0   94.19    8.50
  -1  13   0   91.49    9.40
   1  13   0   91.29    4.20
   1  13   0   97.19    7.80
  -1  13   0   93.39    6.80
   1  13   0   93.69    4.50
   1  13   0   85.29    7.50
  -1  13   0   86.29    6.50
   1  13   0   96.49    8.50
   1  13   0   83.09    8.30
  -1  13   0   87.29    7.70
   1  13   0   93.99    4.60
  -1  13   0   85.09    7.00
  -2 -13   0    8.70    3.90
  -2 -13   0    2.60    2.50
   2 -13   0    7.30    3.50
   2 -13   0    9.50    2.70
   2 -13   0    1.50    2.60
  -2 -13   0    5.60    2.40
  -2 -13   0    8.60    3.40
   2 -13   0    6.90    2.10
   2 -13   0    4.40    2.50
   2 -13   0    8.90    3.90
   2 -13   0   11.70    4.00
  -2 -13   0    0.20    1.60
  -2 -13   0    5.00    2.20
  -2 -13   0    4.80    3.40
   2  13   0    3.20    1.80
  -2  13   0   11.30    3.20
  -2  13   0   10.20    4.40
  -2  13   0    6.60    2.10
  -2  13   0    2.80    1.90
   2  13   0    8.80    3.10
  -2  13   0   13.20    3.30
  -2  13   0    9.60    4.10
  -2  13   0    5.80    4.60
   2  13   0    6.00    2.30
   2  13   0    8.40    2.40
   2  13   0    7.00    3.20
   2  13   0    6.90    3.10
  -2  13   0    4.90    1.80
  -2  13   0    6.70    1.80
  -3 -13   0   88.69    7.50
  -3 -13   0   88.59    6.30
  -3 -13   0   83.29    8.50
   3 -13   0  103.19    9.20
   3 -13   0  101.29    8.70
  -3 -13   0  100.29    8.90
   3 -13   0  105.19    6.60
   3 -13   0   84.69    7.10
   3 -13   0  104.19    9.20
  -3  13   0  102.49    6.80
   3  13   0   99.09    9.30
  -3  13   0   91.89    9.60
   3  13   0   96.09    7.50
   3  13   0   88.49    7.90
   3  13   0   93.39    7.40
  -3  13   0   93.69    5.50
   3  13   0   93.69    8.90
  -3  13   0   97.69    7.20
  -3  13   0  107.19    7.70
   3  13   0  103.79    7.50
  -3  13   0   92.09   11.40
  -3  13   0   88.99    8.80
  -3  13   0   86.69    6.30
   3  13   0   99.29    7.30
  -3  13   0   94.09    6.80
   3  13   0   82.09   11.20
  -3  13   0   97.09    6.60
   3  13   0  101.79    7.70
   3  13   0  100.99    8.30
   3  13   0   98.69    8.20
  -4 -13   0   86.09    8.90
   4 -13   0   82.79   10.50
  -4 -13   0   92.69    7.80
   4 -13   0   96.99   11.60
   4 -13   0   94.89    8.60
  -4 -13   0   96.99    6.10
   4 -13   0   83.49    5.80
   4 -13   0   68.59    8.80
  -4 -13   0   84.69   10.10
  -4 -13   0   94.69    8.00
   4 -13   0   96.19    9.00
  -4 -13   0   89.39    6.20
   4  13   0   92.19    8.40
  -4  13   0   92.79   10.70
  -4  13   0   90.29    9.20
   4  13   0   79.69    7.60
   4  13   0   97.59    9.00
   4  13   0   87.29    8.00
   4  13   0   83.39    7.70
   4  13   0  102.79    9.90
  -4  13   0  100.69    7.80
   4  13   0   85.69    8.10
   4  13   0   84.49    8.60
  -4  13   0   86.79    6.30
  -5 -13   0   50.79    6.90
   5 -13   0   58.19    8.10
   5 -13   0   67.29    5.30
  -5 -13   0   55.49    6.20
  -5 -13   0   65.79    7.00
   5 -13   0   57.49    5.70
   5 -13   0   65.99    4.40
  -5 -13   0   50.99    8.70
   5 -13   0   60.69    8.00
  -5 -13   0   58.09    7.90
   5 -13   0   60.49    8.50
   5 -13   0   74.29    9.90
  -5 -13   0   57.89    8.40
   5 -13   0   66.79   11.50
  -5  13   0   48.70    7.20
   5  13   0   66.39    8.30
  -5  13   0   66.49    8.20
  -5  13   0   58.39    5.60
   5  13   0   62.59    8.40
   5  13   0   49.60    8.40
   5  13   0   79.19    8.90
   5  13   0   60.49    9.10
  -5  13   0   42.80    6.80
   5  13   0   69.19    9.80
  -5  13   0   53.39    9.10
   5  13   0   61.09    8.00
   6 -13   0  164.48   14.30
   6 -13   0  149.49   12.30
   6 -13   0  156.88   15.40
   6 -13   0  127.69   16.80
  -6 -13   0  182.58   12.10
   6 -13   0  157.58   12.90
   6 -13   0  150.58   10.30
  -6 -13   0  156.98   14.60
  -6 -13   0  165.08   13.50
   6  13   0  181.18   15.50
   6  13   0  144.99   13.50
  -6  13   0  157.48   13.40
  -6  13   0  158.38   14.60
   6  13   0  180.88   15.00
   6  13   0  161.08   12.20
   6  13   0  179.48   13.10
   6  13   0  170.78   13.00
  -6  13   0  167.48   13.10
  -6  13   0  147.39    9.70
   6  13   0  160.48   13.60
   6  13   0  157.18   13.40
   7 -13   0   -3.40    4.60
  -7 -13   0    3.50    5.00
   7 -13   0  -10.70    5.40
  -7 -13   0    9.00    6.40
   7 -13   0    6.50    5.60
  -7 -13   0   -2.20    6.60
   7  13   0    1.60    5.60
   7  13   0   -4.20    6.10
   7  13   0   -2.10   10.10
   7  13   0    3.40    6.60
  -7  13   0    1.10    6.60
   7  13   0   10.70    7.20
   7  13   0   -4.50    6.30
  -7  13   0   -2.70    5.30
  -7  13   0    3.20    6.00
   7  13   0    6.30    7.90
  -7  13   0    1.00    6.10
   8 -13   0  463.55   28.40
  -8 -13   0  440.26   25.20
  -8  13   0  454.45   27.10
   8  13   0  507.55   29.30
  -8  13   0  502.15   29.60
   8  13   0  496.25   27.30
   8  13   0  450.95   29.10
  -8  13   0  460.05   27.80
   9 -13   0   34.30   10.40
  -9  13   0   30.10   10.50
   9  13   0   14.10    9.80
  -9  13   0   20.80    9.60
   9  13   0    0.70    9.90
  -9  13   0   18.00   10.20
 -10  13   0   11.50   11.00
 -10  13   0   -1.40   11.40
  10  13   0   10.90   13.70
  10  13   0    9.00   13.90
 -10  13   0   -3.30   10.90
   0 -14   0  156.28   11.50
   0 -14   0  146.89    9.40
   0 -14   0  155.98   10.70
   0 -14   0  148.19   10.00
   0 -14   0  154.18   11.30
   0 -14   0  150.98   10.10
   0  14   0  175.48   10.60
   0  14   0  182.58   12.30
   0  14   0  170.98   10.40
   0  14   0  161.18   12.20
   0  14   0  168.78   10.00
   0  14   0  156.98    9.80
   0  14   0  159.78   10.60
   0  14   0  145.09   11.40
   0  14   0  180.38   10.90
   1 -14   0    4.10    2.00
  -1 -14   0    3.90    2.50
  -1 -14   0    5.10    1.30
  -1 -14   0    6.10    2.40
   1 -14   0    5.40    2.40
  -1 -14   0    2.70    3.40
  -1 -14   0    4.00    3.30
   1 -14   0   -0.30    3.10
   1 -14   0    4.90    3.40
   1 -14   0    1.40    2.20
   1 -14   0    2.20    2.80
  -1 -14   0    0.90    0.80
  -1 -14   0    5.80    3.10
   1  14   0    0.80    1.10
  -1  14   0    3.80    3.20
   1  14   0    5.10    3.60
  -1  14   0    2.30    2.40
   1  14   0    2.50    2.80
   1  14   0    3.40    4.30
   1  14   0    6.10    1.20
   1  14   0    3.80    3.00
   1  14   0   -0.60    6.00
   1  14   0   -1.60    4.30
  -1  14   0    1.70    4.30
   1  14   0    4.70    4.70
  -1  14   0    0.90    4.00
  -1  14   0    1.30    2.90
   1  14   0    1.30    1.00
  -1  14   0    3.20    4.20
  -1  14   0    4.00    2.30
  -1  14   0    3.20    2.40
  -2 -14   0   61.89    5.40
   2 -14   0   53.29    5.50
  -2 -14   0   50.19    4.70
  -2 -14   0   45.50    7.50
  -2 -14   0   56.09    6.80
   2 -14   0   52.89    7.20
  -2 -14   0   42.20    6.50
   2 -14   0   43.50    5.00
  -2 -14   0   63.09    7.20
  -2 -14   0   55.99    6.50
   2 -14   0   42.20    7.10
   2 -14   0   28.00    5.70
   2 -14   0   51.39    7.10
   2 -14   0   54.99    4.20
   2  14   0   48.10    7.80
   2  14   0   50.49    4.80
   2  14   0   56.19    7.40
   2  14   0   62.29    8.90
   2  14   0   49.90    7.60
  -2  14   0   53.09    4.30
  -2  14   0   59.49    8.60
   2  14   0   53.79    4.60
   2  14   0   66.99    7.40
  -2  14   0   51.09    3.90
  -2  14   0   54.09    6.30
  -2  14   0   66.09    8.40
  -2  14   0   53.99    5.30
  -2  14   0   33.10    7.50
   2  14   0   49.10    4.40
  -2  14   0   50.49    4.70
   2  14   0   46.00    6.50
  -2  14   0   53.69    3.80
  -3 -14   0  357.56   19.70
   3 -14   0  372.16   19.40
   3 -14   0  355.66   16.10
  -3 -14   0  382.36   18.20
   3 -14   0  356.46   19.80
   3 -14   0  365.06   19.40
  -3 -14   0  371.16   16.20
   3  14   0  340.47   17.00
   3  14   0  360.26   17.10
  -3  14   0  354.96   16.70
  -3  14   0  380.16   19.60
   3  14   0  336.97   16.60
   3  14   0  384.36   19.00
  -3  14   0  357.76   16.50
  -3  14   0  348.87   15.90
   3  14   0  354.96   17.00
  -3  14   0  365.66   14.90
   3  14   0  383.36   20.00
  -3  14   0  356.46   15.90
  -3  14   0  366.16   16.00
   3  14   0  373.76   18.60
   3  14   0  340.57   17.10
   3  14   0  356.36   19.60
   3  14   0  350.76   18.00
  -3  14   0  346.57   16.90
   4 -14   0   96.79    9.30
  -4 -14   0  108.19    9.90
   4 -14   0   91.19    6.20
  -4 -14   0   93.39    8.10
   4 -14   0   90.19   11.00
   4 -14   0   84.19    8.70
   4 -14   0   76.89    9.20
  -4 -14   0   85.29    5.10
   4 -14   0   89.29   11.20
  -4 -14   0   83.09    8.20
  -4 -14   0   90.59    5.00
   4  14   0   94.69   11.10
   4  14   0   85.19    8.60
   4  14   0   81.59    8.40
   4  14   0   87.89    8.20
   4  14   0   92.39    8.90
   4  14   0   94.39    8.10
   4  14   0   75.39    8.70
  -4  14   0   86.39    6.30
  -4  14   0   71.39    6.90
   4  14   0   89.89   10.80
  -4  14   0  104.39   10.00
  -4  14   0   85.89    5.20
   5 -14   0   -1.00    3.40
  -5 -14   0   -1.70    3.30
   5 -14   0    0.10    4.10
   5 -14   0    0.40    4.00
   5 -14   0   -0.80    7.00
  -5 -14   0    0.10    4.10
  -5 -14   0    1.30    4.90
  -5 -14   0    0.80    3.60
  -5 -14   0    0.70    2.70
  -5 -14   0   13.10    4.20
   5 -14   0    0.60    1.80
   5 -14   0    0.90    5.40
   5  14   0   -2.20    4.60
   5  14   0   -1.70    4.20
   5  14   0   -0.90    4.10
   5  14   0    0.10    5.10
  -5  14   0    1.90    5.70
   5  14   0    0.00    3.90
  -5  14   0   -0.90    3.50
  -5  14   0   -5.10    3.80
  -5  14   0    2.20    2.70
   5  14   0   -4.30    3.50
   5  14   0   -2.10    5.40
   5  14   0   -4.40    4.20
  -5  14   0    0.40    3.80
   6 -14   0  284.77   19.00
  -6 -14   0  251.57   14.50
  -6 -14   0  238.68   17.00
   6 -14   0  216.18   15.40
   6 -14   0  237.98   18.00
   6 -14   0  244.68   16.60
   6 -14   0  254.97   13.50
   6 -14   0  247.48   20.90
  -6 -14   0  265.67   17.70
   6  14   0  248.48   18.20
   6  14   0  278.67   17.60
   6  14   0  239.08   16.60
  -6  14   0  253.27   16.30
  -6  14   0  264.57   16.60
   6  14   0  281.47   20.10
   6  14   0  294.97   17.80
   6  14   0  235.28   15.70
   6  14   0  229.48   16.20
  -6  14   0  247.08   16.50
  -7 -14   0   29.90    8.70
   7 -14   0   29.40    8.40
   7 -14   0   39.90    7.70
  -7 -14   0   21.40    6.30
   7  14   0   24.40    7.60
   7  14   0   46.80    9.60
   7  14   0   45.20    9.00
  -7  14   0   39.70   10.10
  -7  14   0   33.40    8.40
   7  14   0   44.30   10.80
  -7  14   0   40.70    9.10
  -7  14   0   34.40    9.10
   8 -14   0   74.69   13.70
  -8  14   0   65.49   11.80
  -8  14   0   72.59   11.80
  -8  14   0   90.89   12.60
   8  14   0   68.19   12.60
   8  14   0   75.29   13.00
   8  14   0   76.09   11.80
  -9  14   0   20.00   10.60
  -9  14   0   10.00    9.60
  -9  14   0   -1.40    9.70
   9  14   0   11.00    9.50
   9  14   0    7.00   10.10
   9  14   0    0.90   10.20
   0 -15   0    2.20    2.60
   0 -15   0    2.40    2.40
   0 -15   0    0.10    2.60
   0 -15   0    4.30    3.50
   0 -15   0    1.00    2.40
   0 -15   0    1.90    3.20
   0  15   0   -5.10    4.50
   0  15   0   -1.20    2.60
   0  15   0    2.00    3.20
   0  15   0    6.30    4.70
   0  15   0    6.10    5.20
   0  15   0    0.50    2.90
   0  15   0   -1.30    3.80
   0  15   0    0.70    3.10
   1 -15   0   59.39    5.80
  -1 -15   0   55.39    8.40
   1 -15   0   65.09    6.80
   1 -15   0   56.89    8.20
  -1 -15   0   58.29    7.10
   1 -15   0   67.79    8.80
  -1 -15   0   50.69    7.40
   1 -15   0   44.50    6.90
  -1 -15   0   76.29    6.70
   1 -15   0   57.19    5.90
  -1 -15   0   66.89    7.50
  -1  15   0   74.39    7.50
   1  15   0   64.69    7.90
  -1  15   0   44.70    8.10
  -1  15   0   60.29    8.50
   1  15   0   66.99    7.40
   1  15   0   45.50    8.80
  -1  15   0   60.39    8.60
   1  15   0   51.89    6.90
  -1  15   0   63.79    7.10
  -1  15   0   52.59    7.20
   1  15   0   60.39    9.10
   1  15   0   60.29    8.50
   1  15   0   47.00    6.60
   1  15   0   56.89    3.30
  -1  15   0   64.69    8.90
  -1  15   0   67.49    7.00
  -1  15   0   62.19    5.90
  -1  15   0   63.19    7.00
   1  15   0   53.29    3.50
   1  15   0   59.79    8.20
  -2 -15   0  452.55   18.20
  -2 -15   0  477.35   20.50
   2 -15   0  469.95   17.60
  -2 -15   0  463.55   21.50
  -2 -15   0  456.05   23.60
  -2 -15   0  424.36   21.50
   2 -15   0  454.35   22.50
  -2 -15   0  460.25   22.00
   2 -15   0  424.96   20.30
   2 -15   0  439.76   22.90
  -2 -15   0  468.15   18.80
   2 -15   0  455.25   20.10
   2 -15   0  456.35   23.20
  -2 -15   0  448.86   23.10
  -2  15   0  428.06   17.40
   2  15   0  412.36   21.20
   2  15   0  470.25   22.90
  -2  15   0  468.95   22.70
  -2  15   0  429.76   23.00
  -2  15   0  454.95   23.90
   2  15   0  444.06   21.80
  -2  15   0  464.95   20.40
  -2  15   0  462.75   18.20
  -2  15   0  443.96   17.30
   2  15   0  431.96   21.20
   2  15   0  433.26   18.70
   2  15   0  449.56   22.70
   2  15   0  485.85   18.80
   2  15   0  470.45   19.00
   2  15   0  474.55   22.40
  -2  15   0  462.75   17.80
  -2  15   0  462.15   20.90
  -2  15   0  474.75   19.60
   3 -15   0    9.70    5.50
   3 -15   0   16.40    4.70
   3 -15   0   18.20    3.40
   3 -15   0   11.80    4.30
   3 -15   0   10.20    5.10
  -3 -15   0    7.40    4.30
  -3 -15   0   18.70    3.70
  -3 -15   0    6.50    3.20
  -3 -15   0   16.90    4.00
  -3 -15   0   10.10    4.90
  -3  15   0   13.80    3.30
  -3  15   0   12.30    2.60
   3  15   0   12.70    3.60
   3  15   0   14.90    6.30
   3  15   0   10.20    4.40
  -3  15   0    9.50    3.60
   3  15   0   13.60    4.70
  -3  15   0   17.30    3.30
   3  15   0   13.50    4.60
   3  15   0   10.30    4.30
   3  15   0   15.50    3.80
  -3  15   0    6.20    4.80
  -3  15   0    6.80    3.30
  -3  15   0   13.40    2.90
  -3  15   0   15.00    3.90
   3  15   0   12.00    3.50
   3  15   0   18.90    5.00
  -4 -15   0   90.99   10.20
   4 -15   0   95.89    6.80
  -4 -15   0   79.99    8.00
   4 -15   0   95.29    9.50
  -4 -15   0  100.59    8.80
   4 -15   0  103.69   12.00
   4 -15   0   91.79    8.70
  -4 -15   0  102.19   12.10
   4 -15   0   99.69   11.80
  -4  15   0   79.79    8.90
  -4  15   0   97.79    5.70
  -4  15   0  111.69   12.80
   4  15   0   89.59    9.00
   4  15   0   97.99    9.50
   4  15   0  137.99   11.80
  -4  15   0   99.69    8.00
   4  15   0  101.89    9.90
   4  15   0  100.59    9.20
   4  15   0   84.09    9.30
  -4  15   0   96.99    7.00
   4  15   0   98.89    8.40
   4  15   0   94.69    8.50
   5 -15   0   25.10    6.50
   5 -15   0   42.00    7.00
  -5 -15   0   40.90    6.50
  -5 -15   0   25.20    4.50
  -5 -15   0   28.40    4.10
  -5 -15   0   28.30    6.40
   5 -15   0   28.10    8.70
  -5 -15   0   38.00    7.60
  -5 -15   0   18.50    7.20
   5 -15   0   37.00    8.20
   5 -15   0   34.70    7.40
  -5  15   0   24.80    7.30
   5  15   0   20.30    7.70
   5  15   0   24.90    6.80
   5  15   0   25.00    6.10
  -5  15   0   26.00    6.40
   5  15   0   26.30    5.90
  -5  15   0   31.00    6.10
   5  15   0   17.90    6.40
   5  15   0   32.80    6.10
   5  15   0   31.30    6.50
  -5  15   0   30.80    6.00
  -5  15   0   33.30    4.70
   6 -15   0  200.58   14.70
   6 -15   0  195.48   19.20
   6 -15   0  200.78   15.60
  -6 -15   0  178.58   14.30
   6 -15   0  224.48   17.50
  -6 -15   0  200.18   15.80
   6 -15   0  176.78   15.70
  -6 -15   0  179.08   15.20
   6  15   0  172.98   14.70
   6  15   0  201.78   15.40
   6  15   0  181.98   14.50
  -6  15   0  175.88   15.90
  -6  15   0  202.48   14.50
   6  15   0  203.08   16.60
   6  15   0  202.08   14.20
  -6  15   0  181.88   14.30
  -6  15   0  240.38   15.60
   7 -15   0   13.10    7.10
  -7 -15   0    1.70    9.30
   7 -15   0   16.20    6.80
  -7  15   0    2.50    6.30
   7  15   0   12.00    7.40
  -7  15   0   14.80    7.90
  -7  15   0    9.00    6.80
   7  15   0    8.60    7.40
  -7  15   0    6.60    7.30
   7  15   0   11.90    8.30
   7  15   0   11.00    7.80
   7  15   0   20.80    9.80
  -8  15   0   57.19   11.60
  -8  15   0   59.59   11.80
   8  15   0   75.69   13.30
   8  15   0   42.40    9.50
  -8  15   0   53.39    9.70
   8  15   0   47.00   11.20
   9 -15   0   13.00    9.20
   9  15   0   13.60   10.10
  -9  15   0   28.40   10.90
   9  15   0   37.30   12.90
  -9  15   0   14.90    9.60
   9  15   0   24.70   13.20
  -9  15   0    0.00    9.30
   0 -16   0   20.40    4.30
   0 -16   0   18.80    4.10
   0 -16   0   21.40    4.90
   0 -16   0   19.00    5.40
   0 -16   0   11.40    4.00
   0 -16   0   15.40    5.20
   0  16   0   13.30    5.80
   0  16   0   19.30    4.40
   0  16   0   25.80    5.30
   0  16   0   21.30    5.20
   0  16   0   23.40    5.20
   0  16   0   21.10    7.80
   0  16   0   31.90    5.50
   0  16   0   24.60    6.00
   0  16   0   15.50    5.80
   1 -16   0   -0.90    2.70
  -1 -16   0    2.20    2.60
   1 -16   0    2.50    3.20
   1 -16   0    1.50    3.90
  -1 -16   0    1.20    3.50
  -1 -16   0   -0.20    2.60
  -1 -16   0   -1.20    3.60
   1 -16   0    5.30    4.90
  -1 -16   0   -4.40    2.70
   1 -16   0    2.90    2.50
   1 -16   0   -2.80    2.40
   1  16   0   -1.80    5.40
  -1  16   0    0.10    5.20
   1  16   0   -3.00    4.80
  -1  16   0    2.70    3.90
   1  16   0   -0.10    1.10
  -1  16   0   -1.00    3.00
  -1  16   0   -2.70    3.00
   1  16   0    0.50    1.30
   1  16   0    1.10    3.50
   1  16   0    4.60    3.50
  -1  16   0    0.90    5.60
  -1  16   0   -0.80    2.40
   1  16   0    5.20    5.40
   1  16   0   -0.10    3.60
  -1  16   0    2.00    3.60
  -1  16   0   -1.20    3.00
  -2 -16   0    2.10    2.00
   2 -16   0    2.40    3.10
   2 -16   0    1.90    1.60
  -2 -16   0   -0.90    2.30
  -2 -16   0    0.60    3.70
  -2 -16   0    3.60    3.90
   2 -16   0    6.10    2.70
   2 -16   0    4.10    4.20
  -2 -16   0    4.40    2.80
  -2 -16   0    3.60    4.20
   2 -16   0    0.50    3.70
  -2  16   0   -5.60    6.00
  -2  16   0    1.30    1.40
   2  16   0    5.30    3.60
  -2  16   0   -2.80    1.40
   2  16   0    3.40    4.20
   2  16   0    2.90    4.20
   2  16   0    2.20    3.80
  -2  16   0    2.70    2.10
  -2  16   0   -3.80    3.20
   2  16   0    7.20    6.00
  -2  16   0   -0.30    1.70
  -2  16   0    2.10    3.30
   2  16   0    5.80    2.30
  -2  16   0    2.80    2.30
   2  16   0    0.90    2.10
   2  16   0   -3.50    3.40
  -2  16   0    4.70    4.30
   2  16   0   -1.90    2.10
  -3 -16   0   71.69    6.70
   3 -16   0   68.19   10.40
  -3 -16   0   66.39    5.90
   3 -16   0   65.19    9.00
  -3 -16   0   62.69    7.80
   3 -16   0   55.99    8.60
  -3 -16   0   75.79   10.20
   3 -16   0   65.09    8.90
   3 -16   0   62.19    6.00
  -3  16   0   52.89    7.20
  -3  16   0   52.39    8.80
   3  16   0   67.79    9.10
   3  16   0   83.79    8.90
   3  16   0   64.79    7.10
   3  16   0   57.59    6.50
  -3  16   0   61.29    5.40
   3  16   0   69.09    8.30
  -3  16   0   62.49    5.20
  -3  16   0   52.09    6.40
  -3  16   0   60.49    5.60
   3  16   0   47.80    7.40
   3  16   0   60.89    7.00
  -3  16   0   67.69    6.50
   3  16   0   69.09    8.30
  -3  16   0   58.69    6.30
  -4 -16   0    9.50    4.50
   4 -16   0    5.00    3.90
  -4 -16   0   -2.50    4.40
  -4 -16   0   -0.90    4.90
  -4 -16   0   -5.50    3.60
   4 -16   0   -7.90    4.10
   4 -16   0   -4.80    4.00
   4 -16   0   -1.50    5.80
   4 -16   0    2.20    4.30
  -4 -16   0   -1.70    3.20
   4 -16   0    3.50    2.80
   4  16   0    3.40    3.70
   4  16   0    4.50    4.00
   4  16   0    2.30    4.60
  -4  16   0    2.90    2.20
   4  16   0    2.90    3.70
   4  16   0   13.40    5.60
  -4  16   0   -5.20    4.80
   4  16   0    2.20    4.80
   4  16   0    3.50    4.10
  -4  16   0    3.50    3.10
  -4  16   0    4.70    2.90
   4  16   0   -0.70    3.30
  -4  16   0    4.40    3.60
   5 -16   0    1.50    5.60
   5 -16   0    7.20    5.50
  -5 -16   0    4.10    6.60
  -5 -16   0    3.90    4.40
  -5 -16   0    6.20    4.20
  -5 -16   0    5.10    6.40
   5 -16   0   12.40    7.90
   5 -16   0   -7.30    4.60
   5 -16   0    0.90    4.60
  -5  16   0    6.80    4.30
  -5  16   0    3.20    5.80
   5  16   0   -6.30    6.00
   5  16   0    4.30    4.30
   5  16   0    5.40    4.50
  -5  16   0    3.00    4.50
  -5  16   0    3.70    4.20
   5  16   0    4.70    5.70
  -5  16   0    0.20    4.20
   5  16   0    7.20    4.80
   5  16   0    0.70    5.80
   6 -16   0  259.87   16.90
  -6 -16   0  203.18   16.50
   6 -16   0  206.28   16.80
   6 -16   0  213.58   21.50
  -6 -16   0  206.78   17.20
   6 -16   0  196.18   15.70
   6 -16   0  220.68   17.80
  -6  16   0  240.08   15.40
   6  16   0  187.68   17.00
  -6  16   0  199.08   17.20
   6  16   0  230.98   15.60
   6  16   0  227.88   16.80
   6  16   0  191.28   21.10
  -6  16   0  218.98   15.80
  -6  16   0  215.88   15.70
   6  16   0  199.68   15.10
   6  16   0  251.77   16.70
  -7 -16   0   22.70    8.40
   7 -16   0   12.00    7.00
   7 -16   0    8.80    6.70
  -7  16   0    4.40    8.20
  -7  16   0   -3.50    7.40
   7  16   0    5.40    7.10
   7  16   0    7.40    7.10
  -7  16   0   13.20    6.50
  -7  16   0    3.60    6.90
   7  16   0   13.10    6.30
   7  16   0   -4.30    8.00
   7  16   0   10.90    8.90
   8 -16   0   74.19   14.40
  -8  16   0   55.79   12.00
   8  16   0   76.39   14.50
   8  16   0   76.89   12.60
  -8  16   0   71.79   12.50
  -8  16   0   56.19   12.00
   8  16   0   83.09   13.40
   9 -16   0   71.59   14.30
  -9  16   0   31.80   13.20
   9  16   0   72.59   15.40
   9  16   0   71.69   14.70
   9  16   0   87.39   17.50
  -9  16   0   73.19   15.00
  -9  16   0   76.69   14.50
   0 -17   0   -3.50    3.60
   0 -17   0    0.90    4.80
   0 -17   0    6.10    3.20
   0 -17   0    0.00    2.70
   0 -17   0   -1.30    2.70
   0 -17   0    4.90    4.20
   0  17   0    0.00    2.90
   0  17   0    1.70    3.70
   0  17   0   -1.80    5.40
   0  17   0    4.90    3.60
   0  17   0   -2.00    2.90
   0  17   0    2.90    3.70
   0  17   0   -2.80    3.40
  -1 -17   0  617.14   27.70
  -1 -17   0  685.73   29.40
   1 -17   0  606.54   27.10
   1 -17   0  651.33   30.60
   1 -17   0  678.23   29.50
  -1 -17   0  631.84   30.70
  -1 -17   0  631.04   27.90
  -1 -17   0  617.04   30.00
   1 -17   0  629.84   30.40
   1 -17   0  657.03   30.00
   1  17   0  579.44   28.70
  -1  17   0  635.74   29.40
   1  17   0  643.54   29.40
   1  17   0  564.84   28.20
  -1  17   0  671.23   29.50
  -1  17   0  598.44   27.20
   1  17   0  608.94   28.60
  -1  17   0  621.44   28.30
   1  17   0  608.54   29.90
  -1  17   0  675.53   28.60
   1  17   0  655.63   28.20
   1  17   0  644.14   23.10
  -1  17   0  663.83   27.50
   1  17   0  639.34   23.40
   2 -17   0  847.82   39.40
  -2 -17   0  908.91   33.40
   2 -17   0  873.11   39.00
  -2 -17   0  901.11   40.10
  -2 -17   0  918.11   41.00
  -2 -17   0  950.10   37.00
   2 -17   0  887.21   36.30
   2 -17   0  943.61   40.70
  -2 -17   0  948.61   38.10
   2  17   0  875.01   37.70
  -2  17   0  886.21   36.70
  -2  17   0  922.41   33.40
   2  17   0  913.01   38.80
   2  17   0  936.61   39.80
   2  17   0  903.51   33.90
  -2  17   0  925.51   39.30
   2  17   0  858.71   37.90
   2  17   0  911.21   34.60
  -2  17   0  902.91   33.70
   2  17   0  949.71   34.40
  -2  17   0  906.91   35.70
  -2  17   0  877.91   37.30
  -3 -17   0    5.10    4.40
   3 -17   0    9.30    5.60
   3 -17   0   -3.80    3.90
  -3 -17   0    9.80    4.10
  -3 -17   0   -0.20    2.70
   3 -17   0    2.90    3.10
   3 -17   0    5.50    3.70
   3 -17   0    4.60    5.90
  -3 -17   0    6.00    3.60
   3  17   0    5.10    4.90
   3  17   0   10.70    3.90
   3  17   0    7.50    3.70
   3  17   0    8.10    3.80
  -3  17   0    9.30    2.70
  -3  17   0   10.30    2.80
  -3  17   0    8.50    3.30
  -3  17   0   -0.10    5.00
  -3  17   0    4.20    2.60
  -3  17   0   -1.70    4.20
   3  17   0    9.50    5.50
   3  17   0    4.60    4.30
   3  17   0    7.80    5.00
  -3  17   0   14.50    4.70
   3  17   0    1.80    3.00
  -3  17   0    8.70    2.80
   4 -17   0  104.49   11.90
  -4 -17   0  132.09   10.50
   4 -17   0  119.79    9.70
   4 -17   0  124.49   13.80
  -4 -17   0  110.29    9.60
   4 -17   0  131.49   14.70
  -4 -17   0  117.49    9.70
   4 -17   0  138.49   12.20
  -4 -17   0   99.69   11.60
   4  17   0  129.59   11.00
   4  17   0  121.29   12.30
   4  17   0  131.39   10.50
   4  17   0  116.59   11.30
  -4  17   0  119.79    8.30
  -4  17   0  122.99    6.90
   4  17   0  125.29   10.20
  -4  17   0  142.69    9.40
  -4  17   0  126.69   12.60
  -4  17   0  120.09   10.90
  -4  17   0  119.79    9.30
   4  17   0  136.49   10.20
   4  17   0  111.99   11.20
  -5 -17   0    9.20    5.90
   5 -17   0   -0.60    5.80
  -5 -17   0   -2.20    4.20
  -5 -17   0   -0.40    6.50
  -5 -17   0    0.40    5.00
   5 -17   0    1.20    4.60
   5 -17   0    9.10    6.00
   5 -17   0    0.40    5.40
   5 -17   0    0.00    9.00
  -5  17   0   -4.50    5.30
  -5  17   0   -2.10    4.30
   5  17   0    2.40    4.70
   5  17   0   -2.80    5.10
   5  17   0   -0.20    5.50
   5  17   0   -2.80    5.00
   5  17   0   -2.30    4.70
  -5  17   0   -1.60    4.10
   5  17   0   -4.60    6.40
  -5  17   0    3.40    4.80
   6 -17   0   16.70    7.70
   6 -17   0   -2.60    5.80
  -6 -17   0   14.70    6.70
   6 -17   0   13.60    8.10
   6 -17   0   13.20    6.00
  -6 -17   0    5.60    8.50
   6 -17   0   15.50   11.80
   6  17   0   -0.30    6.70
  -6  17   0   10.60    7.40
   6  17   0   -7.00    8.70
  -6  17   0    1.80    5.50
   6  17   0    2.80    5.40
   6  17   0    9.00    6.50
   6  17   0   10.20    7.50
  -6  17   0    7.40    7.80
  -6  17   0   14.70    5.70
   7 -17   0   25.30    9.10
  -7 -17   0   20.80    8.20
  -7  17   0   13.40    7.10
   7  17   0   13.00    8.50
  -7  17   0   14.10    7.90
   7  17   0   15.40    8.70
   7  17   0    1.70    8.50
   7  17   0   21.50    7.80
  -7  17   0   14.50    8.80
  -8 -17   0   14.00   10.10
   8 -17   0   16.40    8.80
  -8  17   0    0.60    7.70
  -8  17   0   36.90   10.70
   8  17   0   10.50    9.80
  -8  17   0   30.50    9.90
   8  17   0   16.10   10.70
   8  17   0   30.50    9.90
   9 -17   0   50.89   13.70
   9  17   0   39.90   14.80
  -9  17   0   40.20   12.90
   9  17   0   60.99   15.20
  -9  17   0   70.59   13.60
   0 -18   0  241.38   16.70
   0 -18   0  243.98   15.50
   0 -18   0  235.68   14.50
   0 -18   0  269.07   14.70
   0 -18   0  233.18   16.40
   0  18   0  256.57   15.60
   0  18   0  227.08   14.40
   0  18   0  245.08   14.60
   0  18   0  205.38   19.70
   0  18   0  247.28   15.00
   0  18   0  194.78   15.00
   1 -18   0  115.49   11.20
  -1 -18   0  101.69   13.20
  -1 -18   0  123.79    9.50
   1 -18   0  116.29    8.80
   1 -18   0  110.39    9.90
   1 -18   0  103.59   11.80
  -1 -18   0  114.19   11.10
  -1 -18   0  121.89    9.30
   1 -18   0  130.89   12.20
   1  18   0  122.99   10.60
   1  18   0  124.19   10.80
  -1  18   0  117.69    9.60
   1  18   0   98.69   10.00
  -1  18   0  119.99   10.70
   1  18   0  123.89    5.70
  -1  18   0  107.39    9.30
   1  18   0  105.19   13.00
  -1  18   0  115.99   10.00
  -1  18   0   99.29    9.10
   1  18   0  110.69    6.00
  -1  18   0  118.79   10.30
   1  18   0  121.99   10.20
   1  18   0  105.59    9.90
  -2 -18   0   90.09   11.20
   2 -18   0   81.59   10.30
  -2 -18   0   83.89   11.10
  -2 -18   0   72.79    8.70
   2 -18   0  100.79   11.70
   2 -18   0   84.09    7.60
  -2 -18   0   80.79    5.20
   2 -18   0   93.59   11.20
  -2 -18   0   73.69    7.60
   2  18   0   71.29    8.90
   2  18   0   78.59    6.20
   2  18   0   80.89    9.80
   2  18   0   82.79    9.90
  -2  18   0   77.89    5.80
  -2  18   0   89.39   10.70
   2  18   0   63.19    9.10
   2  18   0   91.29    9.90
   2  18   0   87.59    5.40
   2  18   0   92.19    6.50
  -2  18   0   76.19    8.60
  -2  18   0   83.79    7.30
  -2  18   0   78.59    5.30
  -2  18   0   86.49    8.80
  -3 -18   0    7.50    5.00
   3 -18   0   -0.10    3.10
   3 -18   0    2.70    2.90
   3 -18   0   -3.20    4.50
  -3 -18   0    0.40    3.60
  -3 -18   0   -2.30    4.20
  -3 -18   0   -2.60    3.60
   3 -18   0   -4.40    4.30
  -3  18   0    4.90    2.80
   3  18   0   -0.80    5.60
   3  18   0    1.80    3.50
  -3  18   0   -3.40    2.90
  -3  18   0    5.40    4.20
  -3  18   0    1.90    2.70
  -3  18   0    2.50    2.20
   3  18   0    4.20    3.00
   3  18   0    4.70    4.50
  -3  18   0    0.30    2.30
  -3  18   0    4.20    5.60
   3  18   0    1.10    3.60
   3  18   0    0.40    4.20
   3  18   0    6.60    4.20
  -3  18   0   -3.70    4.40
   3  18   0   -5.20    4.50
   4 -18   0  234.58   18.70
   4 -18   0  272.97   17.50
   4 -18   0  249.97   17.00
  -4 -18   0  242.48   17.80
   4 -18   0  234.38   13.70
  -4 -18   0  212.28   14.10
  -4 -18   0  258.27   15.80
  -4 -18   0  257.47   17.30
   4 -18   0  279.97   18.90
   4  18   0  244.88   15.90
  -4  18   0  258.17   13.50
   4  18   0  253.17   15.90
  -4  18   0  232.48   12.90
   4  18   0  249.08   14.90
   4  18   0  226.38   14.30
   4  18   0  221.68   16.40
  -4  18   0  261.77   14.50
  -4  18   0  248.18   13.90
   4  18   0  253.07   18.20
  -4  18   0  269.87   18.30
   5 -18   0   55.89    9.80
   5 -18   0   52.19   10.00
  -5 -18   0   52.09    8.20
  -5 -18   0   75.89   11.30
  -5 -18   0   60.59   10.60
   5 -18   0   54.59    9.20
   5 -18   0   44.50    9.70
  -5 -18   0   53.39    8.10
   5 -18   0   66.69   12.70
   5  18   0   53.79   10.50
   5  18   0   51.69   10.10
  -5  18   0   67.69    8.10
   5  18   0   78.69    9.50
   5  18   0   56.79    8.80
   5  18   0   53.79    8.50
   5  18   0   72.69   11.70
  -5  18   0   45.60    7.30
  -5  18   0   49.10    7.70
  -5  18   0   69.79   11.50
  -6 -18   0   66.89   11.30
   6 -18   0   66.99   11.70
   6 -18   0   28.00   10.90
  -6  18   0   70.89   13.30
   6  18   0   46.40    9.70
   6  18   0   78.49   10.80
   6  18   0   51.79   10.80
  -6  18   0   43.20    8.60
   6  18   0   49.00   12.20
  -7 -18   0   22.20    8.30
   7 -18   0   34.80   11.50
   7  18   0   23.30    9.90
  -7  18   0   19.70    9.80
  -7  18   0   15.70    7.90
   7  18   0   25.00    9.80
   7  18   0   27.10    8.60
   7  18   0   30.70    9.70
   8 -18   0    5.60   10.90
   8  18   0   -1.10   10.00
  -8  18   0    1.30    9.10
   8  18   0    5.40   10.10
  -8  18   0    1.90    9.30
  -8  18   0    3.50    8.90
   0 -19   0    5.70    4.80
   0 -19   0    0.30    4.00
   0 -19   0    1.20    3.10
   0 -19   0    2.00    5.30
   0  19   0    3.80    4.80
   0  19   0    1.00    3.60
   0  19   0    2.00    4.20
   0  19   0    4.30    4.20
   0  19   0   -4.30    3.90
   0  19   0   -1.20    4.00
   1 -19   0  126.39    9.40
  -1 -19   0  114.39    9.80
  -1 -19   0  104.29    9.20
   1 -19   0  110.79   10.10
   1 -19   0  126.29   14.70
   1 -19   0  126.29   12.10
  -1 -19   0  116.59   13.40
   1 -19   0  122.69   11.10
  -1 -19   0  101.69   12.40
  -1  19   0  103.29   10.50
   1  19   0  120.19    6.30
   1  19   0  125.69   10.70
  -1  19   0   85.89    9.70
  -1  19   0  118.39   11.00
  -1  19   0  111.29   10.50
  -1  19   0   98.29   10.40
   1  19   0   91.69   11.10
   1  19   0  111.39   10.70
   1  19   0  119.59    5.90
  -1  19   0  131.89   10.60
   1  19   0  121.09   10.90
   1  19   0  130.29   11.40
   1  19   0  102.29   10.80
   2 -19   0   -8.60    3.90
  -2 -19   0   -1.70    5.00
   2 -19   0   -0.70    3.50
  -2 -19   0    0.50    3.30
  -2 -19   0   -4.40    4.10
   2 -19   0   -4.20    2.60
  -2 -19   0   -0.40    3.30
  -2 -19   0   -0.20    1.80
   2 -19   0    4.60    4.90
  -2  19   0   -2.30    2.00
  -2  19   0    5.20    4.90
  -2  19   0    2.10    2.30
   2  19   0   -3.60    2.60
   2  19   0   -0.90    2.50
  -2  19   0    5.00    4.60
  -2  19   0    2.00    4.30
  -2  19   0   -1.80    3.00
   2  19   0   -1.80    4.10
  -2  19   0   -0.50    4.20
   2  19   0    5.40    4.90
   2  19   0   10.20    6.40
  -2  19   0    0.20    3.80
   2  19   0    5.90    4.90
   3 -19   0  136.19   12.30
  -3 -19   0  118.19   12.30
  -3 -19   0  133.39   10.90
  -3 -19   0  115.79    9.10
   3 -19   0  146.59    9.70
  -3 -19   0  109.89   13.70
   3 -19   0  123.09   12.20
   3 -19   0  135.49   12.80
   3  19   0  125.09    9.80
   3  19   0  141.59    9.50
  -3  19   0  117.59    8.20
  -3  19   0  131.09   12.60
  -3  19   0  115.09    8.20
  -3  19   0  107.39   10.10
  -3  19   0  122.69   11.40
   3  19   0  145.09   12.80
   3  19   0  108.79   11.60
   3  19   0  120.49   11.10
  -3  19   0  138.29    8.90
  -3  19   0  126.39    6.90
   3  19   0  128.99   10.10
  -3  19   0  110.69    7.10
   3  19   0  134.79   10.10
   4 -19   0  185.48   17.10
  -4 -19   0  187.68   12.90
   4 -19   0  183.98   11.60
  -4 -19   0  177.08   13.30
  -4 -19   0  149.59   14.30
   4 -19   0  199.18   16.60
  -4 -19   0  156.38   15.10
   4 -19   0  162.48   14.10
   4 -19   0  185.68   15.80
   4  19   0  185.18   12.70
   4  19   0  174.48   12.40
   4  19   0  169.78   14.70
   4  19   0  176.48   15.10
  -4  19   0  193.38   12.30
   4  19   0  171.18   13.50
  -4  19   0  174.48   10.50
  -4  19   0  188.88   15.70
   4  19   0  166.78   13.50
   5 -19   0   20.20    9.60
  -5 -19   0    6.50   10.50
   5 -19   0   10.30    9.30
   5 -19   0   23.60    7.80
  -5 -19   0   36.00    8.30
  -5 -19   0   32.70    7.10
   5 -19   0   25.40    8.50
   5  19   0   27.40    7.00
   5  19   0   15.70   11.30
   5  19   0   10.30    7.20
  -5  19   0   29.70    6.10
   5  19   0   24.60    8.20
   5  19   0   21.50    8.40
  -5  19   0   21.50    5.70
   5  19   0   27.20    7.30
  -6 -19   0    3.50    7.30
   6 -19   0    3.90    7.20
   6 -19   0    7.20    7.50
   6  19   0   -5.40    6.20
   6  19   0    6.40    7.00
  -6  19   0   -2.20    7.40
  -6  19   0    1.90    6.30
  -6  19   0    2.70    6.60
   6  19   0    4.30    7.90
   6  19   0    1.80    8.60
  -7 -19   0   17.00    8.50
   7 -19   0   13.40    9.60
   7  19   0   18.40    8.90
   7  19   0   15.30   10.30
  -7  19   0   18.80    7.90
  -7  19   0   13.50    8.10
  -7  19   0   15.60    9.60
   8 -19   0   64.09   14.40
  -8 -19   0   54.59   13.60
  -8  19   0   54.89   11.10
  -8  19   0   49.80   12.50
   8  19   0   30.90   12.60
  -8  19   0   54.69   12.80
   0 -20   0   87.19   11.70
   0 -20   0   82.59    8.90
   0 -20   0   76.19    9.10
   0 -20   0   90.49   11.00
   0 -20   0   78.39   13.10
   0  20   0   67.39    9.20
   0  20   0  103.59   10.30
   0  20   0  107.79   11.00
   0  20   0   71.49    9.50
   0  20   0   88.29   10.80
   0  20   0   88.69   10.30
  -1 -20   0  116.09   10.00
  -1 -20   0  149.19   11.30
   1 -20   0  108.59   10.40
   1 -20   0  112.19   13.50
   1 -20   0  101.89   11.90
   1 -20   0  132.09   10.30
  -1 -20   0  112.19   13.30
   1 -20   0  145.89   13.90
  -1  20   0  122.39   11.70
  -1  20   0  107.79    9.80
  -1  20   0  126.69   10.80
   1  20   0  136.49   11.10
  -1  20   0  117.89   11.10
   1  20   0  108.89   11.50
   1  20   0  118.99   11.80
   1  20   0  123.79   11.70
   1  20   0  109.79   10.80
  -1  20   0  117.19   12.40
   1  20   0  116.29    6.50
   1  20   0  114.69    6.20
  -1  20   0   99.49   10.80
  -2 -20   0   41.10    8.70
   2 -20   0   41.90    6.30
   2 -20   0   50.59   10.20
  -2 -20   0   49.10    9.20
   2 -20   0   41.00    7.20
  -2 -20   0   34.00    6.30
  -2 -20   0   29.70    6.10
   2 -20   0   34.00    7.70
  -2  20   0   43.90    4.50
  -2  20   0   37.70    6.00
  -2  20   0   51.89    8.90
  -2  20   0   54.79    7.50
  -2  20   0   50.79    8.30
   2  20   0   41.40    5.20
   2  20   0   48.20    5.60
   2  20   0   43.90    8.00
  -2  20   0   37.80    7.10
   2  20   0   14.40    6.10
  -2  20   0   57.39    9.60
   2  20   0   31.50    7.20
   3 -20   0    9.50    6.10
  -3 -20   0    6.20    4.80
  -3 -20   0   16.60    6.40
  -3 -20   0   11.10    6.60
  -3 -20   0   15.40    4.30
   3 -20   0    8.40    5.70
   3 -20   0   18.80    6.90
   3 -20   0    4.70    3.50
   3  20   0    0.70    5.40
   3  20   0    8.00    4.50
   3  20   0    3.30    5.70
  -3  20   0    3.80    2.20
  -3  20   0   15.30    2.40
   3  20   0   18.10    4.50
  -3  20   0   10.30    3.70
  -3  20   0    2.10    6.20
  -3  20   0   14.30    6.10
  -3  20   0    9.80    3.70
   4 -20   0   21.50    7.80
  -4 -20   0   36.10    6.40
   4 -20   0   37.00    9.30
   4 -20   0   44.50    6.30
  -4 -20   0   17.60    7.10
  -4 -20   0   40.60    9.50
   4 -20   0   33.20    8.00
   4 -20   0   27.60    9.60
  -4  20   0   26.80    7.90
  -4  20   0   34.90    6.30
   4  20   0   15.60    6.90
   4  20   0   34.80    6.70
   4  20   0   40.20    7.60
  -4  20   0   49.10    5.60
   4  20   0   34.60    7.70
   5 -20   0   30.20    7.80
   5 -20   0   29.90    8.70
   5 -20   0   47.20    9.30
  -5 -20   0   34.00    8.20
  -5 -20   0   24.90    8.20
   5 -20   0   15.60    8.90
   5 -20   0   35.10    9.80
   5  20   0   20.80    7.90
  -5  20   0   38.60    9.70
  -5  20   0   24.60    5.90
   5  20   0   27.60    7.40
  -5  20   0   23.40    6.40
   5  20   0   27.10    8.80
   5  20   0   35.80    8.00
   6 -20   0   94.99   15.00
  -6 -20   0   87.39   13.40
   6 -20   0  109.39   14.20
  -6  20   0   97.99   11.00
   6  20   0   74.09   11.80
  -6  20   0  114.99   15.50
   6  20   0   88.49   14.00
  -6  20   0   83.49   11.60
   7 -20   0   10.10    9.50
  -7 -20   0    3.10    7.80
  -7  20   0   19.90    7.90
  -7  20   0   -7.00    9.60
   7  20   0   26.40   10.30
   7  20   0   -2.60    9.00
  -8 -20   0    1.30    9.50
   8 -20   0   12.00    9.70
  -8  20   0   11.50   10.90
   8  20   0    1.30   11.00
   8  20   0    0.70   12.90
  -8  20   0    9.40    9.60
   0 -21   0   -0.90    3.60
   0 -21   0    3.70    4.30
   0 -21   0   11.50    5.60
   0 -21   0    1.20    4.80
   0 -21   0    4.40    5.90
   0  21   0   -4.60    4.80
   0  21   0   -2.90    4.50
   0  21   0   -0.90    4.80
   0  21   0    6.70    5.00
   0  21   0    2.00    5.00
   1 -21   0   75.09    8.90
   1 -21   0   58.19    9.00
   1 -21   0   64.49   10.90
  -1 -21   0   71.49   11.60
   1 -21   0   79.29   11.40
  -1 -21   0   98.49    9.50
  -1 -21   0   66.59    9.00
  -1 -21   0   53.29   10.30
   1 -21   0   64.89    9.80
   1  21   0   81.19   10.80
  -1  21   0   58.79    9.20
  -1  21   0   69.19    9.60
  -1  21   0   66.69    9.50
  -1  21   0   56.79    8.20
   1  21   0   80.29   10.90
  -1  21   0   60.59    8.00
   1  21   0   76.79   10.00
   1  21   0   66.79    9.90
  -1  21   0   63.59    9.80
   1  21   0   70.29    9.40
   2 -21   0   10.20    4.50
   2 -21   0   16.80    6.50
   2 -21   0   13.20    5.20
  -2 -21   0    3.60    5.10
   2 -21   0   12.00    6.60
  -2 -21   0   14.50    5.20
  -2 -21   0    4.60    5.50
  -2  21   0    1.10    5.00
  -2  21   0   14.50    7.00
  -2  21   0   15.40    4.80
   2  21   0   11.70    6.60
   2  21   0   18.00    4.10
   2  21   0   18.60    6.20
  -2  21   0   10.90    6.10
  -2  21   0   19.00    6.70
   2  21   0   17.10    6.40
  -2  21   0   13.30    5.30
   2  21   0    7.40    5.90
  -3 -21   0   97.79   13.50
   3 -21   0  108.39   13.10
   3 -21   0  110.59   13.70
   3 -21   0  118.29    9.50
   3 -21   0  114.59   13.70
   3  21   0  125.69   12.30
  -3  21   0   98.59   10.90
  -3  21   0  112.89   10.30
  -3  21   0  100.99   12.60
   3  21   0  117.09   14.00
   4 -21   0  137.49   15.50
   4 -21   0  155.28   14.40
  -4 -21   0  166.28   15.90
  -4 -21   0  154.68   12.50
  -4 -21   0  164.68   13.50
   4 -21   0  186.08   16.50
   4  21   0  154.18   12.30
   4  21   0  164.48   15.90
   4  21   0  163.68   15.30
  -4  21   0  148.89   14.30
  -4  21   0  163.08    9.60
   4  21   0  157.68   14.00
  -5 -21   0    2.30    7.20
   5 -21   0    5.80   11.80
   5 -21   0   -6.40    6.70
   5 -21   0   -1.60    7.40
   5 -21   0    5.70    6.30
  -5 -21   0   -2.80    6.90
  -5  21   0    6.10    5.10
   5  21   0   -1.00    6.40
  -5  21   0    2.60    7.80
   5  21   0    9.90    6.20
   5  21   0   -4.30    6.70
  -6 -21   0    4.30    7.20
   6 -21   0   17.20    9.20
   6  21   0   13.40    7.50
   6  21   0   14.40    8.80
  -6  21   0    6.50    8.60
  -6  21   0    9.40    6.40
  -7 -21   0   22.80    9.60
   7 -21   0   17.60   10.50
  -7  21   0   -0.70   10.50
   7  21   0   16.30   10.50
  -7  21   0   41.10    9.60
   7  21   0   37.70   11.40
   8 -21   0   12.50   11.80
  -8 -21   0   16.90   11.80
   8  21   0  -10.40   12.20
  -8  21   0   -3.30   11.30
   8  21   0   12.20   14.30
  -8  21   0    3.90   10.40
   0 -22   0   12.20    5.50
   0 -22   0   13.90    6.70
   0 -22   0    9.50    4.80
   0 -22   0    5.60    6.20
   0 -22   0    5.10    4.90
   0  22   0    6.30    6.20
   0  22   0    8.80    5.20
   0  22   0   13.80    6.00
   0  22   0   24.90    6.80
   0  22   0    1.20    5.60
   1 -22   0  146.09   16.20
  -1 -22   0   93.89   13.60
   1 -22   0  102.79   12.70
   1 -22   0   98.89   10.00
   1 -22   0  109.89   14.10
  -1 -22   0  129.69   11.20
  -1 -22   0  121.09   14.60
  -1 -22   0  140.19   11.40
   1 -22   0  135.99   12.20
   1  22   0  101.69   12.10
  -1  22   0  137.39   11.90
  -1  22   0  114.99   13.00
   1  22   0  115.19   11.60
   1  22   0  116.49   12.10
   1  22   0  132.59   12.00
  -1  22   0  133.29   13.30
  -1  22   0  118.19   12.30
  -1  22   0  149.39   11.70
   2 -22   0  101.59   13.50
  -2 -22   0   98.59   13.60
  -2 -22   0  108.09   13.90
  -2 -22   0   97.29   17.70
   2 -22   0  101.69    9.90
   2 -22   0  104.79   13.40
   2 -22   0  113.09   11.60
  -2  22   0  109.99   10.80
  -2  22   0   94.19   11.80
  -2  22   0   94.09   12.50
   2  22   0  107.59   13.00
   2  22   0  100.69   12.20
   2  22   0  110.79   11.30
  -2  22   0  106.09   12.40
  -2  22   0  130.19   11.30
  -3 -22   0   -4.40    4.50
   3 -22   0   -5.40    5.60
   3 -22   0   -2.30    6.50
   3 -22   0   -1.50    4.30
  -3 -22   0    6.00    6.30
  -3  22   0    6.70    6.20
   3  22   0    0.20    7.60
  -3  22   0    3.60    5.10
   3  22   0    0.90    5.90
  -4 -22   0    6.20    6.40
   4 -22   0   -1.40    6.20
   4 -22   0    0.70    5.70
   4 -22   0    4.30    7.20
   4  22   0   -0.60    8.60
   4  22   0    4.00    6.20
   4  22   0    1.10    7.40
  -4  22   0    9.30    8.20
   5 -22   0   48.10   10.90
  -5 -22   0   49.50   11.60
   5 -22   0   64.19   12.10
   5  22   0   48.10   11.30
   5  22   0   51.49    9.30
  -6 -22   0  163.88   17.20
   6 -22   0  172.38   18.40
   6 -22   0  192.58   20.80
  -6  22   0  139.49   17.40
   6  22   0  143.49   18.30
  -6  22   0  170.48   14.00
   7 -22   0   13.90   10.30
  -7 -22   0   23.20   10.90
  -7  22   0   42.20   12.70
  -7  22   0   21.30    9.20
   0 -23   0    5.90    5.50
   0 -23   0    1.50    6.50
   0 -23   0   -0.70    4.50
   0 -23   0   -0.60    4.50
   0 -23   0   -4.80    5.40
   0  23   0   -2.10   11.10
   0  23   0    0.20    5.60
   0  23   0    2.30    6.40
   0  23   0    3.20    5.40
   0  23   0   -0.20    5.90
  -1 -23   0  110.29   10.80
  -1 -23   0   95.39   13.30
   1 -23   0  106.29   13.40
   1 -23   0  130.09   12.10
  -1 -23   0  114.59   14.40
   1 -23   0  106.09   14.20
   1 -23   0  137.79   11.30
   1 -23   0  112.99   14.30
  -1  23   0  108.49   13.40
   1  23   0  130.39   13.40
   1  23   0  109.89   13.30
   1  23   0  112.09   13.50
   1  23   0  100.29   12.40
  -1  23   0  119.59   12.00
  -1  23   0  112.19   12.80
  -1  23   0  128.49   13.00
  -1  23   0  119.19   11.40
   1  23   0  118.39   12.70
   2 -23   0  124.19   12.50
  -2 -23   0  118.69   14.80
  -2 -23   0  117.29   14.70
   2 -23   0   91.69   13.20
  -2 -23   0  112.19   12.30
   2 -23   0   88.79   13.20
   2 -23   0  118.99   10.80
  -2  23   0  118.69   13.30
   2  23   0  115.69   15.40
  -2  23   0  116.89   13.90
  -2  23   0  118.09   14.40
   2  23   0  106.29   12.70
   2  23   0  113.39   14.80
  -2  23   0  109.29   11.70
   2  23   0  115.89   13.50
   2  23   0  104.19   11.80
   3 -23   0    6.40    6.50
   3 -23   0    1.70    7.00
  -3 -23   0   -0.50    6.00
   3 -23   0    1.30    5.20
   3  23   0    1.60    6.40
   3  23   0    5.70    7.20
  -3  23   0    6.20    7.00
   3  23   0    0.80    8.00
   3  23   0    7.80    6.60
  -3  23   0   -9.60    7.20
  -4 -23   0   83.99   13.30
   4 -23   0   91.29   12.80
   4 -23   0   96.89   13.40
   4 -23   0  120.29   15.90
  -4  23   0  115.59   14.50
   4  23   0   65.59   11.80
   4  23   0  109.89   13.00
  -5 -23   0   22.50    9.10
   5 -23   0   50.79   11.10
   5  23   0   24.60   10.70
  -5  23   0   15.10   10.40
  -6 -23   0   -3.40    8.00
   6 -23   0   14.50   10.70
  -6  23   0   10.80   10.30
   6  23   0    6.30    9.90
   7 -23   0   -0.60    9.80
  -7 -23   0   22.90   10.90
  -7  23   0   19.20   12.40
   7  23   0    4.20   13.50
   0 -24   0    4.70    6.90
   0 -24   0   -2.70    4.90
   0 -24   0   -0.10    5.90
   0 -24   0   -4.20    6.20
   0 -24   0    1.00    7.20
   0  24   0   -5.60    6.20
   0  24   0   13.40    7.30
   0  24   0   -4.00    5.70
   0  24   0   -5.80    5.70
   0  24   0    4.40    6.50
  -1 -24   0    2.50    5.40
   1 -24   0  -10.20    5.90
  -1 -24   0    0.20    7.00
   1 -24   0    6.80    5.10
  -1 -24   0   -2.70    6.30
   1 -24   0    3.70    5.90
   1 -24   0   -0.60    4.70
  -1  24   0    4.40    5.60
   1  24   0    3.50    7.30
  -1  24   0    3.20    7.20
   1  24   0    6.20    6.40
  -1  24   0   -6.40    6.50
   1  24   0  -10.30    6.30
  -1  24   0    7.20    5.80
  -1  24   0   -6.10    6.40
   1  24   0   -5.60    5.90
   2 -24   0   50.09   10.00
  -2 -24   0   53.39   11.20
   2 -24   0   46.10   10.30
   2 -24   0   59.99    8.70
  -2 -24   0   49.60   11.10
   2 -24   0   49.60    9.90
   2  24   0   42.30    9.10
  -2  24   0   61.79   11.10
  -2  24   0   48.40   16.30
   2  24   0   82.59   12.40
  -2  24   0   62.29   10.30
  -3 -24   0    6.30    7.50
   3 -24   0    1.50    6.60
   3 -24   0    2.90    7.50
  -3 -24   0   -4.90    5.80
   3 -24   0  -13.10    6.20
  -3  24   0   -1.40    8.90
   3  24   0    8.70    8.00
   3  24   0    5.30    7.00
   3  24   0    5.90    8.00
  -3  24   0   -0.50    6.90
   4 -24   0    9.80    8.50
   4 -24   0   14.80    9.10
  -4 -24   0    7.70    8.50
   4  24   0   22.70   10.30
  -4  24   0   14.00    8.80
   4  24   0   23.30    9.30
   5 -24   0    5.20    8.50
   5 -24   0    1.30    9.40
  -5 -24   0    5.10    8.10
  -5  24   0    0.10    9.60
   5  24   0  -12.80    8.50
   6 -24   0  206.18   23.40
   6  24   0  225.58   22.80
  -6  24   0  234.88   22.90
   0 -25   0    5.00    6.10
   0 -25   0    1.70    5.90
   0 -25   0   12.20    8.00
   0 -25   0    3.70    7.60
   0  25   0   -4.60    5.60
   0  25   0   17.90    6.50
   0  25   0   -1.40    7.30
   0  25   0   -8.30    7.80
   1 -25   0   44.00   10.00
   1 -25   0   63.59   12.00
   1 -25   0   31.10    8.30
   1 -25   0   41.90    8.10
  -1 -25   0   62.69   11.90
  -1 -25   0   39.20   10.50
  -1 -25   0   48.30    8.60
   1  25   0   36.30    8.90
   1  25   0   34.90    9.50
  -1  25   0   51.09    8.70
  -1  25   0   45.10   10.20
  -1  25   0   35.70   10.20
   2 -25   0   24.30    8.20
   2 -25   0   26.80    8.20
  -2 -25   0   25.60    7.60
   2 -25   0   18.70    9.40
  -2 -25   0   37.60    9.50
  -2  25   0   27.30    9.50
   2  25   0   37.80   10.90
   2  25   0   33.90    9.40
  -2  25   0   23.80    8.30
  -2  25   0   28.00   10.60
   2  25   0   27.10    9.20
   3 -25   0   60.59   12.50
   3 -25   0   56.69   11.10
  -3 -25   0   60.39   12.30
   3  25   0   32.00   10.10
  -3  25   0   33.80   11.00
  -3  25   0   56.69   13.10
   3  25   0   43.30   10.50
  -4 -25   0   12.40    8.80
   4 -25   0   29.90   10.20
   4 -25   0   16.00    9.10
   4  25   0   29.90   11.90
  -4  25   0   41.40   11.20
   4  25   0    3.90    9.40
   5 -25   0   12.30   12.20
  -5 -25   0   26.80   10.70
   5 -25   0    5.90    9.70
   5  25   0    4.90    9.90
   5  25   0   29.40   13.00
   6 -25   0   10.30   10.40
  -6 -25   0    4.60    9.40
   6  25   0   24.50   11.90
   0 -26   0   57.09    9.40
   0 -26   0   54.39   12.10
   0 -26   0   54.79   12.20
   0  26   0   74.29   13.40
   0  26   0   72.99   11.00
  -1 -26   0   43.80   10.50
  -1 -26   0   51.49   11.50
  -1 -26   0   52.79    9.60
   1 -26   0   28.80    9.40
   1 -26   0   65.19   13.00
  -1  26   0   26.40    9.50
   1  26   0   47.40   14.30
   1  26   0   43.70   10.30
  -1  26   0   35.20   13.40
  -2 -26   0   10.80    8.80
  -2 -26   0    0.30    5.90
   2 -26   0  -11.30    8.20
   2 -26   0    7.70    7.80
   2  26   0    6.40    8.50
   2  26   0   12.00    8.70
  -3 -26   0   11.80    8.80
   3 -26   0   -9.40    8.90
   3 -26   0   14.10    9.20
   3  26   0   -0.20    8.70
   3  26   0   15.30    9.20
  -3  26   0   23.20    9.90
   4 -26   0   -6.90    8.80
  -4 -26   0    4.20    8.90
   4 -26   0    3.40    9.80
   4  26   0   15.10    9.60
   4  26   0    3.40    9.90
  -4  26   0    3.10   10.50
  -5 -26   0    2.30   10.20
   5 -26   0    5.50   10.70
   5 -26   0    8.20   11.00
   5  26   0   -1.20   10.50
   5  26   0    8.30   11.70
   0 -27   0   11.20    8.60
   0 -27   0    3.00    7.90
   0  27   0    6.50    7.70
   1 -27   0   44.60   12.30
   1 -27   0   40.10   10.30
  -1 -27   0   27.80    9.90
  -1  27   0   44.10   13.10
   1  27   0   44.60   11.20
  -2 -27   0   63.69   13.30
   2 -27   0   52.59   12.40
   2 -27   0   68.59   13.20
  -2  27   0   43.80   12.80
   2  27   0   78.29   13.20
   2  27   0  100.59   14.40
   3 -27   0   17.20   10.00
   3 -27   0    1.00    9.00
  -3 -27   0   -2.70    8.50
  -3  27   0   13.80   10.60
   3  27   0   12.00    9.90
   3  27   0    9.70    9.70
   4 -27   0   26.30   10.90
   4 -27   0   21.70   11.90
  -4  27   0    6.90   12.00
   4  27   0   20.90   11.40
   4  27   0   47.60   13.40
  -5 -27   0   54.59   14.50
   5 -27   0   52.49   14.40
   5 -27   0   63.99   13.90
  -5  27   0   73.99   17.10
   0 -28   0   54.39   12.90
   0 -28   0   24.80   11.10
   1 -28   0    6.10    9.10
  -1 -28   0   -5.50    8.30
   1 -28   0    1.60    8.30
  -1 -28   0    7.70    8.90
   1  28   0    0.70    8.60
  -2 -28   0   -0.70    8.60
   2 -28   0    9.20   11.20
   2  28   0   26.90    9.90
   2  28   0    5.60    9.30
   3 -28   0    0.10    9.60
  -3 -28   0    8.30   11.40
   3  28   0    0.50   10.20
   3  28   0    2.30   11.90
   4 -28   0    3.50   12.70
  -4 -28   0   -4.50   11.40
   4 -28   0    5.40   10.80
   4  28   0   -8.20   12.00
   4  28   0    8.30   11.40
   0 -29   0    0.60    9.10
  -1 -29   0   -0.30    9.30
   1 -29   0    5.00    9.80
   2 -29   0   -4.70    9.10
  -2 -29   0   12.10   11.80
   2 -29   0    8.60   10.00
   2  29   0   -0.80   10.00
  -3 -29   0   -2.50   10.00
   3 -29   0    4.80   10.40
   3 -29   0    4.70   11.50
   3  29   0    4.50   10.90
   3  29   0    4.40   12.30
   0 -30   0   20.90   11.20
  -1 -30   0   51.29   16.30
   1 -30   0   36.00   15.20
   1 -30   0   62.49   14.30
   2 -30   0    3.00   11.60
 -11   0   1   10.90   12.00
  11   0  -1   12.60   12.60
  11   0  -1   13.60   10.50
 -11   0   1   13.50   11.30
 -10   0   1  -10.10    8.20
 -10   0   1  -11.60    8.00
  10   0  -1   -9.20    9.60
  10   0  -1   -7.90    7.90
 -10   0   1    6.50    9.00
  -9   0   1  106.99   13.20
  -9   0   1  121.39   15.50
   9   0  -1  149.49   16.60
   9   0  -1  120.59   12.10
  -9   0   1  140.69   14.40
  -9   0   1  127.19   15.40
   8   0  -1   -9.00    8.80
  -8   0   1   -3.50    5.50
  -8   0   1   -2.90    5.30
   8   0  -1   -3.40    5.00
   8   0  -1    1.60    8.60
  -8   0   1    6.70    6.30
   8   0  -1   -6.20    8.30
  -8   0   1   -1.40    6.80
  -8   0   1   -3.00    5.60
  -8   0   1    8.60    6.60
   8   0  -1   -4.90    4.00
  -7   0   1  103.69   10.30
   7   0  -1  106.79    6.00
   7   0  -1  117.59    9.70
   7   0  -1  106.99   10.90
  -7   0   1  109.89   10.00
   7   0  -1  128.99   12.90
  -7   0   1  121.19   10.80
   7   0  -1  113.99    6.00
  -7   0   1  112.49   10.60
  -7   0   1  112.79   11.70
  -7   0   1  119.29    8.40
   7   0  -1  124.29   14.30
  -7   0   1  105.09   12.20
   7   0  -1  117.69   14.80
   6   0  -1   -3.30    2.30
  -6   0   1    3.00    3.10
   6   0  -1   -1.10    3.30
   6   0  -1    5.90    5.10
  -6   0   1    1.40    3.20
  -6   0   1   -2.80    3.30
   6   0  -1    0.30    1.40
  -6   0   1    3.10    3.50
  -6   0   1   -0.70    2.20
   6   0  -1    6.90    4.90
  -6   0   1   -2.80    3.00
  -6   0   1   -0.60    3.20
   6   0  -1    1.30    5.20
   6   0  -1    0.40    1.50
   5   0  -1  180.18    7.90
  -5   0   1  187.68   11.50
   5   0  -1  174.68   11.30
  -5   0   1  174.38   11.70
  -5   0   1  195.08   11.00
   5   0  -1  183.28   10.70
  -5   0   1  176.08    8.70
  -5   0   1  193.88   11.80
   5   0  -1  172.78   12.20
   5   0  -1  186.78    8.20
  -4   0   1    1.00    1.60
   4   0  -1   -0.80    1.50
   4   0  -1    0.50    2.30
  -4   0   1    2.20    2.20
   4   0  -1    1.60    2.40
   4   0  -1    0.40    2.30
  -4   0   1   -1.20    1.80
   4   0  -1   -2.20    1.80
   4   0  -1    3.50    1.10
  -4   0   1   -2.30    1.70
  -4   0   1    1.60    2.10
  -4   0   1    0.60    1.80
   3   0  -1   50.89    4.90
   3   0  -1   52.59    4.60
  -3   0   1   58.79    4.40
  -3   0   1   56.39    4.90
  -3   0   1   54.29    4.70
   3   0  -1   62.89    4.40
   3   0  -1   50.69    4.80
   3   0  -1   52.99    4.90
  -3   0   1   63.09    3.60
  -3   0   1   58.99    4.80
  -3   0   1   58.59    4.70
  -3   0   1   57.69    4.40
  -2   0   1    0.40    0.80
  -2   0   1   -0.10    0.80
   2   0  -1   -0.60    1.00
  -2   0   1    1.50    1.10
  -2   0   1    0.20    1.10
   2   0  -1    2.30    1.30
   2   0  -1    2.00    1.00
  -2   0   1    0.50    1.00
   2   0  -1   -0.80    0.80
   2   0  -1   -1.60    1.00
  -1   0   1  130.49    5.90
   1   0  -1  135.19    5.80
  -1   0   1  140.49    5.90
   1   0  -1  132.89    6.00
  -1   0   1  126.59    6.50
  -1   0   1  135.39    5.70
   1   0  -1  126.19    5.80
   0   0  -1    0.10    0.20
   0   0  -1    0.00    0.40
   0   0   1    0.00    0.50
   0   0   1    0.40    0.30
   0   0   1   -0.30    0.40
   0   0  -1   -0.40    0.30
   0   0   1    0.10    0.40
   0   0   1   -0.10    0.20
   0   0   1    0.90    0.50
   0   0  -1    0.00    0.30
   1   0   1 1681.33   60.19
  -1   0  -1 1729.13   59.89
   1   0   1 1701.93   58.69
   1   0   1 1714.03   59.89
   1   0   1 1715.83   60.09
  -1   0  -1 1751.52   60.29
  -1   0  -1 1718.83   60.99
  -1   0  -1 1733.43   59.89
  -1   0  -1 1684.53   60.19
  -1   0  -1 1670.13   60.19
   1   0   1 1713.23   60.29
   1   0   1 1662.33   60.29
  -1   0  -1 1700.73   60.09
   1   0   1 1729.83   60.19
   2   0   1    3.70    1.80
   2   0   1    1.20    0.90
  -2   0  -1    0.50    0.90
   2   0   1   -0.10    1.70
   2   0   1    0.70    1.00
  -2   0  -1   -1.00    1.40
   2   0   1   -0.50    0.70
  -2   0  -1   -1.00    0.90
  -2   0  -1   -0.80    1.40
  -2   0  -1    2.00    1.10
   2   0   1    0.40    1.00
   2   0   1   -0.50    1.30
  -2   0  -1    0.10    0.50
  -2   0  -1    0.90    0.60
   2   0   1    0.80    1.70
  -2   0  -1    1.70    1.70
  -3   0  -1  760.62   30.60
   3   0   1  793.42   28.90
  -3   0  -1  757.72   26.90
  -3   0  -1  773.22   29.60
   3   0   1  716.03   29.70
  -3   0  -1  726.83   30.20
  -3   0  -1  747.93   26.80
  -3   0  -1  755.22   29.60
   3   0   1  796.52   31.30
   3   0   1  772.12   29.80
   3   0   1  775.02   30.10
  -3   0  -1  748.33   28.80
  -3   0  -1  763.32   30.60
   3   0   1  757.72   30.60
   3   0   1  748.03   30.50
   3   0   1  714.73   27.70
  -4   0  -1   -2.50    2.10
   4   0   1    0.40    1.80
   4   0   1    5.40    3.50
   4   0   1    2.00    1.30
  -4   0  -1    2.50    2.60
  -4   0  -1    0.50    1.90
  -4   0  -1   -1.60    2.20
   4   0   1   -0.40    2.50
   4   0   1    5.60    3.30
  -4   0  -1    1.50    0.90
   4   0   1    1.00    3.10
  -5   0  -1   22.10    4.30
  -5   0  -1   29.20    5.00
   5   0   1   16.80    2.80
  -5   0  -1   29.60    5.50
   5   0   1   30.70    5.80
   5   0   1   17.70    3.90
  -5   0  -1   30.30    5.20
  -5   0  -1   30.30    5.60
   5   0   1   18.20    4.60
   5   0   1   22.20    6.00
   5   0   1   23.30    6.00
  -6   0  -1    2.10    3.70
  -6   0  -1    1.70    3.70
  -6   0  -1    0.90    3.70
  -6   0  -1   -3.00    3.70
   6   0   1    1.10    3.40
   6   0   1   -4.70    5.00
   6   0   1    2.80    4.90
   6   0   1   -2.10    2.80
  -6   0  -1    0.50    3.80
  -6   0  -1   -0.70    3.30
   6   0   1   -1.90    5.50
   6   0   1    0.10    5.00
  -7   0  -1  880.01   40.30
  -7   0  -1  887.01   41.70
   7   0   1  878.71   42.30
   7   0   1  913.11   40.00
   7   0   1  899.11   40.20
  -7   0  -1  858.11   37.50
  -7   0  -1  892.41   40.90
   7   0   1  917.01   37.90
  -7   0  -1  907.61   39.60
   8   0   1   -0.80    5.90
  -8   0  -1    3.60    5.60
   8   0   1   -2.80    8.40
   8   0   1    0.80    9.50
  -8   0  -1    9.70    6.30
  -8   0  -1    1.30    5.90
   8   0   1   -1.20    5.00
  -8   0  -1   -8.10    5.50
   9   0   1   10.90    9.10
  -9   0  -1   22.50    8.30
  -9   0  -1   47.60   10.70
  -9   0  -1   27.90    8.60
   9   0   1   36.30    8.40
  10   0   1  -11.70    7.90
 -10   0  -1    1.10    9.80
 -10   0  -1    7.00    9.00
  10   0   1    0.30   10.00
 -10   0  -1    5.80   10.70
 -11  -1   1   60.79   15.70
 -11  -1   1   71.39   16.10
  11  -1  -1   38.20   16.90
 -11  -1   1   57.89   14.40
  11   1  -1   52.89   16.20
  11   1  -1   50.29   13.60
 -11   1   1   27.40   12.90
 -11   1   1   49.30   13.80
 -10  -1   1   21.40   10.20
  10  -1  -1   -4.70    9.00
 -10  -1   1   -5.30    8.60
 -10  -1   1    4.10    8.80
  10  -1  -1    9.50    7.30
  10   1  -1   -1.00    7.80
 -10   1   1   -7.00    8.60
 -10   1   1   -8.30    7.50
  10   1  -1    2.40    9.40
 -10   1   1    3.50    9.10
  -9  -1   1   91.39   12.60
  -9  -1   1   85.09   12.90
   9  -1  -1   59.09   11.50
  -9  -1   1   56.89   10.40
   9  -1  -1   71.49    9.80
  -9  -1   1   72.99   11.70
  -9   1   1   76.59   12.70
  -9   1   1   86.89   12.40
  -9   1   1   56.49   10.80
   9   1  -1   73.39   12.10
  -9   1   1   90.69   12.00
   8  -1  -1   -1.10    8.40
  -8  -1   1    1.70    6.30
   8  -1  -1    9.00    5.90
  -8  -1   1   -1.60    5.30
  -8  -1   1   -2.00    5.10
   8  -1  -1   -3.60    8.70
  -8  -1   1    1.40    6.80
  -8  -1   1    6.40    6.70
   8  -1  -1   10.00    8.50
   8  -1  -1   -0.60    4.40
  -8   1   1   -0.80    6.60
  -8   1   1   -2.80    5.20
   8   1  -1    7.00    8.90
   8   1  -1  -11.00    7.70
   8   1  -1   -9.30    8.10
  -8   1   1   -2.10    8.50
  -8   1   1    7.10    6.00
  -8   1   1   -2.00    5.10
  -8   1   1    1.10    5.90
   8   1  -1    0.00    5.20
   8   1  -1   -1.00    4.40
   7  -1  -1   59.79    8.90
  -7  -1   1   50.59    8.60
  -7  -1   1   39.20    6.80
   7  -1  -1   43.70    6.90
   7  -1  -1   39.00    9.70
   7  -1  -1   46.30    3.40
   7  -1  -1   42.50    9.50
  -7  -1   1   30.10    6.30
  -7  -1   1   60.99    7.40
  -7  -1   1   23.60    6.60
  -7  -1   1   46.90    8.00
   7  -1  -1   49.70   10.00
  -7  -1   1   42.00    7.50
   7   1  -1   43.00    9.40
   7   1  -1   51.79    4.30
  -7   1   1   55.09    7.40
   7   1  -1   51.19   10.20
  -7   1   1   46.60    8.00
  -7   1   1   54.89    6.00
   7   1  -1   45.60    4.30
  -7   1   1   53.79    8.50
   7   1  -1   61.69   10.50
  -7   1   1   58.99    8.50
  -7   1   1   48.50    8.20
   7   1  -1   55.09    8.70
   7   1  -1   43.10    7.00
  -7   1   1   39.30    7.70
   6  -1  -1    0.70    1.30
  -6  -1   1   -0.20    3.30
   6  -1  -1    6.30    4.90
   6  -1  -1   -5.00    4.60
   6  -1  -1    1.20    1.20
   6  -1  -1    0.60    5.10
  -6  -1   1    3.00    3.60
   6  -1  -1    4.40    3.40
  -6  -1   1    2.80    3.00
  -6  -1   1    3.30    3.40
  -6  -1   1   -0.50    2.90
   6  -1  -1    2.80    2.60
  -6  -1   1    1.90    2.00
  -6  -1   1   -1.10    3.10
   6   1  -1    1.90    3.00
  -6   1   1    0.60    3.30
  -6   1   1    1.20    2.70
  -6   1   1    1.70    3.60
   6   1  -1   -5.20    4.70
   6   1  -1   -0.60    5.30
   6   1  -1    0.40    1.80
  -6   1   1    3.10    3.90
  -6   1   1   -2.20    3.10
   6   1  -1   -3.40    4.40
  -6   1   1    6.30    3.30
   6   1  -1    0.20    1.60
   6   1  -1    1.00    3.00
  -6   1   1    1.00    3.10
   5  -1  -1   97.09    8.00
  -5  -1   1   93.59    7.50
   5  -1  -1   96.49    4.90
   5  -1  -1   96.79    4.70
  -5  -1   1   88.89    7.80
   5  -1  -1   86.49    8.10
  -5  -1   1   94.59    5.90
  -5  -1   1   98.79    8.10
  -5  -1   1   94.69    8.50
  -5   1   1   89.89    7.90
  -5   1   1   98.69    6.20
   5   1  -1  101.89    9.10
  -5   1   1  103.49    8.70
   5   1  -1  111.59    7.80
  -5   1   1   96.49    8.00
   5   1  -1   92.29    8.00
   5   1  -1   95.59    5.30
   5   1  -1   98.69    5.60
   4  -1  -1   87.69    6.90
  -4  -1   1   85.79    6.80
  -4  -1   1   92.69    4.90
  -4  -1   1   93.29    6.60
  -4  -1   1  103.29    7.40
  -4  -1   1   96.79    7.50
  -4  -1   1   92.79    7.00
   4  -1  -1   93.79    8.00
   4  -1  -1   93.09    7.60
  -4  -1   1   89.39    6.50
   4  -1  -1   81.29    7.30
   4  -1  -1  101.69    6.70
   4   1  -1   94.39    7.10
   4   1  -1   87.19    7.40
   4   1  -1   98.69    5.00
  -4   1   1  103.39    7.30
   4   1  -1   90.69    7.40
   4   1  -1   91.49    6.40
  -4   1   1   98.69    6.50
  -4   1   1   86.69    6.90
  -4   1   1   99.49    7.30
   4   1  -1   92.09    7.60
  -4   1   1   99.59    5.60
  -4   1   1  105.29    7.60
  -4   1   1  105.09    7.00
   4   1  -1   91.69    5.10
   3  -1  -1  104.89    7.00
   3  -1  -1   85.79    6.10
  -3  -1   1   96.59    6.10
  -3  -1   1  102.29    6.50
  -3  -1   1  100.89    6.00
   3  -1  -1  101.79    6.70
   3  -1  -1  106.59    6.10
  -3  -1   1   96.99    6.20
   3  -1  -1   91.69    6.50
  -3  -1   1   93.09    6.20
  -3  -1   1   97.99    6.60
   3   1  -1   90.39    6.30
  -3   1   1  104.29    6.50
  -3   1   1   95.59    5.80
  -3   1   1  100.89    6.70
  -3   1   1   97.09    6.40
   3   1  -1  106.59    6.90
  -3   1   1   93.69    5.20
   3   1  -1   96.79    6.00
  -3   1   1   99.69    6.30
   3   1  -1   99.29    6.50
   3   1  -1   93.29    6.20
  -2  -1   1   32.70    3.00
  -2  -1   1   30.70    2.80
   2  -1  -1   36.90    3.20
   2  -1  -1   28.50    2.90
  -2  -1   1   27.40    2.80
  -2  -1   1   29.70    2.60
  -2  -1   1   27.30    2.80
  -2  -1   1   35.40    2.80
   2  -1  -1   34.70    3.20
   2  -1  -1   35.40    3.00
  -2   1   1   30.00    2.90
   2   1  -1   29.90    3.00
   2   1  -1   40.30    3.20
  -2   1   1   35.20    2.80
  -2   1   1   32.50    2.90
   2   1  -1   29.80    2.70
   2   1  -1   29.60    2.80
   2   1  -1   33.10    3.00
  -2   1   1   35.80    3.00
  -2   1   1   30.80    3.00
  -1  -1   1  144.39    6.40
   1  -1  -1  152.38    6.30
  -1  -1   1  150.48    6.50
   1  -1  -1  148.89    6.50
   1  -1  -1  150.58    6.70
  -1  -1   1  148.69    6.50
   1  -1  -1  148.79    6.00
   1  -1  -1  150.68    6.40
   1  -1  -1  152.18    6.50
   1  -1  -1  153.78    6.60
  -1   1   1  150.08    6.60
  -1   1   1  152.58    6.50
   1   1  -1  157.68    6.80
   1   1  -1  153.48    6.70
  -1   1   1  150.58    6.00
   1   1  -1  156.58    6.60
  -1   1   1  153.48    6.40
   0  -1   1   27.50    1.90
   0  -1   1   30.40    1.50
   0  -1   1   29.00    1.80
   0  -1  -1   29.30    2.00
   0  -1  -1   27.60    1.90
   0  -1   1   26.10    1.80
   0  -1   1   28.50    1.50
   0  -1   1   26.10    1.90
   0  -1  -1   27.80    1.80
   0  -1   1   32.80    2.10
   0  -1  -1   29.40    1.90
   0  -1   1   25.70    1.70
   0   1  -1   30.90    1.80
   0   1  -1   23.80    1.40
   0   1   1   27.20    1.80
   0   1   1   27.20    1.90
   0   1   1   25.70    1.80
   0   1  -1   24.70    1.40
   0   1  -1   25.40    1.90
   0   1  -1   24.60    1.70
   1  -1   1 1052.09   36.40
  -1  -1  -1 1033.00   37.20
  -1  -1  -1 1039.10   37.60
  -1  -1  -1 1016.40   37.30
   1  -1   1 1014.70   37.50
   1  -1   1 1025.10   37.60
  -1  -1  -1 1080.19   37.70
  -1  -1  -1 1038.70   36.60
   1  -1   1  991.00   36.90
   1  -1   1 1077.49   37.20
  -1  -1  -1 1088.59   37.80
   1  -1   1 1100.79   37.20
  -1  -1  -1  991.80   37.30
   1  -1   1 1017.00   37.30
   1  -1   1 1008.00   37.80
  -1   1  -1 1027.40   37.10
   1   1   1 1009.40   37.20
   1   1   1 1085.89   37.80
   1   1   1 1067.99   37.80
   1   1   1  993.10   37.30
  -1   1  -1 1107.09   37.70
  -1   1  -1 1077.09   36.40
  -1   1  -1 1033.00   37.60
   1   1   1  997.60   37.50
  -1   1  -1 1018.40   37.80
  -1   1  -1 1068.49   37.60
   1   1   1 1009.20   37.10
  -1   1  -1 1069.79   37.20
   1   1   1 1042.30   36.60
   1   1   1 1067.39   37.50
  -1   1  -1 1050.49   37.50
   2  -1   1  356.86   14.40
  -2  -1  -1  341.17   15.30
   2  -1   1  382.56   15.40
  -2  -1  -1  389.76   15.00
   2  -1   1  370.96   16.00
  -2  -1  -1  372.36   13.70
  -2  -1  -1  366.26   15.20
   2  -1   1  376.36   14.30
   2  -1   1  375.56   15.60
  -2  -1  -1  387.46   15.40
   2  -1   1  373.66   15.20
  -2  -1  -1  364.66   15.90
  -2  -1  -1  349.87   16.00
   2  -1   1  351.86   15.60
  -2  -1  -1  353.96   13.80
   2  -1   1  388.56   16.10
  -2   1  -1  363.16   14.30
  -2   1  -1  381.96   16.00
   2   1   1  341.97   15.70
  -2   1  -1  353.76   15.00
  -2   1  -1  378.96   16.10
   2   1   1  346.27   15.90
  -2   1  -1  359.96   14.20
   2   1   1  369.76   15.70
  -2   1  -1  379.16   16.00
   2   1   1  343.67   13.70
  -2   1  -1  362.36   15.10
   2   1   1  381.66   15.50
   2   1   1  372.76   15.00
   2   1   1  382.66   15.50
  -3  -1  -1   20.70    3.60
  -3  -1  -1   21.30    3.30
   3  -1   1   15.90    3.20
  -3  -1  -1   18.70    3.50
   3  -1   1   31.60    4.00
  -3  -1  -1   20.40    3.00
   3  -1   1   21.90    4.10
  -3  -1  -1   17.70    3.60
  -3  -1  -1   18.50    1.90
   3  -1   1   14.50    2.30
   3  -1   1   24.00    4.30
  -3  -1  -1   18.50    1.90
   3  -1   1   24.10    4.20
   3  -1   1   17.10    2.50
   3  -1   1   26.00    3.80
  -3  -1  -1   22.80    3.40
   3   1   1   18.80    2.00
   3   1   1   21.70    3.50
  -3   1  -1   26.90    4.50
  -3   1  -1   17.70    2.00
   3   1   1   12.80    2.80
   3   1   1   15.00    3.70
   3   1   1   18.40    3.80
  -3   1  -1   19.40    1.40
   3   1   1   19.50    4.10
  -3   1  -1   18.90    3.90
  -3   1  -1   12.30    2.70
  -3   1  -1   19.60    2.90
   3   1   1   18.70    2.90
  -3   1  -1   21.70    3.80
  -3   1  -1   15.30    2.50
  -3   1  -1   17.40    3.20
   4  -1   1  317.77   14.50
   4  -1   1  325.57   17.10
   4  -1   1  310.87   16.30
   4  -1   1  306.47   15.60
   4  -1   1  322.37   17.30
  -4  -1  -1  316.17   12.50
  -4  -1  -1  301.67   16.50
  -4  -1  -1  336.07   16.00
  -4  -1  -1  342.17   16.00
   4  -1   1  303.47   16.80
  -4  -1  -1  321.77   12.70
   4  -1   1  314.37   14.30
  -4  -1  -1  328.37   16.60
  -4  -1  -1  313.27   14.80
   4   1   1  314.17   14.80
   4   1   1  304.47   12.60
  -4   1  -1  319.87   14.40
   4   1   1  327.27   16.70
  -4   1  -1  312.37   16.50
  -4   1  -1  330.87   13.70
   4   1   1  300.17   16.80
   5  -1   1   93.79    6.80
   5  -1   1   96.19    8.80
   5  -1   1   80.99    5.80
   5  -1   1   97.49    8.10
   5  -1   1  104.29    9.90
   5  -1   1  100.29   11.00
  -5  -1  -1   84.99    7.80
   5  -1   1  107.59   10.10
  -5  -1  -1   86.29    7.60
  -5  -1  -1  101.99    9.00
  -5  -1  -1   79.69    8.10
  -5  -1  -1   89.19    7.80
   5   1   1   93.39    9.40
  -5   1  -1   89.89    8.40
   5   1   1   99.59   11.10
  -5   1  -1   89.89    6.70
   5   1   1   97.59    9.70
   5   1   1   88.49    8.00
  -5   1  -1  104.19    9.00
   5   1   1   77.29    4.90
   5   1   1  101.29    8.30
  -5   1  -1   85.39   12.10
  -5   1  -1   96.39    8.90
   5   1   1   91.29    7.40
  -6  -1  -1    2.60    3.50
   6  -1   1    0.80    5.40
  -6  -1  -1    5.60    3.90
   6  -1   1    8.80    5.60
   6  -1   1    6.00    3.80
   6  -1   1   -0.90    2.90
   6  -1   1    9.20    4.80
  -6  -1  -1    0.50    3.20
  -6  -1  -1    6.30    4.10
  -6  -1  -1    9.60    3.90
  -6  -1  -1   -0.70    3.30
  -6   1  -1    8.10    4.20
   6   1   1    6.40    3.10
  -6   1  -1   -0.50    3.30
   6   1   1    8.40    5.90
  -6   1  -1    3.50    4.10
  -6   1  -1    9.10    4.20
  -6   1  -1    4.20    4.10
  -6   1  -1   -1.10    3.80
   6   1   1    5.30    5.20
   6   1   1   -1.90    5.20
   6   1   1   -4.30    5.00
   6   1   1    4.50    3.30
   7  -1   1   24.40    6.00
   7  -1   1   36.90    5.80
   7  -1   1   20.00    8.30
  -7  -1  -1   23.90    5.90
  -7  -1  -1   27.80    6.50
  -7  -1  -1   19.90    7.10
  -7  -1  -1   24.30    6.70
   7  -1   1   21.70    7.60
   7  -1   1   37.00    9.20
  -7  -1  -1   27.00    6.10
  -7   1  -1   44.40    8.10
  -7   1  -1   29.60    8.40
   7   1   1   32.20    8.20
   7   1   1   31.50    8.40
   7   1   1   26.70    6.00
  -7   1  -1   38.90    7.60
  -7   1  -1   21.50    6.40
  -7   1  -1   21.80    5.80
   7   1   1   21.20    6.50
  -7   1  -1   41.80    8.00
   7   1   1   26.60    9.20
  -8  -1  -1   25.50    7.20
  -8  -1  -1   29.60    8.40
   8  -1   1   26.60    9.90
   8  -1   1   17.00    7.70
   8  -1   1   18.10   10.40
   8  -1   1   31.30    7.00
  -8  -1  -1   19.60    8.00
  -8  -1  -1   23.60    8.10
  -8   1  -1   30.70    8.10
  -8   1  -1   27.00    9.20
   8   1   1   25.20   10.60
  -8   1  -1   33.70    8.80
  -8   1  -1   35.10    8.00
   8   1   1   32.30    7.00
   8   1   1   26.10   10.20
   8   1   1   25.60    8.00
  -9  -1  -1  177.48   16.60
  -9  -1  -1  157.38   15.50
  -9  -1  -1  114.69   14.20
  -9  -1  -1  154.38   17.50
   9  -1   1  161.48   14.20
   9  -1   1  179.18   18.80
   9   1   1  167.78   14.40
  -9   1  -1  160.18   17.80
  -9   1  -1  159.18   15.70
   9   1   1  155.88   17.90
   9   1   1  125.29   18.50
  -9   1  -1  158.28   17.80
  10  -1   1   43.00   13.70
 -10  -1  -1   26.90   12.20
 -10  -1  -1   33.70   12.00
 -10  -1  -1   34.40   12.20
  10   1   1   38.10    9.50
 -10   1  -1   42.50   11.70
 -10   1  -1   41.10   12.70
  10   1   1   39.00   12.70
 -10   1  -1   47.60   11.70
 -11  -2   1   62.39   14.40
 -11  -2   1   76.09   15.40
 -11  -2   1  110.49   18.60
 -11   2   1   81.99   15.20
 -11   2   1   79.79   16.50
  11   2  -1   84.59   16.20
 -11   2   1   87.29   16.60
  11   2  -1   77.09   16.50
  10  -2  -1    6.10    7.10
  10  -2  -1   -1.90    9.10
 -10  -2   1    2.10    8.80
 -10  -2   1   -1.30    8.70
 -10  -2   1    6.00    9.50
  10   2  -1   11.00    9.00
 -10   2   1   29.30   10.10
 -10   2   1   11.30    9.80
 -10   2   1    5.80    8.50
  10   2  -1    8.50    9.90
  -9  -2   1   19.30    9.00
   9  -2  -1   40.10    9.00
  -9  -2   1   29.60    8.10
  -9  -2   1   17.80    8.60
   9  -2  -1   21.20    6.70
   9   2  -1   17.30    7.80
  -9   2   1    4.70    7.70
  -9   2   1   14.70    7.70
  -9   2   1   25.30    8.70
  -9   2   1   30.90    8.70
   9   2  -1   28.80    7.40
  -8  -2   1   -1.30    5.70
   8  -2  -1   -9.50    4.70
   8  -2  -1    4.80    6.20
  -8  -2   1   14.60    6.60
  -8  -2   1    0.00    5.00
  -8  -2   1    2.60    5.80
   8  -2  -1   -9.10    8.40
   8  -2  -1   -1.70    8.10
  -8  -2   1    0.80    5.20
   8  -2  -1    1.00    4.20
   8  -2  -1   -1.60    8.40
   8   2  -1   -1.50    8.90
  -8   2   1    6.60    5.50
   8   2  -1   -4.30    4.70
   8   2  -1   -3.80    9.60
  -8   2   1    4.60    6.30
  -8   2   1   -1.30    6.60
  -8   2   1    2.80    5.70
   8   2  -1   20.60    9.80
   7  -2  -1  149.88   12.40
  -7  -2   1  160.18   12.60
  -7  -2   1  144.09   12.90
  -7  -2   1  166.78   12.70
   7  -2  -1  167.18   15.40
   7  -2  -1  158.78   15.10
  -7  -2   1  153.68   12.00
   7  -2  -1  155.18   14.70
   7  -2  -1  125.39   10.50
  -7  -2   1  137.99   12.40
  -7  -2   1  152.78   12.00
   7   2  -1  157.08   12.80
   7   2  -1  156.68   11.60
  -7   2   1  143.79   11.50
  -7   2   1  159.68   12.40
  -7   2   1  151.08   12.30
  -7   2   1  139.79   12.50
  -7   2   1  161.38   10.30
   7   2  -1  147.89    8.00
   7   2  -1  154.98    8.40
   7   2  -1  142.19   15.50
   7   2  -1  147.49   14.90
  -7   2   1  131.49   12.00
  -7   2   1  155.28   12.60
   7   2  -1  156.58   15.20
  -6  -2   1  206.28   13.00
  -6  -2   1  150.18   11.20
  -6  -2   1  178.48    8.20
   6  -2  -1  166.08    7.20
   6  -2  -1  191.18   14.00
   6  -2  -1  174.08   14.20
   6  -2  -1  185.78   11.70
   6  -2  -1  175.58   13.80
   6  -2  -1  181.18    7.20
  -6  -2   1  170.18   12.70
  -6  -2   1  202.28   12.70
   6  -2  -1  179.08   12.30
  -6  -2   1  176.48   12.40
  -6  -2   1  194.48   12.40
   6   2  -1  179.88    9.00
   6   2  -1  187.78   14.00
  -6   2   1  179.58   10.30
  -6   2   1  141.89   10.50
   6   2  -1  182.48   14.10
   6   2  -1  192.18   12.80
  -6   2   1  174.68   12.80
   6   2  -1  191.28   14.20
  -6   2   1  187.18   12.20
   6   2  -1  184.98    8.80
  -6   2   1  195.68   12.80
  -6   2   1  185.78   12.50
   6   2  -1  173.28   11.60
  -6   2   1  206.38   13.50
  -5  -2   1   -0.60    2.40
  -5  -2   1    1.90    2.40
  -5  -2   1    0.60    2.50
   5  -2  -1    1.10    0.80
   5  -2  -1   -2.40    2.10
  -5  -2   1   -3.30    2.50
   5  -2  -1   -1.60    3.20
  -5  -2   1    2.80    3.00
   5  -2  -1   -0.20    0.90
   5  -2  -1   -0.80    2.10
  -5  -2   1    2.10    1.30
   5   2  -1    1.40    3.40
  -5   2   1    3.50    3.30
   5   2  -1    1.20    2.20
   5   2  -1    1.80    3.50
  -5   2   1   -1.40    2.20
  -5   2   1   -0.60    2.80
   5   2  -1    1.20    2.40
  -5   2   1   -0.10    2.60
   5   2  -1    0.80    1.50
   5   2  -1   -0.10    1.40
  -5   2   1   -1.60    2.00
   4  -2  -1  334.17   17.30
  -4  -2   1  333.67   15.90
   4  -2  -1  395.96   16.40
  -4  -2   1  360.86   16.60
  -4  -2   1  355.66   16.90
  -4  -2   1  365.96   13.60
   4  -2  -1  328.67   17.00
  -4  -2   1  358.96   17.40
  -4  -2   1  338.07   16.40
   4  -2  -1  359.16   18.00
  -4  -2   1  335.27   16.60
   4  -2  -1  367.46   16.90
   4   2  -1  373.76   16.60
  -4   2   1  344.67   16.50
   4   2  -1  372.36   17.00
   4   2  -1  354.86   17.40
  -4   2   1  364.56   15.20
   4   2  -1  349.27   14.30
  -4   2   1  365.36   16.00
  -4   2   1  357.76   16.80
   4   2  -1  358.46   14.70
   4   2  -1  375.76   17.90
  -4   2   1  365.56   17.40
   4   2  -1  371.86   17.30
  -4   2   1  365.26   17.10
  -4   2   1  361.46   17.00
  -3  -2   1  968.40   37.90
   3  -2  -1 1041.30   38.30
   3  -2  -1 1046.30   39.00
   3  -2  -1  999.70   38.50
   3  -2  -1 1000.70   39.00
  -3  -2   1 1004.70   38.10
  -3  -2   1  999.40   38.30
  -3  -2   1 1061.89   38.60
  -3  -2   1 1004.80   37.60
   3  -2  -1 1021.00   37.70
  -3  -2   1 1058.29   38.90
  -3   2   1  986.20   37.40
   3   2  -1 1011.70   38.50
   3   2  -1 1006.10   38.20
   3   2  -1 1012.60   36.40
  -3   2   1  976.10   38.10
  -3   2   1 1045.90   38.50
  -3   2   1  989.60   37.00
  -3   2   1 1022.40   38.40
   3   2  -1 1002.80   38.00
   3   2  -1  993.80   38.20
  -3   2   1 1029.20   38.80
   3   2  -1 1047.80   39.00
  -2  -2   1 4265.57  150.88
  -2  -2   1 4555.24  151.48
   2  -2  -1 4386.46  151.08
   2  -2  -1 4346.67  151.48
   2  -2  -1 4288.57  151.18
  -2  -2   1 4470.05  151.08
  -2  -2   1 4089.09  151.08
  -2   2   1 4506.95  151.48
  -2   2   1 4476.15  151.08
   2   2  -1 4272.27  151.28
   2   2  -1 4352.26  151.08
   1  -2  -1   33.90    2.40
  -1  -2   1   40.40    2.50
   1  -2  -1   35.40    2.30
   1  -2  -1   32.30    2.30
   1  -2  -1   34.40    2.40
   1  -2  -1   34.40    1.70
  -1  -2   1   32.40    2.20
  -1  -2   1   31.00    2.20
   1  -2  -1   34.40    2.30
   1  -2  -1   32.80    2.30
  -1  -2   1   35.10    1.80
  -1   2   1   34.80    2.40
  -1   2   1   31.80    2.30
   1   2  -1   32.20    2.30
   1   2  -1   36.50    2.70
   1   2  -1   35.80    2.40
  -1   2   1   32.20    2.10
   1   2  -1   35.10    2.40
  -1   2   1   35.00    1.70
  -1   2   1   31.10    2.70
   1   2  -1   33.50    2.30
  -1   2   1   30.90    2.30
  -1   2   1   35.90    2.30
   0  -2  -1    1.90    0.60
   0  -2  -1    1.00    0.70
   0  -2   1   -0.30    0.40
   0  -2   1    1.00    0.30
   0  -2   1   -0.20    0.40
   0  -2   1    0.20    0.40
   0  -2   1    1.00    0.40
   0  -2  -1    0.50    0.60
   0  -2  -1    0.60    0.50
   0  -2  -1   -0.30    0.50
   0  -2  -1    0.40    0.30
   0  -2   1    1.00    0.60
   0  -2   1    2.40    0.60
   0   2   1    0.20    0.30
   0   2   1    0.80    0.60
   0   2  -1    0.40    0.40
   0   2  -1    0.50    0.40
   0   2   1   -0.30    0.50
   0   2   1    0.90    0.60
   0   2  -1    0.80    0.30
   0   2  -1    0.50    0.30
   0   2   1    0.50    0.60
   0   2   1    0.80    0.50
   0   2   1   -0.30    0.50
   0   2  -1    0.40    0.60
   1  -2   1  274.07   10.50
   1  -2   1  262.67    9.40
  -1  -2  -1  263.77   11.10
  -1  -2  -1  259.17   10.80
   1  -2   1  255.87   11.50
  -1  -2  -1  269.27   11.20
  -1  -2  -1  265.17   10.30
   1  -2   1  284.67   11.10
  -1  -2  -1  263.07   10.50
  -1  -2  -1  260.47   10.60
  -1  -2  -1  262.97   11.10
   1  -2   1  268.07   10.70
   1  -2   1  251.77   10.70
  -1  -2  -1  269.37   11.00
   1  -2   1  259.67    9.50
  -1  -2  -1  262.57   10.90
   1  -2   1  254.57   10.80
   1  -2   1  266.27   10.60
  -1   2  -1  267.07   10.70
   1   2   1  261.87   11.10
   1   2   1  256.77   10.80
   1   2   1  260.77   10.50
  -1   2  -1  252.47   10.90
  -1   2  -1  295.57   11.10
  -1   2  -1  266.77   10.50
   1   2   1  264.97   11.10
   1   2   1  256.97   11.00
   1   2   1  252.27   11.00
  -1   2  -1  261.67   10.50
  -1   2  -1  257.67   10.90
   1   2   1  264.07   10.60
  -1   2  -1  247.88   11.40
  -1   2  -1  268.57    9.50
  -1   2  -1  245.58   10.60
  -2  -2  -1   25.30    3.30
   2  -2   1   19.50    3.20
  -2  -2  -1   25.30    3.10
   2  -2   1   27.50    3.70
   2  -2   1   28.20    3.30
   2  -2   1   20.60    2.60
  -2  -2  -1   26.60    3.20
  -2  -2  -1   27.90    3.80
  -2  -2  -1   27.10    3.30
  -2  -2  -1   24.20    2.20
   2  -2   1   23.20    2.80
  -2  -2  -1   24.00    2.10
  -2  -2  -1   27.80    3.70
   2  -2   1   22.90    1.90
   2  -2   1   25.60    2.60
   2  -2   1   18.90    3.40
  -2   2  -1   26.40    3.70
   2   2   1   19.80    2.90
   2   2   1   24.80    3.50
  -2   2  -1   22.10    3.30
   2   2   1   30.70    3.20
  -2   2  -1   25.00    2.90
  -2   2  -1   26.50    3.20
  -2   2  -1   25.10    3.50
   2   2   1   26.20    3.50
   2   2   1   17.90    2.70
   2   2   1   24.70    3.60
  -2   2  -1   28.80    2.60
   2   2   1   29.90    3.40
  -2   2  -1   26.90    3.10
  -2   2  -1   21.90    2.00
  -3  -2  -1   62.09    5.10
  -3  -2  -1   68.19    4.00
   3  -2   1   62.89    6.10
   3  -2   1   68.99    4.70
  -3  -2  -1   68.29    3.90
   3  -2   1   66.09    4.20
  -3  -2  -1   57.89    5.70
   3  -2   1   73.39    5.60
  -3  -2  -1   62.69    5.00
   3  -2   1   71.09    5.90
   3  -2   1   61.99    6.00
  -3  -2  -1   73.99    5.50
  -3  -2  -1   73.89    6.00
  -3  -2  -1   61.39    5.20
   3  -2   1   59.39    4.90
   3   2   1   62.49    3.40
  -3   2  -1   72.59    4.40
   3   2   1   61.19    6.10
   3   2   1   74.89    5.60
   3   2   1   60.29    5.80
   3   2   1   71.89    5.50
  -3   2  -1   74.39    6.10
  -3   2  -1   58.29    4.40
  -3   2  -1   62.99    5.10
  -3   2  -1   72.69    6.30
   3   2   1   64.49    6.10
  -3   2  -1   65.69    2.60
   3   2   1   78.59    5.40
  -3   2  -1   68.59    2.60
  -3   2  -1   65.99    6.10
  -3   2  -1   70.09    5.20
   4  -2   1   -0.30    2.60
   4  -2   1   -1.80    2.10
  -4  -2  -1    1.90    2.20
   4  -2   1    1.10    1.70
   4  -2   1    0.00    2.70
  -4  -2  -1    1.70    2.50
  -4  -2  -1   -1.30    1.80
  -4  -2  -1    0.20    1.00
  -4  -2  -1    3.30    2.50
   4  -2   1    0.30    1.80
   4  -2   1    0.00    1.20
  -4  -2  -1    0.00    1.10
  -4  -2  -1   -0.30    2.60
  -4   2  -1    5.90    3.60
   4   2   1    0.80    2.30
   4   2   1    1.10    3.00
  -4   2  -1   -0.20    1.50
   4   2   1   -0.30    0.80
   4   2   1    0.40    1.90
  -4   2  -1    1.40    2.00
   4   2   1   -7.30    2.50
   5  -2   1  431.66   19.40
   5  -2   1  514.95   28.90
  -5  -2  -1  453.95   22.90
  -5  -2  -1  445.56   22.20
  -5  -2  -1  470.35   21.30
  -5  -2  -1  446.26   21.60
   5  -2   1  488.75   22.30
   5  -2   1  446.16   24.80
   5  -2   1  484.05   20.20
   5  -2   1  464.95   22.00
   5  -2   1  479.25   23.90
  -5  -2  -1  466.55   21.90
  -5  -2  -1  473.85   21.80
  -5  -2  -1  473.85   18.10
   5   2   1  474.35   23.40
  -5   2  -1  481.15   23.00
   5   2   1  469.35   22.50
  -5   2  -1  484.55   23.20
  -5   2  -1  453.85   22.90
   5   2   1  461.85   21.20
   5   2   1  447.16   23.60
  -5   2  -1  462.45   19.50
   5   2   1  451.55   22.00
  -5   2  -1  449.56   20.10
   6  -2   1    3.90    4.40
  -6  -2  -1    3.90    4.40
   6  -2   1    7.20    3.60
  -6  -2  -1    4.40    3.50
  -6  -2  -1    6.20    3.60
   6  -2   1    0.30    2.30
  -6  -2  -1    1.40    3.70
  -6  -2  -1    0.30    3.70
   6  -2   1    2.00    2.30
   6  -2   1    2.60    5.40
  -6  -2  -1   -1.70    3.70
   6  -2   1   -3.00    4.80
   6   2   1    5.00    5.40
  -6   2  -1   -4.20    3.80
  -6   2  -1    0.20    3.50
   6   2   1    1.30    3.50
   6   2   1    2.60    3.20
   6   2   1    4.80    5.10
  -6   2  -1    1.90    3.70
  -6   2  -1    1.60    3.10
   6   2   1   12.90    5.80
  -6   2  -1    1.90    3.90
   6   2   1    3.20    3.60
  -6   2  -1   -0.50    4.00
   7  -2   1  405.56   25.40
   7  -2   1  409.26   22.40
   7  -2   1  391.76   22.90
  -7  -2  -1  386.86   22.20
  -7  -2  -1  405.16   21.90
   7  -2   1  416.56   24.80
  -7  -2  -1  373.46   20.60
  -7  -2  -1  399.16   23.30
   7  -2   1  433.56   20.20
  -7   2  -1  376.66   21.60
   7   2   1  393.56   26.20
  -7   2  -1  408.36   23.20
  -7   2  -1  371.06   19.60
   7   2   1  377.36   22.30
   7   2   1  399.66   25.20
   7   2   1  394.16   24.60
   7   2   1  398.66   23.20
  -7   2  -1  376.06   22.10
  -7   2  -1  423.86   22.90
   7   2   1  414.76   21.30
  -7   2  -1  406.06   23.20
   8  -2   1   16.10    5.00
  -8  -2  -1   15.60    6.80
   8  -2   1    1.70    8.50
   8  -2   1   19.80   10.50
  -8  -2  -1    5.00    6.30
  -8   2  -1    0.00    7.30
   8   2   1    1.10   10.10
   8   2   1    3.50    6.40
  -8   2  -1   15.20    7.40
   8   2   1   20.90   12.20
   8   2   1   23.00   10.50
  -8   2  -1   14.30    6.70
   8   2   1   12.10    6.20
  -8   2  -1   13.50    6.40
   9  -2   1   77.49   10.90
  -9  -2  -1   88.39   14.00
  -9  -2  -1   47.90   12.20
  -9  -2  -1   72.49   12.40
   9  -2   1   74.89   12.70
  -9  -2  -1   97.59   13.00
  -9   2  -1   83.19   13.10
  -9   2  -1   81.09   13.20
  -9   2  -1   73.19   11.60
   9   2   1   71.99   12.70
  10  -2   1   30.00   12.00
 -10  -2  -1   36.60   11.60
 -10  -2  -1   28.30   10.20
 -10  -2  -1   43.00   12.20
  10   2   1   21.80   10.10
 -10   2  -1   36.50   11.20
 -10   2  -1   29.10   11.10
 -10   2  -1   39.10   11.20
  10   2   1   28.40   12.70
 -11  -3   1  131.39   18.70
 -11  -3   1  137.19   20.40
 -11  -3   1   70.39   15.40
  11   3  -1  114.29   17.50
 -11   3   1  115.49   18.90
  11   3  -1   99.99   18.90
 -11   3   1  100.39   17.40
 -11   3   1  121.89   17.80
 -10  -3   1   65.49   13.20
 -10  -3   1   54.69   13.00
 -10  -3   1   23.50   10.00
  10  -3  -1   44.70   10.10
  10  -3  -1   31.00   11.40
  10   3  -1   61.59   12.30
 -10   3   1   42.80   11.90
 -10   3   1   33.00   11.30
 -10   3   1   39.40   11.60
  10   3  -1   42.30   12.90
   9  -3  -1  100.39   13.50
   9  -3  -1   80.09   10.40
  -9  -3   1  126.79   14.70
  -9  -3   1   97.99   14.30
  -9  -3   1  113.59   14.10
  -9   3   1  103.89   14.70
  -9   3   1  108.09   13.70
  -9   3   1   95.69   13.80
  -9   3   1   84.89   12.70
   9   3  -1   96.19   12.70
   9   3  -1  109.49   14.50
   8  -3  -1   19.70    7.00
  -8  -3   1    7.70    6.40
  -8  -3   1   15.90    6.80
  -8  -3   1   17.40    7.00
   8  -3  -1   20.40    6.60
   8  -3  -1   11.60    9.70
   8  -3  -1   -6.30    8.40
   8  -3  -1    8.60    9.40
  -8  -3   1    8.00    6.70
  -8  -3   1   14.30    7.40
   8  -3  -1   23.20    5.50
  -8  -3   1   10.70    7.30
  -8   3   1   18.90    7.40
   8   3  -1   15.40    9.70
  -8   3   1   26.30    6.90
  -8   3   1    9.30    6.40
   8   3  -1   -4.10    9.20
  -8   3   1    3.20    6.60
   8   3  -1    7.20   10.40
  -7  -3   1   74.79    9.60
   7  -3  -1   79.49    9.70
  -7  -3   1   79.09    9.90
   7  -3  -1   46.60   10.40
  -7  -3   1   75.29    9.60
   7  -3  -1   75.49   11.80
  -7  -3   1   73.69    9.80
  -7  -3   1   80.69   10.10
   7  -3  -1   76.89   11.80
   7  -3  -1   83.79    7.80
  -7  -3   1   77.19    9.80
   7   3  -1   71.89    6.00
  -7   3   1   82.09   10.20
   7   3  -1   71.09    6.50
  -7   3   1   76.79    8.20
  -7   3   1   90.19   10.70
   7   3  -1   69.99    9.80
   7   3  -1   77.09   11.70
   7   3  -1   60.19   10.60
   7   3  -1   60.09    8.40
   7   3  -1   68.29   11.40
  -7   3   1   73.39    9.90
  -7   3   1   71.49    9.80
  -7   3   1   69.49    8.70
  -7   3   1   80.59   10.10
  -6  -3   1  670.23   24.10
  -6  -3   1  647.84   29.20
   6  -3  -1  669.03   28.70
  -6  -3   1  683.63   30.50
  -6  -3   1  685.13   29.80
   6  -3  -1  657.53   31.50
  -6  -3   1  709.13   30.00
  -6  -3   1  658.43   30.10
   6  -3  -1  630.54   29.70
  -6  -3   1  659.33   31.00
   6  -3  -1  674.93   31.80
   6  -3  -1  700.43   32.70
  -6   3   1  641.44   29.80
   6   3  -1  642.84   31.30
   6   3  -1  678.13   30.60
  -6   3   1  654.83   28.40
  -6   3   1  657.23   29.80
  -6   3   1  680.43   31.10
   6   3  -1  657.23   26.20
  -6   3   1  641.94   27.30
   6   3  -1  713.23   30.10
   6   3  -1  674.63   25.90
  -6   3   1  682.23   30.40
   6   3  -1  698.93   32.40
   6   3  -1  678.63   31.80
  -6   3   1  701.73   30.80
  -5  -3   1  407.36   15.20
  -5  -3   1  421.36   22.60
   5  -3  -1  386.46   20.50
   5  -3  -1  394.06   23.20
   5  -3  -1  419.96   14.90
   5  -3  -1  394.06   19.50
  -5  -3   1  384.06   18.80
  -5  -3   1  441.76   20.20
  -5  -3   1  428.06   19.80
   5  -3  -1  380.76   18.30
  -5  -3   1  404.46   19.80
   5  -3  -1  407.36   14.70
  -5   3   1  405.56   19.70
  -5   3   1  380.66   17.70
   5   3  -1  413.66   16.70
   5   3  -1  432.66   19.60
  -5   3   1  414.26   20.00
   5   3  -1  413.96   20.00
  -5   3   1  460.65   21.20
  -5   3   1  418.26   20.10
   5   3  -1  425.96   17.20
  -5   3   1  401.36   18.40
  -5   3   1  396.56   21.40
   5   3  -1  409.26   20.50
   4  -3  -1   53.59    6.00
  -4  -3   1   46.10    5.60
  -4  -3   1   52.59    5.00
  -4  -3   1   46.20    2.60
  -4  -3   1   40.90    5.20
   4  -3  -1   39.70    5.90
  -4  -3   1   40.30    5.00
   4  -3  -1   43.00    4.20
   4  -3  -1   45.40    5.90
  -4  -3   1   44.20    5.10
   4  -3  -1   47.10    6.70
  -4  -3   1   52.19    6.20
   4   3  -1   44.70    3.80
   4   3  -1   57.39    5.60
  -4   3   1   43.70    5.60
  -4   3   1   42.20    4.20
  -4   3   1   52.09    6.10
   4   3  -1   48.00    6.00
   4   3  -1   52.09    5.00
   4   3  -1   50.69    5.10
   4   3  -1   49.20    6.20
  -4   3   1   44.50    5.50
   4   3  -1   47.70    3.80
  -4   3   1   47.60    5.60
  -4   3   1   52.99    4.50
   3  -3  -1  183.38    9.30
   3  -3  -1  200.58   10.40
  -3  -3   1  174.38    9.60
  -3  -3   1  199.18    9.90
  -3  -3   1  180.28    9.10
  -3  -3   1  213.18   10.30
   3  -3  -1  193.18    9.70
   3  -3  -1  190.68   10.60
  -3  -3   1  191.58   10.20
   3  -3  -1  173.28    9.80
  -3  -3   1  189.38    9.60
  -3   3   1  184.38    9.10
   3   3  -1  192.08   10.30
   3   3  -1  185.98    9.90
  -3   3   1  190.48   10.10
  -3   3   1  189.08    9.70
  -3   3   1  185.78    9.10
   3   3  -1  179.98    8.40
   3   3  -1  200.28   10.00
   3   3  -1  177.48    9.70
  -3   3   1  189.48   10.00
  -3   3   1  193.68   10.00
   3   3  -1  193.48    9.30
   3   3  -1  212.18   10.20
   2  -3  -1 3920.11  139.69
  -2  -3   1 3986.80  140.19
  -2  -3   1 4035.80  140.29
   2  -3  -1 4102.39  139.99
  -2  -3   1 3945.31  139.29
  -2  -3   1 4132.09  139.79
   2  -3  -1 3916.01  140.59
  -2  -3   1 4090.09  139.99
   2  -3  -1 4116.89  140.09
   2  -3  -1 3996.80  140.19
  -2   3   1 3861.61  139.89
  -2   3   1 4242.28  140.39
   2   3  -1 3971.80  140.19
   2   3  -1 4037.30  139.99
  -2   3   1 3970.20  139.99
   2   3  -1 4080.99  139.29
  -2   3   1 4017.60  139.59
  -2   3   1 4112.69  139.89
  -2   3   1 4075.99  140.39
   2   3  -1 4085.79  140.39
   2   3  -1 4127.39  140.09
   1  -3  -1 1029.10   35.30
  -1  -3   1  951.80   34.80
  -1  -3   1  983.20   34.30
   1  -3  -1  999.90   34.40
   1  -3  -1  955.90   33.50
   1  -3  -1  937.61   34.70
  -1  -3   1  956.00   34.70
  -1  -3   1  959.80   33.90
   1  -3  -1  958.10   34.70
  -1   3   1  973.20   35.10
   1   3  -1  998.90   34.50
  -1   3   1 1004.40   34.90
   1   3  -1  931.71   34.60
  -1   3   1  947.01   34.50
   1   3  -1  982.10   34.90
  -1   3   1  991.70   33.90
   1   3  -1  958.80   34.40
   1   3  -1  956.20   33.80
  -1   3   1  994.30   34.50
  -1   3   1  963.10   34.60
   0  -3  -1 1014.20   34.80
   0  -3  -1  944.51   35.20
   0  -3  -1  954.60   35.80
   0  -3   1  965.10   34.50
   0  -3   1  993.70   35.60
   0  -3  -1 1031.00   35.80
   0  -3   1  990.30   35.60
   0  -3  -1  974.70   35.10
   0  -3  -1  999.20   35.50
   0  -3  -1 1003.40   34.70
   0  -3   1 1017.50   35.10
   0  -3   1  994.10   34.10
   0  -3   1 1074.89   36.20
   0  -3  -1  988.20   34.80
   0   3  -1  952.50   35.50
   0   3  -1  953.80   34.90
   0   3   1  991.20   35.00
   0   3  -1 1003.30   35.30
   0   3  -1  980.60   34.50
   0   3   1 1014.00   34.80
   0   3  -1  950.30   34.40
   0   3   1  979.80   35.70
   0   3  -1 1001.70   34.50
   0   3   1  996.30   35.60
   0   3  -1  986.30   35.00
   0   3  -1  989.00   34.90
   0   3   1  978.00   35.30
   0   3  -1 1018.20   35.70
   0   3  -1 1007.50   35.90
   0   3   1  972.30   35.70
   0   3   1 1034.40   34.80
   1  -3   1 6954.90  257.37
   1   3   1 7191.38  262.27
  -1   3  -1 6693.83  258.17
  -2  -3  -1  848.92   30.00
   2  -3   1  855.51   30.50
  -2  -3  -1  836.72   30.40
   2  -3   1  856.41   30.70
  -2  -3  -1  799.32   29.70
  -2  -3  -1  863.21   31.30
  -2  -3  -1  773.02   31.00
  -2  -3  -1  830.62   30.80
   2  -3   1  816.42   30.40
  -2  -3  -1  804.52   31.60
   2  -3   1  792.72   31.20
  -2  -3  -1  807.02   31.10
   2  -3   1  788.62   32.10
   2  -3   1  792.92   30.60
   2  -3   1  832.82   31.20
  -2   3  -1  839.12   30.70
  -2   3  -1  798.12   31.20
   2   3   1  814.82   29.90
   2   3   1  829.72   31.60
   2   3   1  828.22   31.30
   2   3   1  805.52   31.10
  -2   3  -1  811.42   30.40
  -2   3  -1  818.82   30.70
   2   3   1  807.02   30.10
  -2   3  -1  820.62   31.90
  -2   3  -1  834.82   30.60
  -2   3  -1  835.62   31.40
   2   3   1  783.12   31.30
   2   3   1  784.62   30.70
   2   3   1  801.92   30.90
  -2   3  -1  826.52   29.10
   3  -3   1   19.60    4.30
  -3  -3  -1   25.10    2.80
  -3  -3  -1   17.60    3.10
  -3  -3  -1   22.20    3.50
  -3  -3  -1   22.80    3.80
   3  -3   1   22.70    3.40
  -3  -3  -1   29.40    4.50
  -3  -3  -1   26.40    2.50
  -3  -3  -1   28.50    3.80
  -3  -3  -1   25.60    3.80
   3  -3   1   18.40    2.30
   3  -3   1   25.90    4.10
   3  -3   1   18.00    2.90
   3  -3   1   18.90    3.80
   3  -3   1   22.00    3.20
  -3   3  -1   23.10    3.80
  -3   3  -1   18.90    2.40
   3   3   1   24.10    3.00
   3   3   1   19.70    2.60
  -3   3  -1   16.50    3.10
   3   3   1   14.40    3.80
   3   3   1   19.40    1.50
   3   3   1   24.40    4.60
  -3   3  -1   25.20    4.50
   3   3   1   24.10    4.30
  -3   3  -1   17.70    2.90
   3   3   1   17.30    3.20
   3   3   1   20.90    3.40
   3   3   1   15.10    3.00
  -3   3  -1   24.90    3.60
  -3   3  -1   28.40    4.60
   3   3   1   23.00    3.50
  -4  -3  -1  702.83   28.40
  -4  -3  -1  698.63   28.30
  -4  -3  -1  693.73   25.90
   4  -3   1  650.03   28.10
  -4  -3  -1  713.73   29.60
  -4  -3  -1  685.53   25.60
  -4  -3  -1  695.33   30.20
   4  -3   1  667.63   28.90
   4  -3   1  691.43   28.30
   4  -3   1  648.44   26.80
   4  -3   1  678.73   26.40
  -4  -3  -1  691.93   28.10
  -4   3  -1  663.73   26.80
   4   3   1  676.43   29.90
  -4   3  -1  704.63   29.50
  -4   3  -1  665.43   26.30
   4   3   1  692.13   25.90
  -4   3  -1  635.34   29.50
   4   3   1  710.03   28.40
   4   3   1  681.73   29.20
   4   3   1  682.03   26.30
   4   3   1  665.93   28.80
  -5  -3  -1   41.20    5.90
   5  -3   1   30.90    4.20
  -5  -3  -1   32.80    5.70
  -5  -3  -1   42.50    5.70
  -5  -3  -1   47.20    6.90
   5  -3   1   34.70    5.90
  -5  -3  -1   48.10    6.20
  -5  -3  -1   28.60    3.40
   5  -3   1   44.10    7.20
   5  -3   1   47.40    5.40
  -5  -3  -1   29.70    5.50
   5  -3   1   35.90    5.60
  -5   3  -1   45.20    5.30
   5   3   1   44.60    7.10
  -5   3  -1   27.30    6.30
   5   3   1   36.10    5.60
  -5   3  -1   37.20    5.80
   5   3   1   43.60    6.20
  -5   3  -1   33.30    4.40
  -5   3  -1   25.90    5.80
   5   3   1   31.00    5.50
  -5   3  -1   40.90    6.50
   5   3   1   55.49    8.20
   6  -3   1    7.90    5.40
   6  -3   1    6.80    4.40
  -6  -3  -1    2.70    3.50
  -6  -3  -1    0.80    3.20
  -6  -3  -1    0.40    3.60
   6  -3   1   11.60    3.40
  -6  -3  -1    9.10    4.50
   6  -3   1    5.80    2.50
   6  -3   1   12.90    5.40
  -6  -3  -1    3.10    4.00
   6  -3   1   -5.00    5.70
  -6  -3  -1   -0.30    4.00
   6  -3   1    4.20    3.70
  -6   3  -1    7.20    3.20
   6   3   1   11.00    5.70
   6   3   1    6.90    4.50
   6   3   1    6.70    3.70
   6   3   1   10.50    5.70
   6   3   1    7.80    5.80
  -6   3  -1    1.70    4.20
  -6   3  -1   11.80    4.70
  -6   3  -1    7.60    4.70
  -6   3  -1    4.90    3.80
  -6   3  -1    3.60    4.50
   6   3   1    0.90    3.50
  -6   3  -1    3.30    4.00
  -7  -3  -1    0.30    4.20
   7  -3   1   11.50    7.50
   7  -3   1    5.60    4.00
   7  -3   1   -1.20    7.30
   7  -3   1    0.30    6.00
  -7  -3  -1   -0.70    4.40
  -7  -3  -1    9.70    5.60
   7  -3   1    5.10    6.70
   7  -3   1    8.00    4.70
  -7  -3  -1   11.40    5.40
   7   3   1    7.70    6.10
  -7   3  -1   15.10    5.70
  -7   3  -1   -6.20    4.40
   7   3   1    2.90    3.70
   7   3   1    6.20    5.90
  -7   3  -1    8.90    5.20
   7   3   1  -10.40    7.00
  -7   3  -1    8.50    5.40
   7   3   1    3.20    6.90
  -7   3  -1    9.90    5.30
  -7   3  -1   -7.80    3.90
   7   3   1    8.10    5.40
   8  -3   1  275.97   20.30
   8  -3   1  306.47   17.70
   8  -3   1  320.17   21.90
  -8  -3  -1  272.77   19.80
  -8  -3  -1  326.67   21.50
   8  -3   1  311.37   23.30
  -8  -3  -1  309.47   20.90
  -8   3  -1  254.27   19.80
  -8   3  -1  298.27   20.50
   8   3   1  309.67   21.30
   8   3   1  365.26   24.50
  -8   3  -1  314.87   20.40
   8   3   1  307.17   21.20
  -8   3  -1  316.37   18.40
   8   3   1  294.47   23.10
   8   3   1  343.17   22.70
   9  -3   1  298.47   19.30
  -9  -3  -1  306.87   22.90
  -9  -3  -1  282.47   20.50
  -9  -3  -1  321.37   22.70
   9  -3   1  304.67   23.00
  -9   3  -1  293.27   22.50
  -9   3  -1  289.67   21.70
   9   3   1  274.07   22.10
   9   3   1  347.07   21.00
  -9   3  -1  304.37   21.40
 -10  -3  -1   28.20   10.20
 -10  -3  -1   -0.10    9.70
 -10  -3  -1   12.20   11.00
  10  -3   1   30.60   11.00
 -10   3  -1   29.20   10.30
  10   3   1   20.40   12.30
 -10   3  -1   14.00   10.60
  10   3   1   -2.80    8.30
 -10   3  -1   32.60   12.30
 -11  -4   1   17.90   14.30
  11  -4  -1   54.59   16.70
 -11  -4   1   46.50   14.70
 -11  -4   1   59.39   14.30
  11   4  -1   24.60   14.20
 -11   4   1   29.00   12.60
 -11   4   1   19.10   12.50
  11   4  -1   28.40   14.40
 -11   4   1    7.90   14.30
 -10  -4   1   40.00   11.10
 -10  -4   1   34.70   11.50
 -10  -4   1   64.29   13.50
  10  -4  -1   61.49   11.00
  10  -4  -1   47.10   13.90
 -10   4   1   64.49   11.80
 -10   4   1   57.59   12.30
 -10   4   1   71.19   14.20
  10   4  -1   47.20   10.80
  10   4  -1   45.00   13.20
  -9  -4   1  115.29   14.70
  -9  -4   1   80.99   12.70
  -9  -4   1  104.59   14.10
   9  -4  -1  109.99   13.90
  -9   4   1  110.29   14.80
  -9   4   1  121.19   15.20
   9   4  -1   92.49   13.20
   9   4  -1  101.59   13.60
  -9   4   1   88.69   12.60
  -8  -4   1   22.00    7.90
  -8  -4   1   24.30    7.10
   8  -4  -1   13.20    8.70
   8  -4  -1    6.80   10.00
   8  -4  -1   22.80    8.20
   8  -4  -1   21.50    6.10
   8  -4  -1    9.30    6.00
  -8  -4   1   15.80    7.20
  -8  -4   1    2.80    6.50
  -8  -4   1   21.20    7.50
  -8  -4   1   26.50    7.70
   8  -4  -1   -4.70    9.20
  -8   4   1   18.30    7.00
  -8   4   1   12.20    6.90
  -8   4   1    8.80    7.60
   8   4  -1   16.10    8.10
   8   4  -1   20.40    6.60
   8   4  -1    5.60    9.70
  -8   4   1   20.60    6.50
  -7  -4   1  171.78   12.70
  -7  -4   1  174.78   12.90
  -7  -4   1  155.18   13.10
  -7  -4   1  158.48   12.70
  -7  -4   1  138.99   12.80
   7  -4  -1  148.79   15.20
   7  -4  -1  147.49   18.70
   7  -4  -1  170.08   13.80
   7  -4  -1  152.48   11.10
   7  -4  -1  146.99   14.00
   7  -4  -1  172.58   13.20
  -7  -4   1  176.78   12.90
  -7   4   1  182.58   13.20
  -7   4   1  170.88   13.30
   7   4  -1  144.09    9.10
   7   4  -1  145.79   12.10
  -7   4   1  185.38   14.60
  -7   4   1  159.18   12.80
   7   4  -1  168.48   15.40
   7   4  -1  180.68    9.90
  -7   4   1  173.48   14.90
  -7   4   1  162.48   11.70
  -7   4   1  145.19   11.20
   7   4  -1  150.98   15.40
   7   4  -1  188.48   13.80
  -6  -4   1    5.80    3.70
  -6  -4   1   18.00    5.30
   6  -4  -1    8.10    3.60
   6  -4  -1   15.00    5.70
  -6  -4   1    7.20    4.20
   6  -4  -1    7.40    5.60
  -6  -4   1   15.40    4.60
  -6  -4   1   11.70    4.30
   6  -4  -1    9.10    3.80
   6  -4  -1   12.60    4.40
   6  -4  -1    7.30    5.20
  -6  -4   1    4.90    3.60
   6   4  -1   13.20    5.50
  -6   4   1    6.10    3.70
  -6   4   1    5.70    4.30
  -6   4   1    9.90    3.50
  -6   4   1    4.10    4.00
   6   4  -1    7.60    2.90
  -6   4   1   12.30    4.50
   6   4  -1    5.20    3.50
  -6   4   1   11.20    4.40
   6   4  -1   11.30    3.40
   6   4  -1    6.90    5.40
   6   4  -1   18.80    5.90
  -6   4   1    9.70    4.10
   6   4  -1    3.60    4.00
  -5  -4   1  152.58   12.30
  -5  -4   1  145.59   10.20
   5  -4  -1  159.68   10.40
   5  -4  -1  139.69    5.50
  -5  -4   1  149.59    9.90
  -5  -4   1  153.88    9.60
   5  -4  -1  146.39    9.20
   5  -4  -1  155.18   12.00
  -5  -4   1  142.49   10.20
   5   4  -1  134.39    7.70
  -5   4   1  165.78   11.00
  -5   4   1  135.59    9.90
  -5   4   1  166.08   10.80
  -5   4   1  136.29    8.90
   5   4  -1  160.18   10.70
  -5   4   1  138.49    9.90
   5   4  -1  147.09    9.80
  -5   4   1  150.28   10.50
   5   4  -1  124.09   10.50
  -5   4   1  141.79    9.00
   5   4  -1  136.59    8.10
   5   4  -1  166.58   11.50
   5   4  -1  148.99   10.90
  -4  -4   1   90.09    7.20
  -4  -4   1   92.09    6.90
   4  -4  -1   94.99    8.20
   4  -4  -1  111.29    6.80
   4  -4  -1  100.89    7.10
  -4  -4   1   78.49    7.10
  -4  -4   1   87.59    7.10
  -4  -4   1   90.39    7.10
  -4  -4   1   94.69    6.90
   4  -4  -1  101.89    7.90
  -4  -4   1   96.69    4.10
   4   4  -1   99.59    7.40
   4   4  -1  101.89    7.40
   4   4  -1   99.29    7.90
  -4   4   1  104.49    7.40
  -4   4   1  111.69    7.90
   4   4  -1  104.39    6.20
   4   4  -1  110.29    7.20
   4   4  -1  104.09    7.90
   4   4  -1   96.89    5.90
  -4   4   1  100.59    6.60
  -4   4   1  100.69    7.50
  -4   4   1  104.99    6.60
   4   4  -1  101.89    7.50
  -3  -4   1  343.57   15.60
  -3  -4   1  345.87   15.50
  -3  -4   1  330.07   14.70
   3  -4  -1  353.96   15.20
   3  -4  -1  339.37   15.40
   3  -4  -1  345.17   14.60
  -3  -4   1  357.36   15.30
  -3  -4   1  332.17   14.50
   3  -4  -1  359.56   16.30
   3  -4  -1  339.57   15.50
  -3   4   1  342.57   15.30
  -3   4   1  329.17   15.00
   3   4  -1  348.47   14.70
  -3   4   1  341.57   15.60
   3   4  -1  364.36   15.60
  -3   4   1  315.67   15.50
   3   4  -1  344.97   15.70
  -3   4   1  336.17   14.70
   3   4  -1  353.16   15.40
   3   4  -1  331.27   15.10
  -3   4   1  328.87   14.40
   3   4  -1  337.77   14.40
   3   4  -1  345.27   15.40
   3   4  -1  336.17   14.00
   2  -4  -1    6.00    1.50
  -2  -4   1    2.20    1.20
   2  -4  -1    8.40    2.00
   2  -4  -1    7.40    1.90
   2  -4  -1    5.10    1.20
  -2  -4   1    4.10    1.50
   2  -4  -1    6.40    2.30
  -2  -4   1    2.50    1.10
  -2  -4   1    2.90    1.50
   2  -4  -1    5.50    0.80
   2  -4  -1    7.60    1.70
  -2  -4   1    5.70    1.40
  -2   4   1    5.50    1.80
  -2   4   1    2.40    1.70
   2   4  -1    5.50    1.40
   2   4  -1   10.00    2.10
  -2   4   1    4.00    1.30
   2   4  -1    3.10    1.50
   2   4  -1    3.40    1.40
   2   4  -1    5.40    1.30
  -2   4   1    6.30    1.60
   2   4  -1    5.60    1.30
  -2   4   1    5.60    1.60
   2   4  -1    2.00    1.40
  -2   4   1    5.80    1.70
   1  -4  -1   33.80    2.20
   1  -4  -1   29.90    2.30
  -1  -4   1   27.30    2.40
  -1  -4   1   28.90    1.80
  -1  -4   1   28.20    2.30
  -1  -4   1   27.70    2.40
  -1  -4   1   32.40    2.00
   1  -4  -1   30.50    2.50
   1   4  -1   30.50    2.30
   1   4  -1   27.30    1.90
  -1   4   1   32.70    2.30
  -1   4   1   29.80    1.80
   1   4  -1   31.40    2.10
  -1   4   1   32.00    2.20
   1   4  -1   31.40    2.30
   1   4  -1   29.30    2.40
   1   4  -1   33.70    2.60
  -1   4   1   30.70    2.60
   1   4  -1   31.90    2.20
  -1   4   1   33.30    2.50
   0  -4  -1  300.07   12.40
   0  -4   1  311.87   13.00
   0  -4  -1  305.47   13.30
   0  -4  -1  314.57   11.60
   0  -4  -1  313.27   11.70
   0  -4  -1  315.07   12.50
   0  -4  -1  330.97   13.00
   0  -4   1  325.57   13.10
   0  -4  -1  329.17   13.00
   0  -4   1  336.07   12.90
   0  -4   1  353.16   12.80
   0  -4   1  323.67   12.10
   0  -4  -1  297.07   12.30
   0   4  -1  318.17   12.10
   0   4   1  321.07   11.90
   0   4  -1  339.37   12.60
   0   4   1  333.27   13.60
   0   4   1  320.67   13.10
   0   4  -1  320.87   12.60
   0   4  -1  341.57   11.60
   0   4   1  321.37   11.50
   0   4   1  332.47   12.50
   0   4  -1  311.87   12.00
   0   4  -1  321.97   11.40
   0   4  -1  348.17   13.70
   0   4   1  350.36   13.50
   0   4   1  304.07   12.50
   0   4  -1  318.07   13.00
   0   4  -1  324.97   12.90
   0   4   1  315.57   12.10
   0   4  -1  301.17   12.90
   0   4  -1  317.97   12.00
   1  -4   1 3395.66  117.59
  -1  -4  -1 3428.96  119.09
  -1  -4  -1 3408.76  117.89
   1  -4   1 3275.87  117.29
  -1  -4  -1 3479.55  118.29
  -1  -4  -1 3584.74  117.99
   1  -4   1 3216.38  117.89
  -1  -4  -1 3397.66  118.79
  -1  -4  -1 3580.14  118.09
   1  -4   1 3253.07  117.89
  -1  -4  -1 3333.17  118.29
   1  -4   1 3514.15  119.59
   1   4   1 3473.95  118.09
  -1   4  -1 3404.76  117.99
  -1   4  -1 3347.17  117.99
  -1   4  -1 3372.56  117.49
  -1   4  -1 3471.75  119.59
   1   4   1 3430.96  119.29
   1   4   1 3470.55  118.99
   1   4   1 3437.56  118.49
  -1   4  -1 3264.77  119.09
  -1   4  -1 3396.16  117.39
  -1   4  -1 3306.77  117.99
   1   4   1 3588.24  118.19
   1   4   1 3433.66  118.19
   1   4   1 3479.25  117.29
  -1   4  -1 3390.26  117.89
  -1   4  -1 3354.06  118.59
  -2  -4  -1 2071.29   71.99
  -2  -4  -1 2042.30   73.69
   2  -4   1 1948.51   72.09
  -2  -4  -1 2070.49   72.29
   2  -4   1 1964.00   72.89
   2  -4   1 2022.40   72.19
  -2  -4  -1 2093.39   72.99
  -2  -4  -1 2002.20   72.69
   2  -4   1 2057.89   71.49
   2  -4   1 2063.49   72.99
   2  -4   1 2034.20   73.29
   2  -4   1 1997.90   74.39
  -2  -4  -1 2111.49   73.59
  -2  -4  -1 1990.20   73.29
  -2  -4  -1 2109.39   72.29
  -2   4  -1 2053.49   70.79
  -2   4  -1 2098.29   72.69
   2   4   1 1992.10   71.99
   2   4   1 2056.99   72.49
   2   4   1 2008.10   72.99
  -2   4  -1 2059.09   72.89
  -2   4  -1 2107.19   73.19
  -2   4  -1 2143.89   73.49
   2   4   1 2021.60   73.49
  -2   4  -1 2152.28   74.49
   2   4   1 2025.50   73.49
   2   4   1 2002.70   72.49
  -2   4  -1 2074.49   70.59
   2   4   1 2160.78   73.99
   2   4   1 2052.49   73.39
   2   4   1 2044.50   72.99
  -2   4  -1 2029.60   72.79
  -2   4  -1 1989.70   72.29
   3  -4   1  671.23   27.00
   3  -4   1  707.43   25.80
  -3  -4  -1  690.23   27.60
  -3  -4  -1  704.53   27.40
   3  -4   1  676.93   28.10
  -3  -4  -1  681.43   28.00
   3  -4   1  660.63   27.30
   3  -4   1  679.63   29.50
   3  -4   1  693.23   27.30
  -3  -4  -1  683.33   28.00
  -3  -4  -1  684.33   28.00
  -3  -4  -1  721.13   26.30
  -3  -4  -1  714.93   26.60
   3  -4   1  715.53   28.80
  -3  -4  -1  744.83   29.00
  -3   4  -1  716.13   28.80
  -3   4  -1  690.33   27.50
  -3   4  -1  670.33   25.70
   3   4   1  705.33   29.00
   3   4   1  721.93   28.30
   3   4   1  687.13   24.20
  -3   4  -1  675.03   28.30
   3   4   1  678.13   27.60
   3   4   1  713.53   28.20
   3   4   1  711.03   29.00
  -3   4  -1  732.23   27.40
  -3   4  -1  736.73   29.50
   3   4   1  685.03   28.10
   3   4   1  687.23   26.70
  -3   4  -1  735.83   28.00
   3   4   1  651.33   27.80
   3   4   1  681.03   26.30
   4  -4   1  299.57   14.30
   4  -4   1  299.57   12.60
   4  -4   1  286.27   15.20
  -4  -4  -1  254.97   14.10
  -4  -4  -1  297.07   12.70
   4  -4   1  266.87   13.40
  -4  -4  -1  281.67   14.10
  -4  -4  -1  300.27   15.50
  -4  -4  -1  298.17   14.50
  -4  -4  -1  276.67   12.20
   4  -4   1  276.27   14.00
  -4   4  -1  290.57   16.00
   4   4   1  285.67   12.90
   4   4   1  276.67   14.20
   4   4   1  256.07   15.70
  -4   4  -1  274.87   12.50
   4   4   1  259.37   14.40
  -4   4  -1  289.67   13.60
   4   4   1  263.17   12.40
   4   4   1  276.37   15.70
   4   4   1  274.87   15.70
  -4   4  -1  277.87   15.00
   4   4   1  310.97   15.20
   4   4   1  289.87   15.40
   5  -4   1   50.69   12.30
  -5  -4  -1   56.19    7.00
   5  -4   1   46.40    6.30
  -5  -4  -1   51.19    6.70
  -5  -4  -1   63.29    7.60
  -5  -4  -1   52.59    6.80
   5  -4   1   51.89    4.90
  -5  -4  -1   49.60    6.30
   5  -4   1   58.09    5.70
  -5  -4  -1   59.69    4.60
  -5  -4  -1   62.09    7.90
   5  -4   1   56.99    7.20
  -5   4  -1   46.50    6.80
   5   4   1   38.70    6.00
   5   4   1   48.80    6.80
   5   4   1   52.49    8.10
   5   4   1   46.00    7.70
   5   4   1   59.49    8.40
   5   4   1   66.69    7.50
  -5   4  -1   65.69    8.40
  -5   4  -1   43.90    6.50
  -5   4  -1   45.60    5.90
   5   4   1   53.99    7.10
   5   4   1   54.79    5.00
  -5   4  -1   50.29    5.00
  -5   4  -1   66.59    9.00
  -6  -4  -1   -4.60    4.10
  -6  -4  -1   -2.60    3.90
   6  -4   1   -0.80    4.80
   6  -4   1    0.90    3.50
   6  -4   1    4.50    5.70
  -6  -4  -1   -5.20    3.10
  -6  -4  -1    0.00    3.40
   6  -4   1    1.00    4.40
  -6  -4  -1    5.60    4.20
   6  -4   1   -3.50    5.90
  -6  -4  -1    1.90    3.60
   6  -4   1    1.00    2.70
  -6   4  -1    3.00    4.20
  -6   4  -1   -0.90    4.00
  -6   4  -1    2.50    3.60
   6   4   1    0.30    3.30
   6   4   1    9.90    5.60
  -6   4  -1    2.70    4.00
   6   4   1    0.00    5.30
   6   4   1   -6.10    5.10
   6   4   1    1.10    5.10
   6   4   1    1.10    3.30
   6   4   1    1.30    3.50
  -6   4  -1    0.50    3.80
  -6   4  -1    0.30    3.60
   7  -4   1  983.10   44.10
   7  -4   1  896.01   44.80
  -7  -4  -1  988.50   41.80
   7  -4   1  993.50   39.50
   7  -4   1 1002.80   42.20
   7  -4   1  952.90   42.30
  -7  -4  -1  988.20   42.60
  -7  -4  -1 1039.80   44.30
   7  -4   1  967.40   44.90
  -7  -4  -1  989.70   42.10
   7   4   1 1025.70   42.00
  -7   4  -1 1006.70   42.20
  -7   4  -1 1033.60   47.40
   7   4   1  965.60   42.90
   7   4   1  990.70   44.40
  -7   4  -1  971.60   39.30
   7   4   1  806.72   43.50
   7   4   1  911.61   44.60
   7   4   1  922.41   41.00
  -7   4  -1  920.71   41.90
  -7   4  -1  967.30   47.30
   8  -4   1   15.10    6.50
  -8  -4  -1   -1.40    8.60
   8  -4   1   19.90    5.30
  -8  -4  -1   23.30    8.30
   8  -4   1   27.40    8.50
  -8  -4  -1    5.90    7.00
   8  -4   1   26.80    9.80
  -8  -4  -1   28.00    7.90
   8   4   1   13.10    7.00
  -8   4  -1   26.20    7.90
   8   4   1   19.90    6.50
  -8   4  -1   24.30    8.20
  -8   4  -1   28.00    8.40
  -8   4  -1   22.90    6.60
   8   4   1   12.00   10.30
   8   4   1   43.90   11.40
   8   4   1    9.40    9.40
  -9  -4  -1   25.90    9.20
   9  -4   1   13.00    8.40
  -9  -4  -1   36.20    8.90
  -9  -4  -1   16.40    7.30
   9  -4   1   21.00    6.70
   9   4   1   15.10    7.60
  -9   4  -1   15.20    8.40
   9   4   1   12.80    8.50
  -9   4  -1   24.10    9.60
  -9   4  -1   31.50    9.20
 -10  -4  -1   46.20   12.50
  10  -4   1   77.19   14.20
 -10  -4  -1   72.59   13.50
 -10  -4  -1   76.49   15.60
 -10   4  -1   79.99   14.90
  10   4   1   70.79   14.30
  10   4   1   70.59   12.10
 -10   4  -1   75.49   13.60
 -10   4  -1   58.69   14.40
  11  -5  -1    7.00   14.20
 -11  -5   1   24.40   14.50
 -11  -5   1   30.70   13.40
  11   5  -1   33.50   14.70
 -11   5   1   27.50   13.80
  11   5  -1    7.50   12.40
 -11   5   1   19.50   14.10
 -11   5   1   28.60   12.30
 -10  -5   1   13.30   10.80
  10  -5  -1    8.80   11.00
 -10  -5   1   -2.90    9.80
 -10  -5   1    1.30    9.10
 -10   5   1   -6.70    9.90
  10   5  -1   13.50   11.60
  10   5  -1   25.40    9.80
 -10   5   1   20.30    9.40
 -10   5   1    6.90    9.70
   9  -5  -1  589.34   31.10
  -9  -5   1  570.14   32.80
   9  -5  -1  524.75   30.80
  -9  -5   1  577.74   31.20
  -9  -5   1  571.04   30.90
   9   5  -1  568.14   30.50
   9   5  -1  559.84   32.20
  -9   5   1  612.34   31.90
  -9   5   1  532.65   31.50
  -9   5   1  562.34   31.10
  -8  -5   1   35.30    8.20
   8  -5  -1   36.10    8.50
  -8  -5   1   33.20    7.50
   8  -5  -1   39.20    7.50
   8  -5  -1   45.00   10.10
  -8  -5   1   46.10    9.30
  -8  -5   1   39.90    8.50
  -8  -5   1   40.80    9.30
  -8   5   1   30.00    8.40
   8   5  -1   33.40    7.50
  -8   5   1   44.30    9.70
   8   5  -1   11.40   11.90
   8   5  -1   37.70    8.20
  -8   5   1   33.10    7.30
   8   5  -1   21.30    9.30
  -8   5   1   28.20    7.70
  -7  -5   1  300.27   19.10
   7  -5  -1  333.57   19.00
   7  -5  -1  291.77   16.90
   7  -5  -1  317.27   20.20
   7  -5  -1  295.57   16.80
  -7  -5   1  336.97   19.10
  -7  -5   1  284.57   18.10
  -7  -5   1  315.17   18.80
  -7  -5   1  295.37   18.70
  -7  -5   1  297.67   18.20
   7   5  -1  298.77   20.20
   7   5  -1  298.37   18.90
  -7   5   1  285.97   16.50
  -7   5   1  340.97   19.90
  -7   5   1  284.67   18.20
  -7   5   1  358.56   19.70
   7   5  -1  303.47   21.00
   7   5  -1  295.37   14.90
   7   5  -1  324.07   18.50
   7   5  -1  304.97   14.60
  -6  -5   1  307.57   16.60
  -6  -5   1  329.87   18.50
   6  -5  -1  323.67   17.10
   6  -5  -1  283.57   18.20
  -6  -5   1  291.07   16.30
  -6  -5   1  305.87   17.00
  -6  -5   1  307.97   17.60
   6  -5  -1  300.77   15.80
   6  -5  -1  299.27   15.50
  -6  -5   1  273.67   16.70
   6  -5  -1  328.27   19.60
   6  -5  -1  312.37   18.80
  -6   5   1  285.97   17.30
   6   5  -1  297.97   14.40
   6   5  -1  311.37   18.90
  -6   5   1  307.37   17.10
  -6   5   1  307.37   15.80
   6   5  -1  290.57   18.10
  -6   5   1  313.87   17.90
  -6   5   1  302.27   17.50
   6   5  -1  308.07   17.10
   6   5  -1  319.27   17.80
  -6   5   1  285.87   15.20
   6   5  -1  313.37   19.20
  -6   5   1  319.87   17.50
   6   5  -1  301.77   14.20
  -5  -5   1  229.48   13.70
   5  -5  -1  257.27   15.50
  -5  -5   1  239.88   13.90
   5  -5  -1  250.27   13.60
  -5  -5   1  234.98   14.20
   5  -5  -1  237.18   12.60
   5  -5  -1  227.38   11.80
  -5  -5   1  229.88   12.90
   5  -5  -1  241.28   14.80
  -5  -5   1  236.38   13.70
  -5   5   1  223.38   13.80
   5   5  -1  229.68   13.80
  -5   5   1  253.17   14.50
   5   5  -1  240.48   14.00
   5   5  -1  225.78   11.40
   5   5  -1  233.88   14.80
   5   5  -1  247.58   13.30
   5   5  -1  243.08   14.60
  -5   5   1  236.08   13.60
   5   5  -1  242.08   13.70
  -5   5   1  236.58   12.80
   5   5  -1  249.58   11.90
  -5   5   1  250.87   12.30
  -5   5   1  256.17   14.30
   4  -5  -1   15.70    2.60
  -4  -5   1   11.20    1.10
  -4  -5   1    9.70    3.00
  -4  -5   1   17.40    3.70
  -4  -5   1    9.10    2.80
   4  -5  -1    9.70    2.90
   4  -5  -1   13.70    4.30
  -4  -5   1   15.20    3.60
   4  -5  -1   15.80    3.00
   4  -5  -1   14.60    1.60
   4  -5  -1   13.90    1.50
   4  -5  -1   13.00    4.00
  -4  -5   1   12.80    3.00
   4   5  -1   12.50    3.50
   4   5  -1   11.40    3.50
  -4   5   1   15.40    3.50
   4   5  -1    7.00    3.20
   4   5  -1   11.70    2.80
  -4   5   1   12.30    4.00
  -4   5   1   11.40    3.30
   4   5  -1   16.60    2.80
   4   5  -1    7.30    3.20
  -4   5   1   14.90    2.80
   4   5  -1   11.70    3.30
  -4   5   1    8.70    3.10
  -4   5   1   12.80    3.40
   4   5  -1    9.80    2.30
  -3  -5   1  183.28    8.80
  -3  -5   1  173.88    8.80
   3  -5  -1  156.98    9.20
   3  -5  -1  176.38    9.10
   3  -5  -1  174.18    7.50
   3  -5  -1  181.48    8.80
   3  -5  -1  175.98    9.70
  -3  -5   1  151.28    9.30
  -3  -5   1  176.28    9.60
  -3  -5   1  162.58    8.90
   3  -5  -1  172.88   10.20
   3  -5  -1  162.28    9.40
  -3  -5   1  174.38    7.10
   3  -5  -1  174.28    7.40
  -3   5   1  168.78    9.20
  -3   5   1  175.78    8.60
  -3   5   1  170.98   10.00
  -3   5   1  179.68    9.70
   3   5  -1  177.58    8.50
   3   5  -1  164.68    9.30
   3   5  -1  185.48   10.00
   3   5  -1  170.38    9.40
   3   5  -1  172.68    9.20
  -3   5   1  176.68    9.20
   3   5  -1  180.68    9.70
   3   5  -1  162.68    8.70
   3   5  -1  163.68    8.60
  -3   5   1  184.88    9.30
   2  -5  -1  117.19    6.20
   2  -5  -1  111.39    5.60
  -2  -5   1  120.59    6.40
  -2  -5   1  116.39    5.40
   2  -5  -1  115.19    5.50
  -2  -5   1  111.19    5.70
   2  -5  -1  105.89    6.10
  -2  -5   1  112.09    5.90
   2  -5  -1  115.59    7.00
   2  -5  -1  113.29    5.90
   2  -5  -1  119.39    6.90
  -2  -5   1  107.69    6.50
  -2  -5   1  113.49    5.80
  -2   5   1  106.39    6.80
   2   5  -1  110.29    6.30
   2   5  -1  107.09    6.20
   2   5  -1  110.19    6.00
  -2   5   1  105.09    5.90
  -2   5   1  118.29    6.20
   2   5  -1  112.09    6.10
  -2   5   1  121.29    6.50
   2   5  -1  114.49    6.70
  -2   5   1  119.99    6.20
   2   5  -1  107.29    5.90
  -2   5   1  114.69    6.60
   2   5  -1  107.29    5.70
  -1  -5   1   56.29    3.60
   1  -5  -1   58.29    2.80
   1  -5  -1   51.89    2.70
   1  -5  -1   62.89    3.80
  -1  -5   1   51.49    2.60
  -1  -5   1   54.89    3.20
   1  -5  -1   54.59    3.30
  -1  -5   1   52.39    3.20
   1  -5  -1   58.79    3.50
  -1  -5   1   51.39    3.70
  -1  -5   1   54.59    2.50
   1  -5  -1   52.09    3.80
   1   5  -1   54.89    3.60
   1   5  -1   59.49    3.20
  -1   5   1   51.59    3.10
  -1   5   1   51.59    3.00
   1   5  -1   51.39    3.00
   1   5  -1   58.09    4.50
   1   5  -1   54.19    3.60
  -1   5   1   56.49    3.70
  -1   5   1   54.49    3.40
  -1   5   1   62.39    4.30
   1   5  -1   52.99    3.70
   1   5  -1   54.89    2.90
   1   5  -1   52.39    3.50
  -1   5   1   54.59    4.10
  -1   5   1   59.99    4.10
   0  -5  -1  108.39    5.50
   0  -5   1  129.09    6.10
   0  -5   1   98.79    4.80
   0  -5   1  115.39    6.10
   0  -5   1  108.39    5.20
   0  -5  -1  101.19    5.20
   0  -5  -1  112.89    5.70
   0  -5  -1  115.99    6.40
   0  -5   1  107.29    5.70
   0  -5  -1  116.79    5.90
   0   5   1  113.99    4.80
   0   5  -1  109.39    6.60
   0   5   1  110.19    4.70
   0   5   1  106.19    6.10
   0   5   1  107.09    6.20
   0   5  -1  107.09    5.90
   0   5  -1  109.29    5.10
   0   5   1  110.09    5.60
   0   5   1  111.19    6.10
   0   5  -1  113.69    5.80
   0   5  -1  109.59    6.00
   0   5   1  103.39    5.60
   0   5  -1  110.69    4.70
   0   5   1  110.59    6.30
   0   5   1  116.79    6.10
   0   5   1  113.79    4.70
   0   5  -1  117.39    5.50
   0   5  -1  115.09    6.50
   0   5  -1  109.69    4.70
   0   5   1   99.19    5.20
   1  -5   1  960.80   34.30
  -1  -5  -1  917.51   33.60
  -1  -5  -1  925.71   34.50
   1  -5   1  917.71   34.00
   1  -5   1  937.81   32.80
  -1  -5  -1  948.81   35.50
  -1  -5  -1  928.61   34.50
  -1  -5  -1  943.81   34.40
   1  -5   1  939.01   36.10
   1  -5   1  995.10   34.30
  -1  -5  -1  947.81   34.70
  -1  -5  -1  961.60   34.40
  -1  -5  -1  929.61   33.80
   1  -5   1  931.71   35.60
   1   5   1  963.10   35.80
  -1   5  -1  961.70   35.90
   1   5   1  905.11   34.70
  -1   5  -1  930.51   33.70
   1   5   1  969.10   34.30
  -1   5  -1  954.10   34.30
  -1   5  -1  930.31   34.10
  -1   5  -1  932.11   33.60
   1   5   1  902.21   35.20
   1   5   1  967.10   34.60
  -1   5  -1  947.91   35.10
  -1   5  -1  950.90   34.90
   1   5   1  932.61   34.40
  -1   5  -1  933.61   34.10
   1   5   1  923.21   35.20
  -1   5  -1  989.10   36.10
  -1   5  -1  894.71   33.30
   1   5   1  963.90   33.40
   1   5   1  958.00   33.80
   1   5   1  922.71   34.30
  -2  -5  -1  398.66   15.60
  -2  -5  -1  386.16   16.80
   2  -5   1  363.16   16.40
   2  -5   1  367.86   15.40
  -2  -5  -1  401.06   16.70
   2  -5   1  395.96   15.30
   2  -5   1  372.86   15.10
  -2  -5  -1  370.76   16.70
  -2  -5  -1  390.36   15.50
  -2  -5  -1  372.36   16.70
   2  -5   1  368.06   16.30
   2  -5   1  389.66   17.90
  -2  -5  -1  377.16   15.90
   2  -5   1  380.56   15.90
  -2  -5  -1  364.26   15.70
  -2  -5  -1  387.86   15.90
   2   5   1  396.36   16.80
  -2   5  -1  385.26   14.20
   2   5   1  406.56   16.90
  -2   5  -1  384.06   14.00
   2   5   1  369.66   14.20
  -2   5  -1  369.16   14.30
   2   5   1  369.66   15.50
   2   5   1  384.76   16.20
   2   5   1  381.16   16.70
   2   5   1  373.46   16.60
  -2   5  -1  383.66   16.50
   2   5   1  400.76   17.20
  -2   5  -1  397.36   15.60
  -2   5  -1  423.76   18.10
  -2   5  -1  386.46   16.20
   2   5   1  370.26   15.50
   2   5   1  368.36   15.90
  -2   5  -1  405.96   16.40
  -2   5  -1  393.26   15.60
   3  -5   1   42.00    6.20
   3  -5   1   24.20    4.40
   3  -5   1   28.80    4.50
  -3  -5  -1   31.10    3.90
  -3  -5  -1   27.70    4.10
   3  -5   1   23.90    2.40
   3  -5   1   24.20    3.90
  -3  -5  -1   28.60    4.20
  -3  -5  -1   35.80    4.60
  -3  -5  -1   35.70    4.50
  -3  -5  -1   33.60    4.80
   3  -5   1   25.10    3.30
   3  -5   1   31.20    3.80
  -3  -5  -1   38.00    3.20
  -3  -5  -1   29.00    3.50
  -3   5  -1   23.30    3.40
  -3   5  -1   24.50    2.30
   3   5   1   31.40    4.90
  -3   5  -1   27.80    1.70
   3   5   1   29.00    4.40
   3   5   1   30.80    3.60
  -3   5  -1   20.00    4.30
   3   5   1   27.10    3.40
   3   5   1   27.90    1.50
  -3   5  -1   28.00    3.90
  -3   5  -1   31.90    4.50
  -3   5  -1   26.40    1.60
  -3   5  -1   31.30    4.30
  -3   5  -1   29.40    4.70
   3   5   1   36.80    5.10
   3   5   1   30.60    4.30
   3   5   1   25.70    4.20
  -3   5  -1   34.00    4.20
   3   5   1   34.70    4.50
   3   5   1   24.20    3.70
  -4  -5  -1  297.87   13.30
   4  -5   1  302.67   14.80
   4  -5   1  293.27   14.70
  -4  -5  -1  328.57   16.50
   4  -5   1  310.47   14.50
  -4  -5  -1  316.67   13.80
  -4  -5  -1  296.57   15.70
   4  -5   1  305.07   13.20
   4  -5   1  297.67   15.60
  -4  -5  -1  332.47   15.40
  -4  -5  -1  294.57   16.90
  -4  -5  -1  296.17   15.00
  -4   5  -1  286.67   15.10
  -4   5  -1  305.07   14.80
   4   5   1  299.77   15.50
   4   5   1  302.87   16.00
   4   5   1  292.07   13.90
   4   5   1  303.97   15.80
  -4   5  -1  332.17   16.30
   4   5   1  309.17   13.70
   4   5   1  326.47   16.10
  -4   5  -1  294.07   13.10
   4   5   1  333.67   17.10
  -4   5  -1  321.87   17.20
   4   5   1  285.87   16.60
   4   5   1  303.47   15.70
   5  -5   1   56.59    6.80
   5  -5   1   67.59    5.40
  -5  -5  -1   73.89    5.30
   5  -5   1   60.89    9.10
  -5  -5  -1   74.59    8.30
  -5  -5  -1   64.49    6.70
  -5  -5  -1   77.19    8.50
   5  -5   1   60.09    6.90
  -5  -5  -1   74.09    8.30
  -5  -5  -1   65.39    8.50
   5  -5   1   72.79    6.30
  -5  -5  -1   74.29    7.20
  -5   5  -1   65.39    8.40
   5   5   1   59.89    9.00
  -5   5  -1   67.39    8.30
  -5   5  -1   68.19    6.90
   5   5   1   70.19    8.40
   5   5   1   65.39    8.80
   5   5   1   75.99    8.60
   5   5   1   95.99   10.50
   5   5   1   78.69    6.10
  -5   5  -1   77.09    9.50
  -5   5  -1   64.49    6.50
   5   5   1   46.30    7.80
  -5   5  -1   77.09    5.70
  -5   5  -1   61.39    7.60
   5   5   1   92.09    7.90
   5   5   1   73.79    7.20
  -6  -5  -1    9.00    4.70
  -6  -5  -1    9.10    4.60
  -6  -5  -1   12.80    5.10
   6  -5   1   12.90    7.20
  -6  -5  -1   12.80    5.20
  -6  -5  -1   12.30    4.60
   6  -5   1   13.00    4.90
   6  -5   1   16.80    6.30
   6  -5   1   26.50    7.10
   6  -5   1   13.20    4.10
  -6  -5  -1    7.80    4.60
   6  -5   1   10.20    3.20
   6   5   1    1.80    5.60
  -6   5  -1   14.90    5.80
  -6   5  -1    9.20    5.00
   6   5   1   17.20    7.20
  -6   5  -1   14.50    3.60
  -6   5  -1   12.60    4.50
  -6   5  -1    2.90    4.30
  -6   5  -1   13.70    4.70
   6   5   1   11.10    4.60
   6   5   1    5.80    3.70
   6   5   1   12.30    6.50
  -6   5  -1    9.10    5.10
   6   5   1    9.90    5.00
  -7  -5  -1  313.47   20.20
   7  -5   1  343.67   16.70
   7  -5   1  275.47   18.00
   7  -5   1  313.37   19.20
  -7  -5  -1  308.77   19.30
   7  -5   1  318.97   21.20
   7  -5   1  361.76   22.40
  -7  -5  -1  310.67   18.60
  -7  -5  -1  260.47   18.60
  -7  -5  -1  301.27   21.40
   7   5   1  339.47   22.20
  -7   5  -1  298.67   18.70
   7   5   1  310.97   18.90
   7   5   1  320.47   19.50
  -7   5  -1  318.97   22.60
   7   5   1  303.57   22.20
  -7   5  -1  290.67   27.00
  -7   5  -1  314.87   16.30
   7   5   1  309.17   19.60
   7   5   1  293.47   21.50
  -8  -5  -1   -3.50    6.70
   8  -5   1   -8.00    8.60
  -8  -5  -1    0.00    7.10
   8  -5   1    8.80    6.30
  -8  -5  -1    1.20    7.20
   8  -5   1    0.90    4.50
   8   5   1   20.90   10.40
  -8   5  -1   -7.60    5.70
   8   5   1    2.00    6.30
   8   5   1   -6.60    8.30
  -8   5  -1    0.80    6.60
  -8   5  -1   -6.90    5.80
   8   5   1    4.50    5.50
   8   5   1  -18.00    8.90
  -9  -5  -1  128.39   16.00
  -9  -5  -1  107.89   14.70
  -9  -5  -1   77.09   12.60
   9  -5   1   80.69   13.60
  -9   5  -1  109.59   14.80
   9   5   1   99.89   15.00
  -9   5  -1  107.79   14.80
   9   5   1   96.79   12.50
  -9   5  -1   98.49   13.50
 -10  -5  -1    8.70   11.40
 -10  -5  -1   -1.90    9.20
 -10  -5  -1    5.00    9.50
  10  -5   1    0.70    9.90
  10   5   1   -9.60    9.60
 -10   5  -1    9.10   10.00
 -10   5  -1    4.20    9.00
  10   5   1   -8.50   10.80
 -10   5  -1    6.20   10.10
 -10  -6   1    8.20    8.60
  10  -6  -1    0.80    9.80
 -10  -6   1   -2.00   10.70
  10   6  -1   -6.80   10.70
  10   6  -1   -3.50    8.90
 -10   6   1   14.60    9.30
 -10   6   1    0.90    9.10
 -10   6   1   -4.30    8.00
   9  -6  -1    5.50    6.30
   9  -6  -1   15.30    8.10
  -9  -6   1    4.00    7.50
  -9  -6   1    1.30    7.20
  -9   6   1    2.80    6.80
  -9   6   1    1.40    7.50
   9   6  -1    2.50    7.00
   9   6  -1   -6.80    7.40
   9   6  -1  -11.60   13.80
  -9   6   1   -0.40    8.20
  -8  -6   1   42.60    8.70
  -8  -6   1   27.10    8.40
   8  -6  -1   30.90   11.10
  -8  -6   1   27.90    7.50
   8  -6  -1   46.60    7.70
  -8  -6   1   37.10    8.60
  -8  -6   1   53.39    9.70
   8   6  -1   16.00   10.30
   8   6  -1   25.20    7.40
   8   6  -1   38.70    8.90
  -8   6   1   35.60    8.40
  -8   6   1   31.80    7.50
  -8   6   1   45.70    9.30
  -8   6   1   36.60    8.90
   8   6  -1    9.70   11.30
  -7  -6   1  180.88   14.40
  -7  -6   1  204.08   14.20
  -7  -6   1  186.38   14.20
   7  -6  -1  189.58   13.00
   7  -6  -1  222.08   12.90
  -7  -6   1  189.28   13.90
  -7  -6   1  187.18   14.70
   7  -6  -1  177.98   16.20
   7  -6  -1  199.48   19.90
  -7  -6   1  202.28   13.90
   7  -6  -1  179.58   16.20
   7  -6  -1  213.98   14.70
  -7   6   1  206.58   15.40
  -7   6   1  177.58   12.60
   7   6  -1  198.68   17.10
  -7   6   1  203.58   14.70
   7   6  -1  199.88   11.70
  -7   6   1  202.88   15.00
   7   6  -1  208.88   14.50
   7   6  -1  215.78   15.20
   7   6  -1  180.38   11.00
  -7   6   1  186.08   14.80
   7   6  -1  207.08   17.80
   7   6  -1  168.58   16.30
   6  -6  -1   82.29    7.10
   6  -6  -1   59.49    8.70
  -6  -6   1   64.29    7.50
   6  -6  -1   62.89    8.10
  -6  -6   1   80.09    9.00
  -6  -6   1   70.39    8.90
   6  -6  -1   85.69   11.50
  -6  -6   1   66.69    8.60
  -6  -6   1   70.59    8.90
   6  -6  -1   71.69    7.20
  -6  -6   1   70.19    8.50
   6  -6  -1   88.99   10.50
  -6   6   1   69.09    8.80
   6   6  -1   85.49    9.80
   6   6  -1   64.59   10.00
  -6   6   1   80.09    9.60
  -6   6   1   66.89    8.90
  -6   6   1   84.69    9.60
   6   6  -1   71.59    9.50
  -6   6   1   76.89    7.20
   6   6  -1   65.59    6.60
  -6   6   1   76.29    8.10
  -6   6   1   83.19    8.60
   6   6  -1   73.59    9.90
   6   6  -1   75.89    6.60
   6   6  -1   82.29    7.90
   5  -6  -1   19.20    4.90
   5  -6  -1   19.20    3.60
  -5  -6   1   23.50    4.30
  -5  -6   1   20.20    5.00
   5  -6  -1   31.80    6.50
   5  -6  -1   16.90    3.70
  -5  -6   1   25.70    4.80
   5  -6  -1   23.00    4.70
  -5  -6   1   24.00    4.90
  -5  -6   1   17.00    4.50
   5   6  -1   27.60    4.70
   5   6  -1   25.20    4.00
  -5   6   1   16.90    4.60
  -5   6   1   22.40    4.80
  -5   6   1   20.90    4.50
   5   6  -1   24.30    3.70
  -5   6   1   29.40    5.50
  -5   6   1   23.00    5.20
   5   6  -1   19.40    4.20
   5   6  -1   20.40    5.10
  -5   6   1   25.30    4.10
   5   6  -1   26.50    5.60
   5   6  -1   23.30    5.90
   5   6  -1   23.10    4.60
   4  -6  -1  458.75   19.00
   4  -6  -1  417.96   19.40
   4  -6  -1  427.56   18.20
  -4  -6   1  423.56   19.70
   4  -6  -1  391.76   21.90
   4  -6  -1  404.36   19.30
  -4  -6   1  412.16   18.30
   4  -6  -1  407.06   15.50
  -4  -6   1  410.36   18.70
  -4  -6   1  415.56   14.80
  -4  -6   1  415.86   18.40
   4  -6  -1  414.96   16.60
   4   6  -1  432.86   18.10
   4   6  -1  398.46   19.70
  -4   6   1  411.46   18.80
  -4   6   1  445.36   18.90
  -4   6   1  430.06   19.30
   4   6  -1  391.36   18.20
   4   6  -1  385.46   19.20
   4   6  -1  404.46   19.40
   4   6  -1  427.66   19.50
  -4   6   1  409.46   19.30
   4   6  -1  418.26   19.50
   4   6  -1  414.26   17.50
  -4   6   1  409.16   17.70
  -3  -6   1   -4.00    1.70
   3  -6  -1   -1.40    1.20
   3  -6  -1    1.70    1.70
  -3  -6   1   -0.30    0.80
   3  -6  -1   -0.20    0.90
   3  -6  -1    0.40    1.70
  -3  -6   1   -0.50    1.50
  -3  -6   1    2.30    1.60
   3  -6  -1    0.70    0.70
  -3  -6   1   -2.50    1.40
  -3  -6   1    0.30    1.30
   3  -6  -1   -0.80    1.30
   3  -6  -1    4.00    2.20
   3  -6  -1    1.00    2.20
   3  -6  -1    1.90    1.00
  -3   6   1    3.20    1.90
   3   6  -1    2.60    1.40
   3   6  -1    0.90    1.70
   3   6  -1    2.20    1.80
   3   6  -1    2.40    1.80
   3   6  -1    2.40    1.50
  -3   6   1    1.50    1.50
  -3   6   1    2.80    2.00
   3   6  -1    3.50    2.10
   3   6  -1    2.00    2.10
   3   6  -1    0.70    1.40
  -3   6   1    0.90    1.30
  -3   6   1    2.30    2.20
  -3   6   1   -0.40    1.60
   2  -6  -1    5.60    2.30
   2  -6  -1    5.90    1.80
   2  -6  -1    5.00    1.90
   2  -6  -1    4.40    1.40
  -2  -6   1    5.00    1.70
   2  -6  -1    5.20    1.40
  -2  -6   1    2.80    1.50
  -2  -6   1    3.90    1.20
  -2  -6   1    3.20    1.20
   2  -6  -1    8.70    2.30
  -2  -6   1    5.50    1.40
   2  -6  -1    8.90    1.50
   2  -6  -1    5.90    1.40
   2   6  -1    3.20    1.30
   2   6  -1    5.00    1.70
   2   6  -1    5.40    1.80
   2   6  -1    4.80    1.40
  -2   6   1    3.70    1.40
   2   6  -1    1.20    1.30
  -2   6   1    6.40    2.00
   2   6  -1    6.80    2.00
   2   6  -1    3.60    1.60
  -2   6   1    5.00    1.60
  -2   6   1    2.70    1.80
   2   6  -1    4.30    2.40
  -2   6   1    7.10    1.70
  -2   6   1    8.40    1.70
  -2   6   1    2.70    2.00
   1  -6  -1  343.97   13.90
  -1  -6   1  352.16   14.10
   1  -6  -1  320.47   13.10
   1  -6  -1  353.16   15.20
   1  -6  -1  342.87   13.60
   1  -6  -1  365.76   15.30
  -1  -6   1  324.77   13.30
   1  -6  -1  354.46   14.50
  -1  -6   1  380.86   15.60
  -1  -6   1  329.77   14.10
   1  -6  -1  327.77   13.90
   1   6  -1  343.47   13.10
   1   6  -1  334.57   12.70
   1   6  -1  342.37   15.10
  -1   6   1  324.67   12.80
  -1   6   1  345.57   13.90
   1   6  -1  316.97   12.70
  -1   6   1  336.17   14.80
  -1   6   1  336.57   14.50
  -1   6   1  331.27   14.50
   1   6  -1  360.36   15.30
   1   6  -1  326.87   14.20
   1   6  -1  332.57   13.30
   1   6  -1  359.56   14.20
  -1   6   1  335.77   13.30
   1   6  -1  343.57   14.20
   0  -6  -1   46.30    4.00
   0  -6   1   45.00    4.10
   0  -6   1   39.80    2.90
   0  -6  -1   38.60    3.30
   0  -6  -1   38.90    3.10
   0  -6   1   41.80    2.40
   0  -6   1   39.70    3.30
   0  -6  -1   33.90    3.10
   0  -6  -1   36.20    2.70
   0   6   1   37.50    3.60
   0   6  -1   42.80    3.70
   0   6  -1   41.80    3.30
   0   6   1   37.40    2.90
   0   6  -1   37.50    2.10
   0   6  -1   43.80    3.50
   0   6   1   42.30    3.40
   0   6   1   36.60    2.30
   0   6   1   36.10    2.10
   0   6   1   40.60    3.30
   0   6  -1   40.10    4.20
   0   6  -1   44.40    3.50
   0   6   1   35.90    3.30
   0   6   1   40.40    3.50
   0   6   1   39.50    4.40
   0   6  -1   40.10    2.80
   0   6  -1   38.90    4.00
   0   6   1   37.10    3.60
   0   6  -1   39.10    2.20
   0   6  -1   39.30    3.00
   0   6   1   36.80    2.50
   1  -6   1  808.02   31.10
   1  -6   1  933.91   33.30
  -1  -6  -1  865.21   31.80
  -1  -6  -1  803.12   32.30
   1  -6   1  831.62   30.70
  -1  -6  -1  837.32   31.20
   1  -6   1  879.91   32.40
  -1  -6  -1  850.01   31.30
   1  -6   1  890.81   32.20
   1  -6   1  837.92   32.60
  -1  -6  -1  821.22   31.20
  -1  -6  -1  832.52   30.10
  -1  -6  -1  837.22   32.60
   1  -6   1  824.22   32.20
  -1   6  -1  855.01   30.80
   1   6   1  812.02   30.90
  -1   6  -1  834.02   32.80
  -1   6  -1  856.81   33.10
  -1   6  -1  859.91   30.20
   1   6   1  828.22   32.40
  -1   6  -1  836.52   30.50
  -1   6  -1  831.32   31.30
  -1   6  -1  831.22   29.90
  -1   6  -1  842.62   30.70
   1   6   1  832.72   32.30
  -1   6  -1  852.81   31.20
   1   6   1  845.72   31.40
   1   6   1  867.91   30.90
   1   6   1  854.01   30.90
  -1   6  -1  850.21   32.20
   1   6   1  839.02   30.20
   1   6   1  843.72   31.30
   1   6   1  838.92   31.80
   1   6   1  832.32   32.60
  -1   6  -1  850.71   30.80
  -2  -6  -1   11.30    2.30
  -2  -6  -1    8.30    1.70
  -2  -6  -1   12.90    2.90
   2  -6   1    9.40    2.30
   2  -6   1   14.40    2.70
  -2  -6  -1   11.80    2.80
  -2  -6  -1   10.20    2.30
   2  -6   1    4.80    2.80
  -2  -6  -1   15.30    2.50
  -2  -6  -1    9.40    2.80
   2  -6   1   14.90    2.00
  -2  -6  -1   14.10    2.30
   2  -6   1    8.80    2.40
   2  -6   1    9.50    1.90
   2  -6   1   11.40    2.10
  -2   6  -1    9.00    3.00
  -2   6  -1   14.10    1.70
  -2   6  -1   11.60    2.90
   2   6   1    9.70    2.50
   2   6   1   10.50    2.40
  -2   6  -1   11.20    1.30
   2   6   1    9.90    2.20
   2   6   1   11.10    2.10
   2   6   1    9.50    1.60
   2   6   1   10.10    2.70
  -2   6  -1    9.30    1.90
  -2   6  -1   11.10    2.40
  -2   6  -1   10.70    2.40
   2   6   1   15.00    2.60
   2   6   1   11.80    2.80
  -2   6  -1   14.20    2.20
  -2   6  -1   13.40    1.80
   2   6   1   12.90    2.80
  -2   6  -1   12.20    3.40
   2   6   1    4.40    2.70
  -3  -6  -1   30.10    4.60
  -3  -6  -1   38.50    4.40
   3  -6   1   32.00    4.40
  -3  -6  -1   29.70    4.40
   3  -6   1   23.30    5.30
  -3  -6  -1   34.90    4.20
   3  -6   1   29.60    3.60
   3  -6   1   30.70    2.60
  -3  -6  -1   29.90    4.00
   3  -6   1   31.70    4.60
   3  -6   1   29.50    4.40
  -3  -6  -1   32.60    4.70
   3  -6   1   22.70    3.10
  -3  -6  -1   32.50    4.00
  -3  -6  -1   33.30    3.70
  -3   6  -1   32.80    4.80
  -3   6  -1   31.20    2.00
  -3   6  -1   33.10    5.40
   3   6   1   34.60    4.20
   3   6   1   29.00    2.00
   3   6   1   38.00    5.40
  -3   6  -1   42.30    4.90
   3   6   1   29.10    3.40
   3   6   1   24.20    4.00
   3   6   1   22.00    4.40
  -3   6  -1   30.70    2.20
   3   6   1   25.20    4.70
  -3   6  -1   30.70    3.90
  -3   6  -1   25.70    3.90
  -3   6  -1   37.70    4.90
  -3   6  -1   28.90    2.50
   3   6   1   30.90    4.10
   3   6   1   30.30    4.50
   3   6   1   25.10    4.20
  -3   6  -1   31.90    3.90
  -4  -6  -1  278.47   13.90
  -4  -6  -1  274.37   14.70
   4  -6   1  291.07   13.20
  -4  -6  -1  270.47   14.80
   4  -6   1  284.27   14.20
   4  -6   1  281.17   13.70
  -4  -6  -1  261.97   14.80
  -4  -6  -1  275.97   13.00
  -4  -6  -1  277.57   12.70
   4  -6   1  283.57   12.10
  -4  -6  -1  258.37   13.90
  -4  -6  -1  286.27   14.50
   4  -6   1  274.87   14.60
   4   6   1  281.07   14.60
   4   6   1  278.97   14.80
   4   6   1  262.37   13.10
  -4   6  -1  277.17   11.90
   4   6   1  265.47   14.50
  -4   6  -1  256.37   14.10
   4   6   1  274.67   15.60
   4   6   1  244.88   12.70
   4   6   1  261.87   14.70
  -4   6  -1  272.67   16.00
  -4   6  -1  288.37   14.90
   4   6   1  286.27   14.90
  -4   6  -1  271.97   13.90
   4   6   1  273.27   15.90
  -5  -6  -1  220.08   13.70
   5  -6   1  223.98   12.60
  -5  -6  -1  219.78   13.00
  -5  -6  -1  231.98   13.40
   5  -6   1  213.88   15.40
  -5  -6  -1  215.18   13.40
   5  -6   1  238.28   12.40
  -5  -6  -1  189.38   15.10
   5  -6   1  240.08   15.40
   5  -6   1  228.58   11.10
  -5  -6  -1  220.38   11.10
  -5  -6  -1  238.58   15.10
   5  -6   1  231.88   13.00
  -5   6  -1  199.58   12.50
  -5   6  -1  213.88   14.00
  -5   6  -1  225.58   14.70
  -5   6  -1  215.58   10.90
   5   6   1  236.28   12.10
   5   6   1  209.48   13.50
  -5   6  -1  229.48   13.00
  -5   6  -1  192.08   14.60
   5   6   1  215.18   13.70
   5   6   1  211.68   14.40
   5   6   1  216.68   15.00
  -5   6  -1  227.98   13.50
   5   6   1  226.88   14.30
   5   6   1  210.38   13.40
   5   6   1  222.48   11.60
  -6  -6  -1  163.38   12.60
   6  -6   1  173.48   12.00
   6  -6   1  164.28   14.10
  -6  -6  -1  177.28    9.70
   6  -6   1  161.18   10.00
  -6  -6  -1  185.78   13.80
  -6  -6  -1  169.08   12.10
  -6  -6  -1  177.48   12.90
  -6  -6  -1  167.38   12.70
   6  -6   1  144.09   14.80
   6  -6   1  183.78   11.80
   6  -6   1  126.89   13.00
   6  -6   1  159.98   11.10
  -6  -6  -1  170.48   12.40
  -6   6  -1  203.08   14.80
  -6   6  -1  173.88   14.00
   6   6   1  187.98   15.10
  -6   6  -1  171.38   10.10
   6   6   1  163.38   14.60
  -6   6  -1  183.78   13.30
   6   6   1  176.88   14.10
   6   6   1  186.48   13.50
  -6   6  -1  200.78   13.20
   6   6   1  183.08   12.80
   6   6   1  173.08   12.50
   6   6   1  162.58   10.30
  -6   6  -1  173.78   12.70
   7  -6   1  288.27   15.50
   7  -6   1  299.27   19.60
  -7  -6  -1  260.67   17.50
   7  -6   1  287.27   16.40
  -7  -6  -1  284.67   18.30
   7  -6   1  291.27   17.90
  -7  -6  -1  286.77   19.20
  -7  -6  -1  297.67   17.90
  -7  -6  -1  309.27   18.60
  -7   6  -1  280.87   19.10
  -7   6  -1  280.77   15.20
   7   6   1  246.68   20.00
  -7   6  -1  267.97   18.50
   7   6   1  283.17   19.20
   7   6   1  306.57   19.00
  -7   6  -1  310.17   18.60
   7   6   1  294.67   21.20
   7   6   1  290.67   18.10
   7   6   1  284.07   20.10
   8  -6   1   79.49    8.70
   8  -6   1   55.99    9.70
  -8  -6  -1   58.59   10.80
  -8  -6  -1   50.19    9.80
  -8  -6  -1   80.59   13.70
   8  -6   1   91.99   13.80
   8   6   1   58.99   13.80
  -8   6  -1  109.19   13.50
  -8   6  -1   85.09   12.10
   8   6   1   71.99   10.40
  -8   6  -1   64.79   11.50
   8   6   1   77.39   14.00
   8   6   1   62.69   11.10
  -9  -6  -1    8.40    7.40
  -9  -6  -1    9.20    7.60
   9  -6   1    1.70    7.20
  -9  -6  -1    0.50    8.30
   9   6   1   -3.50    8.30
  -9   6  -1   -1.00    7.10
  -9   6  -1    6.00    8.10
   9   6   1    5.50    8.40
  -9   6  -1   -1.80    7.60
  10  -6   1   13.80   10.30
 -10  -6  -1   25.70   11.10
 -10  -6  -1   30.00   11.90
 -10  -6  -1   13.80   10.80
 -10   6  -1   20.60   10.20
 -10   6  -1   21.00   11.60
 -10   6  -1   28.70   11.50
  10   6   1   17.90   12.00
  10   6   1   23.60   10.80
 -10  -7   1   20.10   11.20
 -10  -7   1   24.70   11.80
  10  -7  -1   18.60   10.90
  10   7  -1   18.40   11.20
 -10   7   1   31.20   12.00
  10   7  -1   31.00   11.80
 -10   7   1   37.00   11.20
 -10   7   1   50.59   12.50
  -9  -7   1   40.30   12.70
   9  -7  -1   54.19    9.40
  -9  -7   1   49.80   10.60
   9  -7  -1   53.39   11.00
   9   7  -1   40.70   10.10
  -9   7   1   45.00   10.50
   9   7  -1   37.10   13.80
   9   7  -1   41.10   10.20
  -9   7   1   63.49   11.50
  -9   7   1   38.30    9.40
   8  -7  -1  213.88   17.30
  -8  -7   1  173.28   19.20
  -8  -7   1  191.28   15.10
   8  -7  -1  183.48   17.70
   8  -7  -1  194.08   14.00
  -8  -7   1  212.98   16.70
  -8  -7   1  224.08   17.40
  -8  -7   1  254.57   17.90
  -8   7   1  215.28   17.10
  -8   7   1  191.08   14.10
   8   7  -1  171.48   17.60
   8   7  -1  247.28   18.10
   8   7  -1  166.98   19.70
  -8   7   1  191.08   15.80
   8   7  -1  200.98   22.50
  -8   7   1  214.78   16.30
  -7  -7   1  386.76   23.80
   7  -7  -1  381.76   20.80
   7  -7  -1  282.87   21.30
   7  -7  -1  362.76   21.80
   7  -7  -1  369.86   18.10
   7  -7  -1  381.36   23.90
  -7  -7   1  356.56   19.80
  -7  -7   1  379.56   20.60
  -7  -7   1  388.86   21.60
  -7  -7   1  367.96   20.20
   7  -7  -1  379.46   18.90
  -7   7   1  409.26   21.80
  -7   7   1  356.86   18.60
   7   7  -1  331.77   20.30
   7   7  -1  322.97   23.70
  -7   7   1  389.16   20.00
  -7   7   1  359.96   21.20
   7   7  -1  352.26   21.30
  -7   7   1  380.56   21.30
  -7   7   1  350.16   22.90
   7   7  -1  392.16   23.90
   7   7  -1  309.37   22.10
   6  -7  -1  405.86   23.10
   6  -7  -1  404.46   20.30
  -6  -7   1  365.36   19.40
  -6  -7   1  387.76   21.00
   6  -7  -1  399.76   21.40
   6  -7  -1  392.86   17.80
  -6  -7   1  409.16   21.60
   6  -7  -1  400.76   19.00
   6  -7  -1  413.66   22.30
  -6  -7   1  379.26   19.70
  -6  -7   1  398.56   20.30
   6   7  -1  452.35   22.00
   6   7  -1  389.16   21.10
   6   7  -1  396.26   18.40
  -6   7   1  385.76   20.40
   6   7  -1  376.26   19.70
  -6   7   1  399.96   21.30
   6   7  -1  387.46   20.90
  -6   7   1  374.36   20.60
   6   7  -1  382.36   22.40
   6   7  -1  442.86   23.30
   6   7  -1  382.36   19.20
  -6   7   1  415.46   21.50
  -6   7   1  363.06   18.20
  -6   7   1  359.46   20.60
  -5  -7   1   53.99    6.80
   5  -7  -1   44.40    2.30
   5  -7  -1   49.70    7.20
   5  -7  -1   46.20    7.90
   5  -7  -1   40.60    4.30
   5  -7  -1   40.40    5.70
  -5  -7   1   33.80    5.20
  -5  -7   1   38.40    6.20
  -5  -7   1   50.49    6.80
  -5  -7   1   42.20    6.40
   5  -7  -1   45.40    5.40
   5  -7  -1   41.90    2.40
   5   7  -1   57.19    7.40
  -5   7   1   40.50    6.10
  -5   7   1   41.40    6.20
   5   7  -1   33.10    6.40
   5   7  -1   44.20    5.20
  -5   7   1   44.50    5.40
  -5   7   1   34.10    5.60
   5   7  -1   52.29    7.60
  -5   7   1   46.10    6.50
  -5   7   1   59.89    7.80
   5   7  -1   34.10    5.00
   5   7  -1   50.29    6.10
   5   7  -1   51.99    6.70
   5   7  -1   43.20    6.00
   4  -7  -1  129.09    6.00
   4  -7  -1  124.19   11.30
  -4  -7   1  130.79    8.40
   4  -7  -1  127.69    5.90
   4  -7  -1  124.89    8.10
  -4  -7   1  126.59    8.00
   4  -7  -1  118.69    5.90
  -4  -7   1  122.19    8.20
   4  -7  -1  121.79    7.60
   4  -7  -1  132.59    9.40
   4  -7  -1  139.79    9.00
  -4  -7   1  116.99    8.60
  -4  -7   1  125.29    5.20
  -4   7   1  136.89    8.90
   4   7  -1  120.69    7.60
   4   7  -1  122.09    9.90
  -4   7   1  112.29    9.20
   4   7  -1  119.29    7.90
  -4   7   1  131.19    8.80
  -4   7   1  133.49    7.70
  -4   7   1  118.59    8.60
   4   7  -1  123.89    8.90
   4   7  -1  118.59    9.10
  -4   7   1  130.79    8.60
   4   7  -1  124.69    9.80
   4   7  -1  125.09    8.10
   3  -7  -1   18.70    3.20
  -3  -7   1   16.30    2.10
  -3  -7   1   20.30    3.10
   3  -7  -1   17.30    4.20
  -3  -7   1   16.10    3.20
   3  -7  -1   15.50    2.70
   3  -7  -1   18.80    2.30
   3  -7  -1   17.20    2.00
  -3  -7   1   13.00    2.80
  -3  -7   1   17.20    2.70
   3  -7  -1   16.60    3.40
   3  -7  -1   16.80    3.40
  -3  -7   1   15.00    2.90
   3  -7  -1   14.90    2.90
   3   7  -1   20.60    3.40
   3   7  -1   18.10    3.00
  -3   7   1   18.00    3.30
   3   7  -1   15.00    4.10
   3   7  -1   17.80    3.50
   3   7  -1   14.30    2.60
  -3   7   1   13.90    2.80
  -3   7   1   19.90    2.90
   3   7  -1   26.90    3.90
  -3   7   1   14.50    3.70
   3   7  -1   14.80    3.20
   3   7  -1   15.30    2.90
  -3   7   1   15.40    3.00
  -3   7   1   15.50    3.50
   3   7  -1   13.80    3.20
  -2  -7   1  128.49    7.80
  -2  -7   1  148.09    6.40
  -2  -7   1  128.69    8.40
   2  -7  -1  133.69    6.20
  -2  -7   1  138.09    6.40
   2  -7  -1  136.09    6.60
   2  -7  -1  150.68    8.70
   2  -7  -1  139.89    7.20
   2  -7  -1  140.29    8.40
   2  -7  -1  136.09    6.80
  -2  -7   1  139.49    7.20
  -2  -7   1  130.79    7.30
   2  -7  -1  140.09    8.40
   2  -7  -1  128.99    7.90
   2  -7  -1  131.79    6.30
   2   7  -1  132.99    6.90
   2   7  -1  138.99    7.90
   2   7  -1  140.09    7.40
   2   7  -1  141.49    7.50
  -2   7   1  124.89    6.80
  -2   7   1  133.39    8.10
   2   7  -1  140.69    7.00
  -2   7   1  132.09    6.90
   2   7  -1  147.79    9.00
  -2   7   1  134.19    8.10
  -2   7   1  130.49    7.10
  -2   7   1  130.89    7.10
  -2   7   1  142.19    8.10
   2   7  -1  132.49    7.00
   2   7  -1  136.59    8.00
   1  -7  -1    1.30    1.10
   1  -7  -1    2.10    1.40
   1  -7  -1    0.60    0.90
  -1  -7   1    0.30    1.40
  -1  -7   1    0.80    1.00
   1  -7  -1    0.00    1.80
  -1  -7   1   -0.50    0.70
  -1  -7   1   -0.30    1.10
  -1  -7   1    0.50    1.00
   1  -7  -1   -1.20    1.30
   1  -7  -1    0.10    1.10
   1  -7  -1   -1.60    1.10
   1   7  -1    0.40    0.80
  -1   7   1   -0.30    1.70
   1   7  -1    1.50    1.40
  -1   7   1    0.90    2.10
  -1   7   1    1.20    1.50
   1   7  -1   -0.70    1.90
   1   7  -1   -0.30    0.60
   1   7  -1    0.80    1.10
   1   7  -1    0.00    1.40
   1   7  -1   -1.00    1.60
  -1   7   1    0.10    1.60
   1   7  -1    2.60    0.70
   1   7  -1    1.20    1.00
  -1   7   1   -0.80    0.80
  -1   7   1   -1.50    1.70
  -1   7   1    0.00    0.70
   1   7  -1    1.30    1.40
  -1   7   1   12.10    2.10
  -1   7   1    7.90    1.90
  -1   7   1   -0.40    0.60
   1   7  -1    1.20    1.40
   0  -7  -1   11.50    2.10
   0  -7   1   11.50    1.20
   0  -7  -1   11.80    2.80
   0  -7   1   11.40    2.40
   0  -7  -1    9.70    1.60
   0  -7   1   15.50    2.50
   0  -7  -1   14.10    2.60
   0  -7   1    9.10    2.60
   0  -7  -1    5.50    1.40
   0  -7   1   13.50    3.00
   0  -7  -1    7.30    1.90
   0  -7  -1   12.10    2.70
   0  -7   1    7.10    1.60
   0   7  -1   11.00    2.50
   0   7  -1   10.90    2.00
   0   7  -1    9.90    2.10
   0   7   1    8.20    2.40
   0   7  -1   11.50    2.80
   0   7   1   10.00    2.20
   0   7   1    7.40    2.10
   0   7   1   12.90    2.40
   0   7  -1   13.60    1.30
   0   7   1   10.00    1.00
   0   7  -1   12.40    2.20
   0   7  -1   10.40    1.10
   0   7   1   11.30    1.80
   0   7  -1   11.20    2.00
   0   7   1   10.50    2.20
   0   7   1    9.20    2.40
   0   7   1    8.50    2.70
   0   7  -1   12.30    3.00
   0   7   1   10.50    1.70
   0   7  -1    8.70    1.80
   0   7   1   10.00    1.20
  -1  -7  -1   24.70    3.00
   1  -7   1   28.60    4.20
   1  -7   1   35.20    4.70
  -1  -7  -1   26.40    3.20
   1  -7   1   23.10    3.50
  -1  -7  -1   26.60    3.10
   1  -7   1   32.70    2.80
   1  -7   1   38.10    4.30
  -1  -7  -1   32.50    1.80
  -1  -7  -1   31.30    4.50
  -1  -7  -1   33.10    3.90
  -1  -7  -1   29.50    4.00
   1  -7   1   24.50    3.00
  -1  -7  -1   30.50    1.80
  -1  -7  -1   33.30    4.30
   1  -7   1   33.40    4.10
   1   7   1   29.60    2.80
  -1   7  -1   28.60    2.70
   1   7   1   29.10    3.90
  -1   7  -1   29.30    4.50
   1   7   1   33.00    4.50
  -1   7  -1   26.30    2.90
   1   7   1   26.90    3.80
   1   7   1   25.80    3.30
  -1   7  -1   28.20    1.90
  -1   7  -1   32.90    2.60
  -1   7  -1   24.20    3.70
  -1   7  -1   22.90    4.10
  -1   7  -1   28.70    2.80
  -1   7  -1   29.70    3.80
   1   7   1   31.80    3.10
   1   7   1   24.80    4.20
  -1   7  -1   26.80    2.10
   1   7   1   27.90    2.80
   1   7   1   27.10    3.60
  -1   7  -1   27.00    2.80
  -1   7  -1   43.70    3.90
   1   7   1   26.60    2.60
   2  -7   1  495.65   20.10
  -2  -7  -1  513.05   21.60
  -2  -7  -1  478.35   21.30
   2  -7   1  517.15   19.70
  -2  -7  -1  506.05   20.10
   2  -7   1  498.75   18.50
   2  -7   1  487.55   22.10
   2  -7   1  485.65   21.20
  -2  -7  -1  515.05   19.40
  -2  -7  -1  498.35   20.40
   2  -7   1  519.65   21.40
  -2  -7  -1  484.95   19.60
   2  -7   1  475.15   18.60
  -2  -7  -1  507.65   20.80
   2   7   1  476.75   20.50
   2   7   1  496.15   20.60
   2   7   1  495.35   18.90
   2   7   1  525.15   22.00
  -2   7  -1  508.85   19.60
   2   7   1  489.65   20.50
   2   7   1  502.25   20.20
  -2   7  -1  500.75   18.70
  -2   7  -1  492.15   21.10
  -2   7  -1  489.15   22.10
   2   7   1  476.25   21.50
   2   7   1  527.45   21.40
  -2   7  -1  507.05   20.10
  -2   7  -1  435.16   21.50
  -2   7  -1  506.35   18.10
  -2   7  -1  478.15   19.30
  -2   7  -1  485.45   18.90
   2   7   1  497.25   20.30
   2   7   1  504.45   19.50
  -2   7  -1  496.25   20.00
  -3  -7  -1    7.70    2.80
   3  -7   1   10.20    2.30
  -3  -7  -1    6.30    2.90
   3  -7   1    4.20    2.30
  -3  -7  -1   10.70    2.70
   3  -7   1    8.90    3.50
   3  -7   1    8.80    2.80
  -3  -7  -1    7.80    2.30
  -3  -7  -1    7.70    3.00
   3  -7   1    7.20    2.00
  -3  -7  -1   10.80    2.60
  -3  -7  -1   10.10    2.40
  -3  -7  -1    5.90    2.30
   3  -7   1    9.80    3.00
  -3   7  -1    8.00    1.40
   3   7   1    4.90    2.70
   3   7   1    8.00    2.90
  -3   7  -1    7.70    2.40
   3   7   1   12.90    3.00
   3   7   1    7.70    2.70
  -3   7  -1    8.10    2.70
   3   7   1    8.30    3.30
  -3   7  -1    6.30    2.30
   3   7   1    4.20    3.30
  -3   7  -1    9.30    3.00
  -3   7  -1    9.80    1.50
   3   7   1    7.10    2.10
   3   7   1    4.70    2.60
  -3   7  -1    7.00    1.40
  -3   7  -1    7.00    3.30
  -3   7  -1    5.80    2.70
   3   7   1    6.20    2.60
   3   7   1    4.90    1.30
  -4  -7  -1  105.29    7.20
   4  -7   1  101.89    6.00
  -4  -7  -1  108.89    6.90
   4  -7   1  110.69    8.50
  -4  -7  -1  122.89    8.40
  -4  -7  -1  112.19    8.80
  -4  -7  -1  115.79    8.10
   4  -7   1   97.09    7.70
  -4  -7  -1  106.59    8.30
   4  -7   1  113.79    7.60
  -4  -7  -1  116.19    7.90
   4  -7   1  117.39    7.30
  -4  -7  -1  105.09    8.60
   4   7   1  101.59    8.20
   4   7   1   86.49    7.10
   4   7   1  113.89    7.50
  -4   7  -1  109.89    6.00
   4   7   1  127.89   10.10
  -4   7  -1  105.19    8.20
   4   7   1  103.59    8.50
  -4   7  -1  106.49    8.30
   4   7   1  110.09    9.20
   4   7   1  104.59    9.10
  -4   7  -1   96.59    7.90
   4   7   1  106.79    8.60
  -4   7  -1  111.79    9.60
   4   7   1  104.99    8.30
   5  -7   1   23.30    5.50
   5  -7   1   27.90    5.20
  -5  -7  -1   26.90    5.40
  -5  -7  -1   26.20    4.20
  -5  -7  -1   29.70    5.80
   5  -7   1   33.30    7.00
  -5  -7  -1   26.50    5.70
   5  -7   1   35.30    4.90
   5  -7   1   29.50    5.20
   5  -7   1   30.90    4.00
   5  -7   1   28.90    7.30
  -5  -7  -1   42.70    8.20
  -5  -7  -1   36.70    5.40
   5   7   1   26.50    6.00
  -5   7  -1   26.60    5.40
  -5   7  -1   31.00    7.10
  -5   7  -1   29.70    5.30
   5   7   1   27.00    4.50
   5   7   1   35.10    7.20
   5   7   1   37.30    5.20
   5   7   1   34.80    6.20
   5   7   1   26.70    5.40
   5   7   1   24.00    5.20
  -5   7  -1   16.80    5.50
  -5   7  -1   34.90    5.90
  -5   7  -1   38.00    4.30
  -5   7  -1   32.90    5.60
   5   7   1   24.50    7.10
   6  -7   1  183.18   12.90
  -6  -7  -1  220.78   13.80
  -6  -7  -1  208.98   13.90
  -6  -7  -1  241.08   14.50
  -6  -7  -1  190.78   10.90
   6  -7   1  235.58   16.00
  -6  -7  -1  208.28   14.20
   6  -7   1  202.38   11.20
   6  -7   1  200.78   15.50
  -6  -7  -1  239.78   15.50
  -6  -7  -1  203.98   14.10
   6  -7   1  200.28   13.10
   6  -7   1  201.98   12.40
   6  -7   1  170.58   16.20
   6   7   1  208.48   16.00
   6   7   1  199.78   13.90
   6   7   1  232.38   16.90
  -6   7  -1  186.98   10.70
  -6   7  -1  201.68   13.50
   6   7   1  187.28   11.90
   6   7   1  185.08   14.70
  -6   7  -1  216.88   15.00
   6   7   1  215.98   14.80
  -6   7  -1  190.18   13.80
   6   7   1  185.78   11.80
   6   7   1  192.68   14.00
  -6   7  -1  195.18   15.50
  -6   7  -1  204.78   14.70
   6   7   1  219.18   15.60
  -7  -7  -1  405.16   22.70
  -7  -7  -1  415.66   22.60
  -7  -7  -1  438.56   22.90
   7  -7   1  335.77   25.80
   7  -7   1  394.46   21.90
  -7  -7  -1  435.96   24.50
   7  -7   1  419.66   21.20
   7  -7   1  401.56   24.70
  -7  -7  -1  392.46   23.50
  -7  -7  -1  415.46   25.40
   7  -7   1  436.86   19.90
   7   7   1  427.56   25.90
   7   7   1  440.86   23.50
   7   7   1  396.46   24.60
  -7   7  -1  418.16   24.50
  -7   7  -1  392.66   19.30
  -7   7  -1  386.36   23.10
   7   7   1  454.65   24.00
  -7   7  -1  394.16   22.70
   7   7   1  461.65   26.50
   7   7   1  410.76   23.90
  -8  -7  -1   32.10    8.70
   8  -7   1   30.10    6.30
   8  -7   1   34.00   11.50
  -8  -7  -1   15.20    9.20
   8  -7   1   36.70    8.30
  -8   7  -1   27.10    8.20
   8   7   1   42.70   12.90
   8   7   1   39.20    8.80
   8   7   1   31.90   11.70
  -8   7  -1   32.90    7.90
   8   7   1   38.40   10.10
  -8   7  -1   21.80    8.10
   8   7   1   29.50    8.80
  -9  -7  -1   88.09   13.30
  -9  -7  -1   89.49   14.40
   9  -7   1   99.89   13.70
  -9  -7  -1   85.39   14.10
   9   7   1   91.59   14.00
   9   7   1   71.79   11.80
  -9   7  -1   83.99   13.00
  -9   7  -1  106.69   15.30
  -9   7  -1   76.79   13.60
 -10  -7  -1   10.80    9.90
 -10  -7  -1   -0.20   10.60
  10  -7   1    1.70   11.10
 -10  -7  -1  -10.20   10.60
 -10   7  -1  -12.70    9.80
 -10   7  -1   -0.70   11.00
  10   7   1    5.80    9.60
  10   7   1    0.30   12.90
 -10   7  -1    5.90   10.40
  10  -8  -1    9.40   10.10
 -10  -8   1    1.00   10.30
 -10  -8   1   -2.10   10.90
  10   8  -1  -21.40    8.90
 -10   8   1    4.20    9.70
  10   8  -1    3.60   10.80
 -10   8   1    3.90   10.10
 -10   8   1    7.50   10.10
  -9  -8   1   39.80   10.50
   9  -8  -1   50.09    8.90
  -9  -8   1   34.00    9.90
   9  -8  -1   40.00    9.70
   9   8  -1   37.50    9.90
   9   8  -1   34.50   10.20
  -9   8   1   62.89   12.00
  -9   8   1   49.60   10.40
  -9   8   1   44.80    9.70
   8  -8  -1  114.49   12.60
   8  -8  -1  135.49   11.10
  -8  -8   1   80.59   11.20
  -8  -8   1   94.69   12.20
  -8  -8   1  102.79   12.40
  -8  -8   1  137.19   15.80
  -8   8   1  109.89   13.70
   8   8  -1  102.69   15.60
   8   8  -1  117.99   14.00
  -8   8   1  106.59   13.40
  -8   8   1  120.19   13.60
  -8   8   1   81.99   12.10
   8   8  -1   91.79   12.30
  -7  -8   1   -1.50    5.30
  -7  -8   1    9.10    5.10
  -7  -8   1   -3.10    5.60
   7  -8  -1    1.20    3.90
   7  -8  -1    8.10    9.10
  -7  -8   1    7.70    4.90
   7  -8  -1    1.00    3.40
   7  -8  -1    2.70    3.90
   7  -8  -1    3.50    6.50
   7  -8  -1    0.60    6.40
  -7  -8   1   -1.00    4.50
  -7   8   1    1.10    4.00
  -7   8   1   -0.50    5.40
  -7   8   1   -7.20    4.80
  -7   8   1    1.00    5.60
   7   8  -1    2.10    4.20
   7   8  -1   -7.90    6.70
   7   8  -1   -4.80    6.70
   7   8  -1   -0.40    5.00
  -7   8   1   -2.50    4.10
  -6  -8   1  106.49   10.90
  -6  -8   1  112.79    9.90
  -6  -8   1  116.29   10.00
   6  -8  -1  135.69    9.30
   6  -8  -1  124.39   14.30
  -6  -8   1  136.09   11.40
   6  -8  -1  117.49   11.10
   6  -8  -1  123.39   10.20
   6  -8  -1  124.49   12.00
  -6  -8   1  127.49   10.10
   6  -8  -1  140.29    8.00
   6   8  -1  128.69   10.00
   6   8  -1  142.79   11.40
   6   8  -1  151.08   11.50
  -6   8   1  148.19    9.40
  -6   8   1  116.39   10.50
  -6   8   1  132.29   11.10
   6   8  -1  121.89   11.00
  -6   8   1  123.99   10.80
  -6   8   1  135.69   11.50
   6   8  -1  114.59   11.90
   6   8  -1  128.69   12.50
  -6   8   1   97.99   10.20
   5  -8  -1  215.58    9.70
  -5  -8   1  214.08   12.20
   5  -8  -1  208.38   13.10
   5  -8  -1  225.68   15.30
  -5  -8   1  213.18   12.50
   5  -8  -1  198.48    8.50
   5  -8  -1  207.08   13.40
  -5  -8   1  169.98   12.70
  -5  -8   1  209.98   13.30
   5  -8  -1  193.08   13.20
  -5  -8   1  207.68   12.60
   5  -8  -1  233.58   12.00
   5   8  -1  190.38   14.00
  -5   8   1  219.28   13.00
   5   8  -1  223.38   14.30
   5   8  -1  214.18   12.80
  -5   8   1  213.68   14.30
  -5   8   1  251.77   13.80
   5   8  -1  204.68   11.70
   5   8  -1  217.78   12.50
  -5   8   1  207.28   13.00
   5   8  -1  203.58   14.10
   5   8  -1  249.97   13.40
   5   8  -1  246.18   13.60
  -5   8   1  197.88   11.10
   5   8  -1  223.38   13.70
   4  -8  -1   21.10    2.40
   4  -8  -1   20.40    2.00
  -4  -8   1   19.00    3.60
  -4  -8   1   21.10    3.70
   4  -8  -1   21.00    3.90
   4  -8  -1   24.10    4.80
  -4  -8   1   21.20    3.80
  -4  -8   1   22.80    2.00
   4  -8  -1   23.70    2.60
  -4  -8   1   31.10    4.80
   4  -8  -1   18.10    4.80
   4  -8  -1   20.10    3.70
  -4   8   1   23.00    4.90
  -4   8   1   23.30    4.40
   4   8  -1   15.50    3.30
   4   8  -1   17.90    3.50
   4   8  -1   22.40    4.40
   4   8  -1   16.30    3.80
   4   8  -1   19.20    4.10
  -4   8   1   18.30    3.40
  -4   8   1   25.60    4.10
   4   8  -1   23.40    4.30
  -4   8   1   21.20    4.10
  -4   8   1   11.60    3.80
   3  -8  -1  216.08    9.70
  -3  -8   1  228.18   11.70
   3  -8  -1  231.98   11.60
  -3  -8   1  235.28    9.90
   3  -8  -1  216.68   12.00
   3  -8  -1  218.48   13.00
  -3  -8   1  229.28   12.40
  -3  -8   1  231.98   10.60
  -3  -8   1  235.38   10.90
   3  -8  -1  234.18   12.90
   3  -8  -1  224.18   10.10
  -3  -8   1  217.28   11.30
   3  -8  -1  228.58   10.80
   3  -8  -1  226.08   10.50
   3   8  -1  229.08   11.70
  -3   8   1  222.28   10.80
   3   8  -1  233.78   11.50
   3   8  -1  239.78   11.40
   3   8  -1  222.48   11.10
  -3   8   1  230.98   12.30
   3   8  -1  233.08   12.70
  -3   8   1  231.48   11.50
   3   8  -1  223.28   11.70
  -3   8   1  234.68   11.40
   3   8  -1  213.48   11.70
   3   8  -1  229.48   13.30
  -3   8   1  222.38   12.50
   3   8  -1  253.07   11.70
  -3   8   1  228.48   11.70
   2  -8  -1   40.50    4.90
  -2  -8   1   28.50    4.30
   2  -8  -1   29.80    2.00
  -2  -8   1   31.90    3.90
   2  -8  -1   20.60    3.80
   2  -8  -1   30.00    4.40
  -2  -8   1   25.70    3.40
  -2  -8   1   32.20    3.90
   2  -8  -1   21.40    4.10
  -2  -8   1   28.50    4.10
  -2  -8   1   27.30    3.70
   2  -8  -1   32.40    3.60
   2  -8  -1   30.20    2.90
   2  -8  -1   32.30    3.10
  -2  -8   1   25.70    2.10
   2   8  -1   31.30    4.20
  -2   8   1   30.00    1.70
   2   8  -1   33.10    3.30
   2   8  -1   30.00    2.80
   2   8  -1   26.40    3.70
   2   8  -1   27.00    3.90
  -2   8   1   25.00    3.20
  -2   8   1   33.30    4.90
   2   8  -1   34.90    4.00
  -2   8   1   31.00    3.00
  -2   8   1   22.30    3.90
  -2   8   1   31.30    4.00
  -2   8   1   29.50    3.30
   2   8  -1   27.30    3.30
   2   8  -1   29.40    3.00
  -2   8   1   33.20    4.60
   2   8  -1   30.70    5.00
  -1  -8   1   -2.40    1.40
   1  -8  -1    0.90    0.80
   1  -8  -1    2.90    1.70
  -1  -8   1    0.60    1.20
   1  -8  -1    2.50    2.20
   1  -8  -1    0.60    1.20
  -1  -8   1    0.30    0.80
   1  -8  -1   -0.30    1.20
  -1  -8   1    0.00    1.30
  -1  -8   1   -0.80    1.20
   1  -8  -1    1.70    1.40
  -1  -8   1   -1.30    1.00
  -1  -8   1   -0.60    1.20
  -1  -8   1   -0.10    1.90
   1  -8  -1    1.00    1.40
  -1   8   1    1.20    2.40
   1   8  -1    2.50    1.70
   1   8  -1   -0.50    1.30
  -1   8   1    0.20    0.90
  -1   8   1    0.80    1.40
   1   8  -1    1.40    1.40
   1   8  -1    0.40    0.50
   1   8  -1    2.10    1.80
  -1   8   1   -0.20    0.70
  -1   8   1    1.60    1.50
   1   8  -1    3.10    2.50
   1   8  -1    0.20    0.80
   1   8  -1    2.00    1.50
  -1   8   1    1.60    2.00
  -1   8   1   -0.70    1.30
   1   8  -1    1.00    1.20
  -1   8   1    2.20    1.80
   1   8  -1    0.80    0.80
   1   8  -1    1.70    2.00
  -1   8   1    2.90    2.20
  -1   8   1    2.00    0.80
   0  -8   1  151.28    5.90
   0  -8  -1  145.29    8.50
   0  -8   1  158.88    9.40
   0  -8  -1  139.29    8.00
   0  -8   1  164.78    8.70
   0  -8  -1  150.18    7.90
   0  -8  -1  159.48    9.40
   0  -8  -1  157.58    8.20
   0  -8  -1  154.78    8.80
   0  -8   1  159.28    8.00
   0  -8  -1  147.09    6.80
   0  -8   1  160.38    8.90
   0  -8   1  153.68    8.40
   0   8  -1  154.28    5.90
   0   8  -1  148.39    7.50
   0   8   1  153.18    8.10
   0   8  -1  155.58    8.50
   0   8  -1  141.19    8.80
   0   8   1  159.98    6.00
   0   8   1  166.28    8.50
   0   8   1  148.29    8.40
   0   8   1  168.08    9.10
   0   8  -1  161.18    8.20
   0   8   1  145.39    9.10
   0   8   1  160.28    7.40
   0   8  -1  173.38    8.00
   0   8  -1  151.88    8.60
   0   8   1  154.68    8.40
   0   8  -1  155.18    6.00
   0   8  -1  150.48    9.30
   0   8   1  155.28    6.10
   0   8   1  174.68    9.20
   0   8  -1  154.68    8.50
   0   8   1  163.08    7.00
   1  -8   1 1127.29   42.10
  -1  -8  -1 1080.09   40.20
  -1  -8  -1 1061.09   42.40
  -1  -8  -1 1112.39   42.60
  -1  -8  -1 1136.79   41.70
   1  -8   1 1068.99   39.50
   1  -8   1 1097.49   42.20
   1  -8   1 1177.78   43.00
   1  -8   1 1078.99   40.10
  -1  -8  -1 1073.59   42.10
  -1  -8  -1 1088.59   40.20
   1  -8   1 1070.09   40.60
   1  -8   1 1151.28   41.60
   1  -8   1 1124.09   42.00
  -1  -8  -1 1118.89   40.90
   1   8   1 1107.19   42.10
   1   8   1 1085.09   40.90
  -1   8  -1 1119.69   42.60
  -1   8  -1 1097.19   41.60
  -1   8  -1 1184.98   43.40
   1   8   1 1120.19   42.60
   1   8   1 1054.39   39.70
   1   8   1 1086.09   42.50
  -1   8  -1 1110.39   42.00
   1   8   1 1111.59   40.60
   1   8   1 1097.59   39.80
  -1   8  -1 1102.09   40.10
  -1   8  -1 1089.29   38.70
  -1   8  -1 1093.59   40.70
  -1   8  -1 1100.19   38.60
  -1   8  -1 1124.69   41.30
   1   8   1 1144.69   41.70
   1   8   1 1088.29   41.90
  -1   8  -1 1064.59   39.50
  -1   8  -1 1086.69   40.40
  -1   8  -1 1139.19   39.60
  -1   8  -1 1158.18   39.40
  -2  -8  -1  111.39    6.10
  -2  -8  -1  100.89    7.60
  -2  -8  -1  103.89    6.70
  -2  -8  -1  112.59    7.00
  -2  -8  -1  111.79    7.20
  -2  -8  -1  115.19    7.90
  -2  -8  -1  109.49    6.60
   2  -8   1  101.09    8.00
   2  -8   1  108.19    6.60
   2  -8   1   94.89    7.20
   2  -8   1   91.49    6.40
  -2  -8  -1  102.09    6.80
  -2  -8  -1  114.39    5.70
   2  -8   1   97.49    7.20
   2  -8   1   96.39    6.00
  -2   8  -1   98.19    5.40
   2   8   1  114.19    6.90
  -2   8  -1  111.49    6.20
  -2   8  -1  101.89    8.20
  -2   8  -1  103.69    4.90
   2   8   1   89.59    6.50
  -2   8  -1  107.49    7.40
   2   8   1  106.19    5.90
   2   8   1  114.79    7.00
  -2   8  -1  113.49    6.50
   2   8   1   95.69    6.90
   2   8   1  106.19    7.80
  -2   8  -1  111.49    6.40
   2   8   1  109.59    8.30
  -2   8  -1  101.09    5.70
   2   8   1  116.59    7.60
  -2   8  -1   97.99    5.70
  -2   8  -1  106.99    8.20
   2   8   1   97.89    6.50
  -3  -8  -1  345.47   16.60
   3  -8   1  350.46   14.60
   3  -8   1  351.36   15.20
  -3  -8  -1  346.37   15.20
   3  -8   1  345.47   16.40
   3  -8   1  353.96   14.90
   3  -8   1  330.27   16.90
  -3  -8  -1  330.67   16.90
  -3  -8  -1  377.26   16.20
   3  -8   1  325.77   18.20
   3  -8   1  316.57   16.50
  -3  -8  -1  353.16   15.50
   3  -8   1  338.47   15.20
  -3  -8  -1  346.87   15.60
   3   8   1  344.87   17.50
   3   8   1  321.07   13.50
  -3   8  -1  357.86   16.50
   3   8   1  346.87   16.30
   3   8   1  363.66   15.60
  -3   8  -1  346.27   15.40
   3   8   1  363.36   17.00
   3   8   1  349.96   16.00
  -3   8  -1  354.46   13.40
  -3   8  -1  351.16   19.80
  -3   8  -1  338.97   13.70
  -3   8  -1  346.67   16.10
  -3   8  -1  341.17   16.80
   3   8   1  340.87   16.80
  -3   8  -1  343.27   13.50
   3   8   1  335.97   15.50
  -3   8  -1  348.57   15.20
   3   8   1  338.57   16.70
   3   8   1  339.17   17.50
  -4  -8  -1   53.49    5.00
  -4  -8  -1   56.49    8.30
   4  -8   1   62.29    5.60
  -4  -8  -1   68.59    6.20
   4  -8   1   55.49    5.10
   4  -8   1   55.09    6.50
  -4  -8  -1   48.70    6.10
  -4  -8  -1   64.49    7.60
   4  -8   1   66.19   10.20
  -4  -8  -1   50.79    6.00
   4  -8   1   55.49    5.60
  -4  -8  -1   59.59    5.70
   4  -8   1   45.00    6.20
  -4  -8  -1   52.99    6.70
  -4   8  -1   67.29    7.80
   4   8   1   59.09    6.80
   4   8   1   79.19    7.70
   4   8   1   60.49    7.70
   4   8   1   59.69    6.10
   4   8   1   54.69    7.80
   4   8   1   64.19    7.60
   4   8   1   60.99    5.60
   4   8   1   56.39    6.90
  -4   8  -1   53.79    6.50
   4   8   1   65.29    7.60
  -4   8  -1   71.89    6.80
  -4   8  -1   60.59    4.20
  -4   8  -1   49.90    7.50
  -5  -8  -1  165.88   11.90
   5  -8   1  145.29   10.90
  -5  -8  -1  167.78   11.40
   5  -8   1  171.28   14.60
   5  -8   1  176.08   10.80
  -5  -8  -1  176.08   12.40
  -5  -8  -1  175.38   12.30
   5  -8   1  150.48   12.30
   5  -8   1  169.18   10.10
  -5  -8  -1  155.48   11.00
   5  -8   1  171.38    9.10
  -5  -8  -1  175.48    9.80
  -5   8  -1  147.29   11.70
   5   8   1  179.38   12.30
   5   8   1  172.28   10.70
   5   8   1  166.38   12.90
  -5   8  -1  169.48   11.90
   5   8   1  165.38   10.50
   5   8   1  178.98   12.40
  -5   8  -1  156.58    8.70
   5   8   1  163.28   11.70
   5   8   1  189.48   13.90
  -5   8  -1  157.98   10.80
  -5   8  -1  177.38   11.80
  -5   8  -1  165.38   13.40
   5   8   1  178.58   11.90
  -6  -8  -1  138.49   12.60
   6  -8   1  161.78   13.80
  -6  -8  -1  139.29    9.10
   6  -8   1  149.19    9.00
  -6  -8  -1  143.09   11.10
  -6  -8  -1  129.09   11.80
   6  -8   1  127.49    9.70
   6  -8   1  136.69   16.00
  -6  -8  -1  150.08   13.00
   6  -8   1  138.79   10.70
  -6  -8  -1  152.08   11.60
  -6  -8  -1  145.39   11.00
   6  -8   1  138.09   11.00
   6  -8   1  147.29   13.00
   6   8   1  168.48   12.60
  -6   8  -1  143.29   14.10
   6   8   1  136.79   15.20
  -6   8  -1  131.39   11.60
  -6   8  -1  150.48   11.80
  -6   8  -1  131.19   12.60
   6   8   1  139.59   13.10
  -6   8  -1  138.69    8.80
   6   8   1  128.19   11.60
   6   8   1  144.09   14.30
   6   8   1  131.79   13.20
   6   8   1  142.79   11.60
  -6   8  -1  143.19   11.80
  -6   8  -1  151.88   12.10
   7  -8   1   -0.20    4.30
   7  -8   1   -0.10    3.50
  -7  -8  -1   11.20    5.10
  -7  -8  -1   -5.80    6.00
   7  -8   1   -0.40    7.50
  -7  -8  -1    1.10    4.40
  -7  -8  -1    5.10    5.70
  -7  -8  -1  -11.20    5.70
   7  -8   1    2.60    7.40
  -7  -8  -1    4.40    6.60
   7  -8   1   -2.50    4.50
   7  -8   1   -8.80    4.30
   7  -8   1    9.90    9.30
  -7   8  -1    2.30    3.90
  -7   8  -1   -7.10    5.30
   7   8   1   -0.80    4.40
   7   8   1    4.80    5.20
   7   8   1   -7.60    5.50
   7   8   1    1.90    6.90
  -7   8  -1   -7.60    5.20
   7   8   1    2.60    7.20
  -7   8  -1    3.40    4.60
  -7   8  -1    0.20    6.00
   7   8   1   13.30    8.10
  -7   8  -1    1.40    5.20
  -8  -8  -1    6.80    7.50
  -8  -8  -1    7.50    7.00
   8  -8   1    5.90   10.00
  -8  -8  -1    1.20    7.30
   8   8   1    9.00    6.70
  -8   8  -1    2.70    6.70
  -8   8  -1   -1.10    5.80
  -8   8  -1    2.50    6.50
   8   8   1   -2.10   10.70
   8   8   1    6.30    6.00
   8   8   1    6.40    6.80
   9  -8   1   -1.80    7.80
  -9  -8  -1   -4.80    8.30
  -9  -8  -1    9.50    8.50
  -9  -8  -1   11.40    8.00
  -9   8  -1    3.70    7.70
   9   8   1   -2.80    8.00
  -9   8  -1   -0.90    8.20
   9   8   1   -6.90    8.00
  -9   8  -1   -0.20    8.80
  10  -8   1   27.60   11.70
 -10  -8  -1   43.70   12.50
 -10  -8  -1   47.90   14.50
 -10  -8  -1   65.49   13.60
  10   8   1   57.69   12.80
 -10   8  -1   53.19   15.20
  10  -9  -1   70.79   13.60
  10  -9  -1   79.59   16.00
 -10  -9   1   58.79   14.00
  10   9  -1   44.40   12.10
 -10   9   1   51.39   12.90
 -10   9   1   76.99   14.80
  10   9  -1   59.09   15.50
 -10   9   1   81.09   14.70
  -9  -9   1   37.30    9.70
  -9  -9   1   27.30   10.40
   9  -9  -1   27.00    8.90
   9  -9  -1   51.89   11.30
  -9   9   1   44.90   10.20
  -9   9   1   38.80   10.10
   9   9  -1   20.60    9.70
   9   9  -1   37.70    9.90
  -9   9   1   31.80   10.20
  -8  -9   1   11.20    7.60
   8  -9  -1    6.80    5.80
   8  -9  -1    0.40    5.00
  -8  -9   1    5.10    8.10
  -8  -9   1   11.10    6.40
   8  -9  -1   -4.60    8.50
   8  -9  -1    0.80    5.20
  -8  -9   1    6.00    7.40
  -8   9   1   10.80    7.00
   8   9  -1    2.70    5.70
   8   9  -1    2.80    6.50
  -8   9   1    2.50    6.20
   8   9  -1   -9.10   10.00
  -8   9   1    2.10    6.10
   7  -9  -1   94.59   12.00
   7  -9  -1  105.29    9.70
  -7  -9   1  128.49   12.10
   7  -9  -1  110.29   10.40
  -7  -9   1   84.59   11.70
   7  -9  -1  106.69   12.20
  -7  -9   1   95.19   10.80
  -7  -9   1  109.09   12.40
  -7  -9   1  116.59   10.80
   7  -9  -1   77.99   12.50
   7  -9  -1   97.29   14.80
   7   9  -1   96.09   11.70
   7   9  -1   90.29    9.30
  -7   9   1   96.19   13.50
  -7   9   1  109.49   12.40
  -7   9   1  118.19    9.70
   7   9  -1  107.19   13.90
   7   9  -1  107.69    9.30
  -7   9   1  104.69   12.30
  -7   9   1  110.89   11.20
   7   9  -1  103.79   10.70
   7   9  -1  123.49   15.50
   7   9  -1   75.49   12.70
   6  -9  -1  644.04   30.70
   6  -9  -1  585.84   31.80
  -6  -9   1  695.03   36.80
  -6  -9   1  660.53   28.80
  -6  -9   1  574.44   29.40
  -6  -9   1  646.54   28.60
   6  -9  -1  605.34   27.90
   6  -9  -1  658.63   32.30
  -6  -9   1  599.54   27.70
   6  -9  -1  643.94   24.50
   6   9  -1  654.13   31.30
   6   9  -1  634.14   30.10
  -6   9   1  603.64   28.80
  -6   9   1  645.84   26.60
   6   9  -1  601.24   26.60
  -6   9   1  648.64   30.30
  -6   9   1  620.24   29.40
  -6   9   1  642.74   30.00
  -6   9   1  627.94   29.40
   6   9  -1  650.53   28.70
   6   9  -1  625.24   29.30
   6   9  -1  642.94   31.50
   6   9  -1  570.64   29.10
   5  -9  -1   32.90    7.60
   5  -9  -1   19.90    4.80
   5  -9  -1   18.00    2.30
   5  -9  -1   20.60    2.30
   5  -9  -1   19.10    4.90
  -5  -9   1   20.50    4.60
   5  -9  -1   14.20    1.90
   5  -9  -1   21.10    5.10
  -5  -9   1   17.80    5.00
  -5  -9   1   13.60    4.10
  -5  -9   1   19.50    4.50
  -5  -9   1   20.60    5.40
   5  -9  -1   21.60    4.30
  -5   9   1   21.20    4.70
   5   9  -1    8.10    3.80
   5   9  -1   15.00    4.80
   5   9  -1   19.80    5.50
  -5   9   1   13.60    4.90
  -5   9   1   17.20    3.50
  -5   9   1   16.30    6.00
  -5   9   1   16.20    4.30
   5   9  -1   12.40    4.70
  -5   9   1   12.10    4.30
   5   9  -1   13.60    6.10
   5   9  -1   13.80    4.60
   5   9  -1   12.50    3.80
   4  -9  -1  144.49    7.00
   4  -9  -1  143.79   10.30
  -4  -9   1  149.88    9.90
  -4  -9   1  144.19    9.40
   4  -9  -1  145.59    8.50
  -4  -9   1  147.59    8.70
   4  -9  -1  144.29    7.10
   4  -9  -1  155.18   12.00
   4  -9  -1  143.89    8.90
  -4  -9   1  157.98    6.70
  -4  -9   1  135.49    8.80
  -4   9   1  154.68    9.80
  -4   9   1  143.99    9.30
  -4   9   1  144.29   10.60
   4   9  -1  141.89    8.90
   4   9  -1  139.29   10.00
  -4   9   1  165.48    9.90
   4   9  -1  128.09    9.20
  -4   9   1  144.99    8.50
   4   9  -1  137.39    9.10
   4   9  -1  145.09   10.20
   4   9  -1  134.69    9.00
  -3  -9   1  328.17   14.20
   3  -9  -1  337.07   14.10
   3  -9  -1  319.47   13.70
   3  -9  -1  330.87   13.80
   3  -9  -1  342.37   15.40
   3  -9  -1  337.67   17.10
  -3  -9   1  298.77   17.60
   3  -9  -1  344.37   16.40
   3  -9  -1  344.67   14.20
  -3  -9   1  335.17   15.50
   3  -9  -1  314.97   17.00
  -3  -9   1  330.77   14.10
  -3  -9   1  340.77   15.50
   3  -9  -1  344.47   16.80
  -3   9   1  345.27   15.30
   3   9  -1  315.87   15.50
   3   9  -1  344.27   15.90
   3   9  -1  351.86   15.50
   3   9  -1  359.06   16.10
  -3   9   1  363.16   15.80
   3   9  -1  312.57   17.30
   3   9  -1  343.17   15.20
   3   9  -1  397.56   17.60
  -3   9   1  318.37   14.70
  -3   9   1  306.27   14.80
   3   9  -1  346.57   15.40
  -3   9   1  317.47   16.30
   3   9  -1  336.77   15.20
  -3   9   1  342.07   16.90
  -2  -9   1   10.40    2.20
   2  -9  -1    9.00    1.90
   2  -9  -1   15.30    2.50
  -2  -9   1    9.20    2.90
  -2  -9   1    9.20    2.40
   2  -9  -1    9.20    3.00
   2  -9  -1    3.10    2.90
   2  -9  -1   11.70    3.00
   2  -9  -1   14.70    3.30
   2  -9  -1   10.80    2.20
  -2  -9   1   15.00    2.60
  -2  -9   1    5.60    3.00
  -2  -9   1   13.30    2.80
  -2   9   1   16.10    2.40
   2   9  -1    9.70    2.50
  -2   9   1   11.80    3.10
   2   9  -1   13.40    4.10
  -2   9   1    9.70    3.20
   2   9  -1   16.00    2.70
  -2   9   1   12.20    2.20
   2   9  -1   10.70    2.10
  -2   9   1   15.60    3.80
   2   9  -1   14.80    3.30
  -2   9   1   14.30    3.80
   2   9  -1   10.60    2.00
   2   9  -1    7.60    2.50
   2   9  -1   15.30    3.00
  -2   9   1   12.20    2.40
   2   9  -1   13.90    2.60
   2   9  -1   13.00    2.50
  -2   9   1   10.40    1.30
  -1  -9   1   53.29    3.20
   1  -9  -1   50.49    4.30
  -1  -9   1   49.30    5.20
   1  -9  -1   56.69    3.40
  -1  -9   1   41.00    5.40
   1  -9  -1   51.29    4.60
  -1  -9   1   57.29    4.60
   1  -9  -1   56.49    5.20
  -1  -9   1   52.69    4.20
  -1  -9   1   62.69    4.80
   1  -9  -1   49.30    6.00
   1  -9  -1   54.09    4.10
   1  -9  -1   56.59    5.30
  -1  -9   1   48.00    4.40
  -1  -9   1   61.69    4.90
   1  -9  -1   52.49    4.30
  -1   9   1   52.09    4.60
  -1   9   1   50.39    4.30
  -1   9   1   45.20    4.90
   1   9  -1   47.30    4.30
   1   9  -1   48.60    4.50
  -1   9   1   54.49    5.70
   1   9  -1   59.39    4.50
  -1   9   1   53.29    6.00
   1   9  -1   52.79    2.80
   1   9  -1   45.70    4.60
  -1   9   1   55.69    5.60
  -1   9   1   55.69    3.00
   1   9  -1   60.39    5.20
   1   9  -1   56.89    3.30
   1   9  -1   46.50    6.10
   1   9  -1   48.50    4.40
  -1   9   1   46.90    4.50
   1   9  -1   49.70    4.60
  -1   9   1   53.39    3.40
   1   9  -1   54.89    2.70
   1   9  -1   60.39    6.70
  -1   9   1   51.59    2.90
   0  -9  -1    8.40    2.00
   0  -9   1    9.50    2.80
   0  -9   1   13.00    3.20
   0  -9  -1   12.30    1.70
   0  -9   1    9.60    2.50
   0  -9  -1   10.90    3.10
   0  -9  -1    9.90    2.20
   0  -9   1    7.20    1.90
   0  -9   1    8.80    2.50
   0  -9  -1    9.40    1.60
   0  -9  -1   10.90    2.80
   0  -9  -1    4.30    2.20
   0   9  -1   10.60    2.40
   0   9   1    9.90    0.90
   0   9  -1   11.20    2.80
   0   9   1    7.30    2.60
   0   9   1   14.30    3.70
   0   9   1    9.40    2.80
   0   9  -1    6.60    2.50
   0   9   1    9.90    1.60
   0   9  -1   10.70    2.80
   0   9  -1   10.50    3.10
   0   9  -1    7.40    2.20
   0   9   1    7.90    2.30
   0   9   1    9.30    1.10
   0   9   1    6.40    2.80
   0   9   1   12.30    2.60
   0   9  -1   10.30    2.50
   0   9  -1    7.10    1.70
   0   9   1   10.50    2.00
   0   9   1   11.40    2.90
   0   9  -1   10.40    3.20
   0   9  -1    6.40    2.00
   1  -9   1 1736.13   62.39
   1  -9   1 1672.63   60.89
   1  -9   1 1698.33   61.49
  -1  -9  -1 1579.04   61.29
   1  -9   1 1688.43   61.49
   1  -9   1 1669.03   59.39
  -1  -9  -1 1776.22   60.49
  -1  -9  -1 1617.74   60.79
  -1  -9  -1 1665.93   59.29
   1  -9   1 1616.74   58.29
   1  -9   1 1608.24   59.69
  -1  -9  -1 1734.13   62.49
  -1  -9  -1 1669.93   60.69
  -1   9  -1 1644.34   61.29
  -1   9  -1 1704.83   58.49
  -1   9  -1 1602.74   59.69
   1   9   1 1609.04   58.69
   1   9   1 1660.43   61.39
  -1   9  -1 1685.73   58.09
  -1   9  -1 1695.03   61.09
   1   9   1 1556.84   60.59
  -1   9  -1 1737.03   62.69
   1   9   1 1685.73   60.59
   1   9   1 1584.14   61.09
   1   9   1 1641.94   59.29
  -1   9  -1 1782.42   58.99
  -1   9  -1 1710.03   61.99
   1   9   1 1596.74   61.69
  -1   9  -1 1637.74   59.89
  -1   9  -1 1646.84   57.39
  -1   9  -1 1653.23   59.29
   1   9   1 1722.13   62.09
   1   9   1 1588.04   60.09
   1   9   1 1656.63   58.69
   1   9   1 1649.54   59.89
  -1   9  -1 1576.24   60.49
  -1   9  -1 1676.43   57.29
  -2  -9  -1  126.69    7.50
   2  -9   1  114.89    6.90
  -2  -9  -1  126.99    9.00
  -2  -9  -1  117.79    5.80
  -2  -9  -1  122.19    6.20
   2  -9   1  123.29    8.40
  -2  -9  -1  132.79    8.70
   2  -9   1  123.69    9.00
   2  -9   1  113.09    6.80
  -2  -9  -1  132.09    8.20
  -2  -9  -1  131.49    8.00
   2  -9   1  116.69    8.30
  -2  -9  -1  109.49    7.10
   2  -9   1  129.39    8.00
   2   9   1  113.09    9.20
  -2   9  -1  128.79    8.80
  -2   9  -1  131.09    7.00
  -2   9  -1  120.49    5.70
  -2   9  -1  126.79    7.10
  -2   9  -1  122.39    9.40
  -2   9  -1  118.19    6.60
   2   9   1  104.89    7.50
   2   9   1  128.99    7.80
  -2   9  -1  135.09    6.60
   2   9   1  128.09    7.70
  -2   9  -1  109.09    9.20
   2   9   1  114.59    8.60
   2   9   1  121.39    7.40
   2   9   1  112.39    8.10
  -2   9  -1  125.79    6.40
  -2   9  -1  122.89    6.90
   2   9   1  117.19    6.60
   2   9   1  118.89    6.80
   2   9   1  125.29    7.40
   3  -9   1  124.19    6.70
   3  -9   1  141.39    7.20
  -3  -9  -1  153.38    8.90
  -3  -9  -1  136.29    7.60
  -3  -9  -1  126.59    8.00
   3  -9   1  137.59    8.80
   3  -9   1  120.79    8.80
  -3  -9  -1  117.79    8.70
   3  -9   1  124.09    8.10
   3  -9   1  137.29    7.50
  -3  -9  -1  124.29    7.70
  -3  -9  -1  131.39    9.60
   3  -9   1  111.39   11.30
   3  -9   1  123.79    9.20
   3   9   1  136.09    9.40
  -3   9  -1  132.99    7.80
  -3   9  -1  135.09    8.70
   3   9   1  128.49    8.40
   3   9   1  139.99    8.40
   3   9   1  145.99   10.00
  -3   9  -1  133.49    7.60
   3   9   1  126.89    8.90
  -3   9  -1  144.69   10.80
  -3   9  -1  126.39    9.30
   3   9   1  137.69    6.80
  -3   9  -1  132.99    6.60
  -3   9  -1  130.79    6.70
  -3   9  -1  127.49    6.10
   3   9   1  130.49    7.90
   3   9   1  132.49    8.60
   3   9   1  130.79   10.20
   3   9   1  131.49    9.30
  -4  -9  -1  418.86   18.10
   4  -9   1  373.66   21.20
  -4  -9  -1  359.96   20.00
   4  -9   1  370.86   19.10
   4  -9   1  399.86   18.20
   4  -9   1  383.66   19.10
  -4  -9  -1  393.46   17.60
  -4  -9  -1  364.76   18.90
  -4  -9  -1  409.06   18.20
   4  -9   1  405.06   17.00
   4  -9   1  364.86   19.50
   4  -9   1  382.76   17.50
   4  -9   1  394.86   17.10
  -4  -9  -1  390.16   18.00
   4   9   1  404.56   19.40
   4   9   1  377.86   18.30
   4   9   1  389.26   19.20
  -4   9  -1  380.46   20.90
   4   9   1  389.86   19.70
   4   9   1  384.26   20.00
  -4   9  -1  378.36   15.40
   4   9   1  336.37   18.40
  -4   9  -1  404.06   17.10
  -4   9  -1  416.86   19.00
   4   9   1  390.96   18.40
   4   9   1  363.56   19.80
   5  -9   1  114.99   11.40
  -5  -9  -1  118.19    9.30
   5  -9   1  112.99   13.60
  -5  -9  -1  137.89   10.80
   5  -9   1  124.69    9.70
  -5  -9  -1  122.49    9.30
  -5  -9  -1  115.79   10.10
  -5  -9  -1  103.39    7.80
   5  -9   1  119.49   10.30
  -5  -9  -1  103.89   10.30
   5  -9   1  102.89    8.40
   5  -9   1  126.29    8.30
  -5   9  -1  121.49    9.20
   5   9   1  136.69   11.40
   5   9   1  128.59   11.60
   5   9   1  123.89   11.80
  -5   9  -1  135.09   10.40
  -5   9  -1  120.29   13.20
  -5   9  -1  111.69    9.50
  -5   9  -1  117.79    7.00
   5   9   1  133.59   10.10
   5   9   1  115.29    9.80
  -5   9  -1  112.59   10.60
  -5   9  -1  152.18   11.00
   5   9   1  105.59    9.80
   5   9   1  106.59   10.10
  -6  -9  -1   17.90    4.90
  -6  -9  -1   17.80    5.50
   6  -9   1   15.30    5.10
  -6  -9  -1    3.70    5.50
   6  -9   1   14.90    6.30
  -6  -9  -1   21.50    5.70
   6  -9   1   15.40    5.20
   6  -9   1   21.30    4.60
   6  -9   1    6.50    8.10
  -6  -9  -1   22.90    5.20
   6  -9   1   25.30    4.30
   6  -9   1   14.80    4.80
   6  -9   1   24.30    7.20
  -6  -9  -1   21.50    6.80
  -6  -9  -1   16.80    5.80
  -6   9  -1   18.60    7.20
   6   9   1   21.00    6.10
   6   9   1   22.60    7.50
   6   9   1   15.30    4.50
  -6   9  -1   27.20    6.50
   6   9   1   25.80    5.80
  -6   9  -1   18.90    5.80
   6   9   1   21.30    8.10
  -6   9  -1   16.90    5.10
  -6   9  -1   11.40    5.30
  -6   9  -1   19.50    3.90
   6   9   1   17.60    5.20
   6   9   1   23.80    7.10
  -7  -9  -1   65.19   10.40
  -7  -9  -1   40.00    9.20
  -7  -9  -1   56.69    8.90
  -7  -9  -1   51.49    8.90
   7  -9   1   45.60    7.50
   7  -9   1   35.50   10.60
   7  -9   1   60.69   10.50
   7  -9   1   58.39    7.90
   7  -9   1   52.09    8.20
  -7  -9  -1   58.79    9.80
  -7  -9  -1   36.70    8.70
   7  -9   1   66.99   13.00
   7   9   1   53.99   11.90
  -7   9  -1   47.20   10.30
  -7   9  -1   40.60    8.20
  -7   9  -1   44.00    8.80
   7   9   1   50.39    9.90
   7   9   1   73.89   12.10
   7   9   1   41.70    8.70
   7   9   1   77.69   14.70
  -7   9  -1   41.00    9.40
   7   9   1   51.19    8.80
  -7   9  -1   53.49    8.80
  -8  -9  -1    5.70    9.00
  -8  -9  -1   10.80    7.00
  -8  -9  -1   17.30    8.40
   8  -9   1    6.60    6.30
  -8  -9  -1   -5.30    6.70
  -8   9  -1   22.30    8.00
   8   9   1   -1.00   11.90
   8   9   1   19.10    7.70
  -8   9  -1   28.20    8.00
   8   9   1    7.40    6.70
  -8   9  -1    5.10    8.20
   8   9   1   19.90    7.30
  -9  -9  -1   33.20   10.30
   9  -9   1   39.30   10.40
  -9  -9  -1   46.50   10.70
   9   9   1   38.20   12.10
  -9   9  -1   42.80   10.90
  -9   9  -1   36.20   12.00
  -9   9  -1   21.40   10.10
   9   9   1   38.80   10.40
 -10  -9  -1   22.70   11.40
 -10   9  -1   34.20   11.90
  10   9   1   13.20   14.90
  10   9   1    2.50   11.40
 -10   9  -1   10.60   10.90
  10 -10  -1    7.30   11.20
 -10 -10   1    5.60   11.00
 -10  10   1   14.20   10.50
 -10  10   1   18.00   11.40
  10  10  -1    5.70   12.60
  10  10  -1   -3.40   11.70
  -9 -10   1    7.10    9.00
   9 -10  -1    1.20    6.80
   9 -10  -1   -6.30    8.60
  -9 -10   1   10.70    7.70
  -9  10   1    0.20    8.50
   9  10  -1    3.40    8.20
  -9  10   1    4.10    7.80
   9  10  -1   -5.50    8.30
  -9  10   1    7.60    8.20
   8 -10  -1   15.00    7.20
  -8 -10   1    9.00    7.20
   8 -10  -1    3.80    5.80
   8 -10  -1    3.70    5.20
  -8 -10   1   14.30    7.50
  -8 -10   1   -2.70    7.60
  -8 -10   1    7.70    7.00
  -8  10   1   -1.40    5.50
   8  10  -1   10.10    6.50
  -8  10   1    4.90    7.20
  -8  10   1   10.10    6.40
   8  10  -1    7.30    6.20
  -7 -10   1   -0.40    5.30
   7 -10  -1    3.30    4.40
  -7 -10   1    2.40    4.60
   7 -10  -1    5.40    4.90
   7 -10  -1   -3.30    8.00
   7 -10  -1   11.20    9.90
  -7 -10   1   17.70    7.50
   7 -10  -1   -6.00    6.10
  -7 -10   1    9.60    5.80
  -7 -10   1   -1.00    5.80
  -7  10   1    7.80    5.50
  -7  10   1   -2.90    5.40
   7  10  -1    5.00    5.10
  -7  10   1    7.70    6.00
  -7  10   1   -3.50    4.90
   7  10  -1   -1.30    4.70
   7  10  -1   -8.20    7.40
   7  10  -1   -6.40    7.20
   7  10  -1    0.70    6.60
   7  10  -1    0.70    4.20
   7  10  -1    0.60    4.60
   7  10  -1    7.00    6.90
  -7  10   1   -4.10    3.80
  -7  10   1    6.00    5.00
  -6 -10   1  464.85   25.50
  -6 -10   1  519.75   23.90
   6 -10  -1  499.25   19.80
  -6 -10   1  516.35   25.80
   6 -10  -1  535.95   26.80
  -6 -10   1  534.85   24.60
   6 -10  -1  493.25   23.50
   6 -10  -1  463.35   28.20
  -6 -10   1  486.25   24.10
   6 -10  -1  504.65   26.40
   6  10  -1  490.25   24.30
  -6  10   1  499.35   25.10
   6  10  -1  516.15   23.20
   6  10  -1  472.65   24.80
  -6  10   1  539.95   25.40
   6  10  -1  517.35   23.70
   6  10  -1  559.64   26.50
  -6  10   1  504.15   22.40
   6  10  -1  524.05   26.10
   6  10  -1  511.05   27.90
  -6  10   1  493.65   25.20
  -6  10   1  535.65   26.50
   6  10  -1  545.95   26.90
  -5 -10   1  416.66   20.70
   5 -10  -1  402.76   18.90
   5 -10  -1  414.86   19.60
   5 -10  -1  408.56   21.30
  -5 -10   1  459.55   21.10
  -5 -10   1  403.36   21.40
   5 -10  -1  423.56   23.10
   5 -10  -1  415.46   21.90
   5 -10  -1  404.76   15.80
  -5 -10   1  392.06   19.40
   5 -10  -1  394.96   16.00
   5 -10  -1  410.76   15.30
  -5  10   1  430.46   20.80
   5  10  -1  407.66   20.50
  -5  10   1  402.76   18.40
  -5  10   1  406.06   20.80
   5  10  -1  418.66   19.80
  -5  10   1  410.46   20.30
   5  10  -1  431.26   19.30
  -5  10   1  433.36   22.10
   5  10  -1  400.76   20.90
   5  10  -1  428.06   22.00
   5  10  -1  412.96   21.60
  -5  10   1  385.56   19.90
   5  10  -1  418.56   20.30
  -4 -10   1  157.58   10.60
  -4 -10   1  146.79    9.70
   4 -10  -1  136.29    9.80
   4 -10  -1  127.49   10.10
   4 -10  -1  140.19    7.00
   4 -10  -1  150.28    8.30
  -4 -10   1  130.29    8.40
  -4 -10   1  138.29    9.40
   4 -10  -1  139.49   10.60
  -4 -10   1  137.39    8.40
  -4 -10   1  143.49    7.30
   4 -10  -1  130.29    7.20
   4 -10  -1  143.39    8.50
   4 -10  -1  133.19    9.70
  -4  10   1  135.59    9.50
   4  10  -1  138.99   10.70
   4  10  -1  137.99    9.40
  -4  10   1  138.89   10.60
  -4  10   1  129.09    8.20
   4  10  -1  160.28   10.80
  -4  10   1  143.19    9.40
  -4  10   1  134.39    9.00
   4  10  -1  126.99   10.40
   4  10  -1  135.49    8.90
   4  10  -1  146.89   10.30
   4  10  -1  137.89   11.80
   3 -10  -1   52.59    7.00
  -3 -10   1   44.80    6.10
  -3 -10   1   35.30    4.90
   3 -10  -1   55.99    5.60
  -3 -10   1   42.20    5.10
   3 -10  -1   50.69    5.20
   3 -10  -1   49.20    4.30
   3 -10  -1   45.80    3.60
  -3 -10   1   45.70    3.80
  -3 -10   1   48.50    4.30
  -3 -10   1   58.99    5.20
  -3 -10   1   50.39    7.70
   3 -10  -1   53.79    6.90
   3 -10  -1   43.80    3.80
  -3 -10   1   53.29    3.90
   3 -10  -1   54.89    7.00
   3  10  -1   50.59    4.90
  -3  10   1   44.20    5.00
   3  10  -1   53.09    6.40
   3  10  -1   46.30    5.60
   3  10  -1   56.49    6.40
  -3  10   1   45.30    4.40
  -3  10   1   55.79    4.90
   3  10  -1   49.10    4.80
  -3  10   1   44.40    6.80
   3  10  -1   47.00    4.80
  -3  10   1   52.49    6.90
  -3  10   1   55.99    6.40
  -3  10   1   48.60    6.30
   3  10  -1   53.09    5.10
   3  10  -1   44.10    5.40
  -2 -10   1   73.29    6.50
   2 -10  -1   73.79    6.90
   2 -10  -1   89.89    5.50
   2 -10  -1   76.89    6.90
   2 -10  -1   82.99    5.50
  -2 -10   1   83.09    6.00
   2 -10  -1   83.09    5.70
   2 -10  -1   75.19    6.50
  -2 -10   1   84.89    5.50
  -2 -10   1   86.69    6.30
  -2 -10   1   92.09    7.50
  -2 -10   1  108.69    6.30
   2 -10  -1   70.39    6.60
  -2  10   1   82.39    5.30
   2  10  -1   77.99    5.70
   2  10  -1   81.19    6.20
   2  10  -1   81.39    6.10
   2  10  -1   80.29    6.50
  -2  10   1   90.79    6.80
   2  10  -1   85.89    5.20
   2  10  -1   81.19    6.50
  -2  10   1   86.29    4.30
   2  10  -1   96.69    6.60
   2  10  -1   79.79    6.30
  -2  10   1   93.59    7.70
  -2  10   1   88.69    5.20
   2  10  -1   86.39    5.20
  -2  10   1   92.69    5.30
  -1 -10   1   33.60    4.20
   1 -10  -1   37.30    4.20
   1 -10  -1   28.80    4.60
   1 -10  -1   31.40    5.10
  -1 -10   1   33.90    4.50
   1 -10  -1   42.20    5.00
  -1 -10   1   36.60    5.30
   1 -10  -1   33.30    4.90
  -1 -10   1   36.10    2.60
   1 -10  -1   31.90    2.60
  -1 -10   1   36.80    4.30
   1 -10  -1   34.90    4.90
   1 -10  -1   37.40    4.10
  -1 -10   1   38.70    4.80
  -1 -10   1   32.90    5.10
   1  10  -1   31.40    4.50
  -1  10   1   34.20    2.20
   1  10  -1   35.20    5.60
   1  10  -1   37.00    4.50
   1  10  -1   29.90    2.60
   1  10  -1   37.70    2.20
  -1  10   1   35.90    4.80
  -1  10   1   42.60    6.00
  -1  10   1   37.40    4.60
  -1  10   1   44.40    5.40
  -1  10   1   36.70    2.30
   1  10  -1   35.40    2.20
  -1  10   1   40.20    4.60
   1  10  -1   46.80    6.10
   1  10  -1   35.10    4.70
   1  10  -1   33.80    4.30
  -1  10   1   34.90    5.10
   1  10  -1   44.30    5.30
   1  10  -1   36.30    4.20
  -1  10   1   38.90    2.90
   1  10  -1   33.80    4.60
   0 -10   1   54.99    5.00
   0 -10  -1   49.20    6.10
   0 -10  -1   55.39    3.20
   0 -10   1   53.49    6.00
   0 -10   1   55.59    5.90
   0 -10  -1   47.20    4.30
   0 -10  -1   52.89    3.30
   0 -10  -1   55.39    5.50
   0 -10   1   60.79    5.40
   0 -10  -1   56.79    4.90
   0 -10  -1   53.99    4.80
   0 -10  -1   61.19    5.50
   0 -10   1   53.29    4.40
   0  10   1   54.99    2.60
   0  10  -1   50.19    5.30
   0  10   1   58.69    4.50
   0  10  -1   59.19    6.60
   0  10   1   51.39    3.30
   0  10   1   57.69    5.10
   0  10   1   54.89    2.50
   0  10  -1   74.39    6.70
   0  10   1   59.59    4.90
   0  10   1   50.69    5.00
   0  10  -1   62.49    5.70
   0  10  -1   48.50    4.50
   0  10  -1   48.10    5.80
   0  10  -1   52.59    4.70
   0  10  -1   51.99    4.60
   0  10  -1   49.60    4.70
   0  10  -1   58.09    4.60
   0  10   1   54.59    5.40
   0  10   1   56.79    5.30
   0  10   1   68.69    7.30
   0  10   1   64.29    6.00
   1 -10   1  942.21   36.80
   1 -10   1  924.11   36.50
  -1 -10  -1  968.20   34.20
   1 -10   1  884.21   36.00
  -1 -10  -1  905.51   36.50
   1 -10   1 1005.60   38.00
  -1 -10  -1  868.71   35.90
   1 -10   1  898.31   32.90
  -1 -10  -1  984.10   35.50
  -1 -10  -1  907.11   35.70
   1 -10   1  924.81   34.60
  -1 -10  -1  896.91   37.20
   1  10   1  901.11   35.10
   1  10   1  921.01   33.50
  -1  10  -1  963.10   34.20
   1  10   1  907.01   35.90
   1  10   1  928.41   36.70
  -1  10  -1  902.31   37.40
  -1  10  -1  877.11   35.70
  -1  10  -1  924.01   33.10
  -1  10  -1  895.31   35.00
  -1  10  -1  947.11   32.70
   1  10   1  915.51   37.20
   1  10   1  975.70   35.70
  -1  10  -1  889.01   34.80
  -1  10  -1  924.51   36.60
  -1  10  -1  933.81   37.00
  -1  10  -1  928.81   34.50
   1  10   1  988.90   37.40
   1  10   1  890.51   33.50
   1  10   1  907.91   35.70
   1  10   1  939.71   34.10
   1  10   1  831.92   36.10
  -1  10  -1  900.71   32.00
  -1  10  -1  916.51   36.10
  -2 -10  -1  268.37   14.80
  -2 -10  -1  274.07   13.60
  -2 -10  -1  261.47   12.80
   2 -10   1  278.67   13.80
  -2 -10  -1  281.77   13.40
  -2 -10  -1  268.47   14.00
   2 -10   1  259.37   12.30
   2 -10   1  305.87   15.00
   2 -10   1  287.77   14.80
  -2 -10  -1  262.67   14.30
   2 -10   1  260.27   14.70
  -2 -10  -1  269.17   10.60
   2 -10   1  282.57   12.40
   2  10   1  291.87   14.70
   2  10   1  279.17   13.20
   2  10   1  277.27   15.30
  -2  10  -1  281.27   12.50
  -2  10  -1  272.67   15.40
   2  10   1  278.47   12.80
   2  10   1  268.27   12.90
   2  10   1  273.67   12.20
  -2  10  -1  284.27   12.60
  -2  10  -1  282.47   12.20
  -2  10  -1  276.97   13.60
   2  10   1  260.27   14.00
  -2  10  -1  280.17   11.70
   2  10   1  247.18   12.40
   2  10   1  273.37   13.80
  -2  10  -1  273.37   12.30
   2  10   1  253.07   13.10
  -2  10  -1  260.57   13.00
  -2  10  -1  288.97   14.90
  -2  10  -1  281.87   12.10
  -3 -10  -1  355.06   17.70
  -3 -10  -1  332.47   16.10
  -3 -10  -1  318.07   14.70
   3 -10   1  339.77   18.50
   3 -10   1  338.17   15.80
   3 -10   1  317.97   14.50
   3 -10   1  353.26   17.80
   3 -10   1  339.07   13.10
  -3 -10  -1  341.17   14.50
  -3 -10  -1  342.27   16.30
  -3 -10  -1  347.27   15.80
   3 -10   1  341.67   17.20
   3 -10   1  320.17   13.10
  -3  10  -1  355.66   15.80
   3  10   1  355.56   17.20
   3  10   1  319.77   15.90
   3  10   1  345.67   16.50
  -3  10  -1  358.06   18.50
   3  10   1  323.97   14.20
   3  10   1  313.87   16.20
  -3  10  -1  303.77   15.60
   3  10   1  330.07   16.50
   3  10   1  309.57   17.90
   3  10   1  323.67   15.00
  -3  10  -1  325.27   13.70
  -3  10  -1  331.17   13.20
   3  10   1  348.57   18.00
  -3  10  -1  336.27   14.60
  -3  10  -1  336.47   15.00
  -3  10  -1  331.57   14.10
   3  10   1  337.77   17.30
   4 -10   1  252.17   16.60
  -4 -10  -1  241.18   13.90
  -4 -10  -1  247.28   12.80
   4 -10   1  244.38   12.90
   4 -10   1  245.28   12.40
   4 -10   1  268.27   14.90
  -4 -10  -1  245.38   14.90
  -4 -10  -1  237.88   13.00
  -4 -10  -1  247.18   12.70
   4 -10   1  235.08   14.10
   4 -10   1  264.17   15.30
   4 -10   1  248.68   11.90
   4 -10   1  238.78   11.80
  -4 -10  -1  257.37   13.40
  -4  10  -1  226.58   11.80
  -4  10  -1  261.37   13.80
   4  10   1  256.57   14.40
   4  10   1  248.08   15.10
  -4  10  -1  248.98   10.60
  -4  10  -1  217.38   15.80
   4  10   1  257.47   14.20
   4  10   1  262.77   14.80
   4  10   1  239.68   13.20
  -4  10  -1  239.08   15.40
   4  10   1  226.08   10.00
  -4  10  -1  211.68   13.80
  -4  10  -1  242.98   10.40
   4  10   1  248.78   15.20
   5 -10   1    1.70    5.40
   5 -10   1    9.70    4.60
   5 -10   1    9.90    4.10
  -5 -10  -1    4.00    3.50
  -5 -10  -1    4.20    3.40
   5 -10   1    8.30    3.80
  -5 -10  -1    8.00    4.70
   5 -10   1    8.30    3.20
  -5 -10  -1    6.90    2.60
  -5 -10  -1    9.30    5.00
   5 -10   1    3.10    6.10
   5 -10   1    8.50    4.60
   5 -10   1   13.60    3.60
   5  10   1    6.60    4.00
   5  10   1    1.90    3.50
  -5  10  -1    7.60    4.50
   5  10   1    8.70    4.40
   5  10   1    2.90    4.60
  -5  10  -1    9.30    4.60
   5  10   1   11.30    5.70
  -5  10  -1    4.80    3.40
  -5  10  -1    6.00    5.40
  -5  10  -1    7.10    2.40
   5  10   1    9.10    4.80
   5  10   1    2.90    4.10
  -5  10  -1    8.60    3.70
  -5  10  -1    3.50    5.00
   5  10   1    8.70    7.30
   6 -10   1  154.58   10.80
  -6 -10  -1  137.89   11.70
  -6 -10  -1  149.99   12.70
  -6 -10  -1  168.18   13.50
   6 -10   1  145.89   12.10
   6 -10   1  159.68   10.20
   6 -10   1  163.98   11.40
  -6 -10  -1  168.68   10.60
  -6 -10  -1  144.89   11.60
   6  10   1  138.89   13.60
  -6  10  -1  150.48   12.30
  -6  10  -1  185.98   22.10
  -6  10  -1  135.99   12.40
   6  10   1  151.88   14.40
   6  10   1  143.99   12.30
   6  10   1  184.28   14.80
  -6  10  -1  178.58   12.80
   6  10   1  150.88   11.60
   6  10   1  158.18   11.80
   6  10   1  163.88   12.70
  -6  10  -1  136.49   13.90
   6  10   1  145.59   13.10
  -6  10  -1  154.68    9.10
   7 -10   1  172.68   12.60
   7 -10   1  172.58   20.50
   7 -10   1  166.68   14.60
   7 -10   1  182.18   16.20
   7 -10   1  141.09   18.80
   7 -10   1  206.78   14.30
  -7 -10  -1  180.08   16.00
  -7 -10  -1  198.08   15.90
   7 -10   1  211.08   13.80
  -7 -10  -1  192.78   14.50
  -7 -10  -1  186.38   15.70
  -7 -10  -1  195.58   15.30
   7  10   1  167.28   17.50
   7  10   1  145.29   14.80
   7  10   1  179.58   18.20
  -7  10  -1  212.18   16.30
  -7  10  -1  176.38   15.30
   7  10   1  188.28   15.40
  -7  10  -1  190.18   15.70
  -8 -10  -1   28.20    8.70
  -8 -10  -1    4.20    8.90
  -8 -10  -1   37.10    9.60
   8 -10   1   27.40    8.10
   8  10   1   30.30    8.20
  -8  10  -1   26.50    9.20
  -8  10  -1   51.19   10.40
   8  10   1   35.90    9.40
   8  10   1   17.40    7.60
  -8  10  -1   23.00    9.40
  -9 -10  -1   53.09   13.40
   9 -10   1   47.40   10.00
  -9 -10  -1   43.60   10.20
  -9  10  -1   59.69   11.90
   9  10   1   44.00   11.80
  -9  10  -1   42.30   12.10
  -9  10  -1   65.09   12.50
   9  10   1   57.29   11.80
 -10 -10  -1  114.79   16.90
  10  10   1  109.89   19.80
 -10  10  -1  115.59   17.90
 -10  10  -1   96.99   26.90
 -10  10  -1  126.09   17.90
  10  10   1  100.19   17.10
  10 -11  -1   -9.30    9.00
 -10 -11   1    7.10   12.00
 -10  11   1    6.90    9.70
 -10  11   1   -3.00   11.20
  10  11  -1  -25.80   11.80
   9 -11  -1   25.50   10.80
  -9 -11   1   51.99   11.00
  -9  11   1   44.40   11.30
   9  11  -1   70.29   13.20
   9  11  -1   40.00   11.20
  -9  11   1   30.60    9.40
  -9  11   1   75.79   12.80
   8 -11  -1   99.49   13.70
  -8 -11   1   82.99   12.60
  -8 -11   1   90.29   13.50
   8 -11  -1   79.79   10.80
   8  11  -1   77.89   12.00
  -8  11   1   91.49   11.90
  -8  11   1   98.39   13.20
  -8  11   1  104.69   13.40
   8  11  -1   86.29   12.70
   7 -11  -1   62.39    9.70
  -7 -11   1   73.19   10.00
  -7 -11   1   44.10   10.20
  -7 -11   1   63.19    9.60
   7 -11  -1   65.69   13.70
   7 -11  -1   53.39    7.80
  -7 -11   1   64.29    8.90
   7 -11  -1   79.29   11.80
  -7 -11   1   63.59    9.90
   7 -11  -1   62.29   10.20
   7  11  -1   68.09   11.80
   7  11  -1   77.69   11.80
  -7  11   1   57.49   10.20
   7  11  -1   48.30    7.90
   7  11  -1   57.09   12.20
  -7  11   1   56.79    7.40
   7  11  -1   53.89    9.20
  -7  11   1   68.29   10.20
   7  11  -1   57.19    8.20
   7  11  -1   79.69   10.20
  -7  11   1   74.99   10.90
   6 -11  -1  190.38   15.70
  -6 -11   1  164.68   12.90
   6 -11  -1  186.48   11.80
  -6 -11   1  145.49   13.90
   6 -11  -1  171.98   17.20
   6 -11  -1  167.28   13.70
  -6 -11   1  177.58   12.20
  -6 -11   1  191.28   12.20
   6 -11  -1  172.48   13.00
   6 -11  -1  168.78    7.70
   6  11  -1  182.48   13.90
   6  11  -1  174.48   13.50
  -6  11   1  227.18   14.30
  -6  11   1  200.88   11.50
   6  11  -1  193.08   13.00
   6  11  -1  180.78   13.90
  -6  11   1  198.98   14.50
   6  11  -1  174.38   11.70
   6  11  -1  161.78   14.30
  -6  11   1  162.48   12.50
  -6  11   1  173.88   13.60
   6  11  -1  176.68   12.30
   5 -11  -1   14.30    5.50
   5 -11  -1   12.00    4.60
  -5 -11   1   13.90    4.20
   5 -11  -1    8.20    4.80
   5 -11  -1   13.60    5.40
  -5 -11   1   18.20    4.70
  -5 -11   1   19.10    4.30
   5 -11  -1   15.00    4.40
   5 -11  -1   14.50    2.30
   5 -11  -1    9.50    2.20
   5 -11  -1    9.50    3.10
  -5 -11   1    4.00    4.70
   5  11  -1   10.40    5.60
   5  11  -1    8.80    3.80
   5  11  -1    9.30    4.40
   5  11  -1   19.30    5.70
   5  11  -1   16.00    4.30
   5  11  -1    8.60    4.10
  -5  11   1   25.40    5.00
  -5  11   1    8.20    3.60
  -5  11   1    5.50    4.60
   5  11  -1   16.60    4.90
  -5  11   1   10.40    4.10
   5  11  -1    7.10    3.90
  -5  11   1   10.90    3.40
  -4 -11   1   80.49    7.50
   4 -11  -1   79.39    7.40
   4 -11  -1   81.39    6.10
   4 -11  -1   79.09    5.10
   4 -11  -1   73.19    7.40
  -4 -11   1   78.49    7.90
  -4 -11   1   73.69    6.80
  -4 -11   1   78.09    6.00
   4 -11  -1   85.19    9.60
   4 -11  -1   81.89    5.50
   4 -11  -1   81.09    5.50
  -4 -11   1   90.99    6.30
   4 -11  -1   76.39    8.70
   4  11  -1   79.09    6.80
  -4  11   1   85.39    7.10
  -4  11   1   79.69    7.00
  -4  11   1   85.29    7.30
   4  11  -1   85.49    7.60
   4  11  -1   91.19    7.40
   4  11  -1   87.39    9.30
   4  11  -1   88.39    7.50
  -4  11   1   80.99    6.30
   4  11  -1   76.09   10.00
   4  11  -1   79.99    7.10
   4  11  -1   84.99    8.10
  -4  11   1   74.49    9.00
  -4  11   1   83.59    9.70
   3 -11  -1  303.87   13.70
  -3 -11   1  292.47   16.50
   3 -11  -1  290.47   16.50
  -3 -11   1  300.27   15.00
  -3 -11   1  296.27   12.00
  -3 -11   1  290.17   14.20
  -3 -11   1  306.57   12.00
   3 -11  -1  300.87   15.80
   3 -11  -1  293.47   13.20
   3 -11  -1  324.77   16.40
  -3 -11   1  294.47   14.80
  -3 -11   1  323.57   13.60
   3 -11  -1  313.77   16.90
   3  11  -1  320.77   14.50
  -3  11   1  279.57   13.80
   3  11  -1  308.17   16.10
   3  11  -1  303.97   14.50
  -3  11   1  287.17   13.80
   3  11  -1  293.87   15.40
  -3  11   1  297.27   14.00
  -3  11   1  311.67   15.70
  -3  11   1  309.67   16.20
   3  11  -1  304.47   14.10
   3  11  -1  299.67   15.00
   3  11  -1  311.37   15.20
   2 -11  -1  419.46   19.80
  -2 -11   1  466.95   19.70
   2 -11  -1  460.45   21.10
   2 -11  -1  463.55   21.50
  -2 -11   1  426.76   20.20
   2 -11  -1  441.46   20.30
   2 -11  -1  455.95   19.10
  -2 -11   1  445.26   18.80
   2 -11  -1  416.16   18.20
  -2 -11   1  439.36   19.10
  -2 -11   1  463.95   21.50
   2 -11  -1  448.76   17.80
   2  11  -1  457.25   20.20
   2  11  -1  457.95   17.80
   2  11  -1  411.16   19.10
  -2  11   1  453.05   17.70
  -2  11   1  438.56   17.00
  -2  11   1  440.36   17.90
  -2  11   1  450.05   21.20
   2  11  -1  416.46   18.20
  -2  11   1  436.96   17.60
   2  11  -1  431.06   19.80
   2  11  -1  471.65   19.10
   2  11  -1  428.86   17.60
  -2  11   1  451.55   20.00
   2  11  -1  449.76   20.30
  -1 -11   1  522.75   21.80
  -1 -11   1  568.64   24.20
   1 -11  -1  548.55   23.40
   1 -11  -1  507.35   19.00
  -1 -11   1  551.54   22.20
   1 -11  -1  510.65   21.10
   1 -11  -1  519.05   22.40
   1 -11  -1  515.45   23.20
  -1 -11   1  506.95   23.20
   1 -11  -1  508.65   23.40
  -1 -11   1  513.85   19.00
   1 -11  -1  494.45   21.60
  -1 -11   1  523.25   22.10
  -1  11   1  484.95   21.80
   1  11  -1  510.75   22.20
  -1  11   1  513.45   18.70
  -1  11   1  529.25   22.80
  -1  11   1  519.15   21.60
   1  11  -1  491.85   22.20
  -1  11   1  495.25   23.20
   1  11  -1  513.45   22.80
  -1  11   1  539.95   19.50
   1  11  -1  543.65   23.90
  -1  11   1  506.05   18.70
   1  11  -1  499.45   21.40
  -1  11   1  525.15   23.00
   1  11  -1  513.95   18.50
   1  11  -1  529.25   23.70
   1  11  -1  475.65   22.00
   1  11  -1  542.05   23.90
  -1  11   1  528.35   23.30
   1  11  -1  491.65   18.40
  -1  11   1  498.25   21.40
   1  11  -1  524.85   19.20
   1  11  -1  551.64   22.20
   0 -11   1   52.79    5.20
   0 -11  -1   53.89    3.20
   0 -11  -1   41.90    5.50
   0 -11  -1   53.29    4.70
   0 -11   1   56.69    6.60
   0 -11   1   40.80    5.90
   0 -11  -1   56.59    7.20
   0 -11  -1   51.09    3.10
   0 -11  -1   54.49    5.00
   0 -11  -1   50.39    4.80
   0 -11  -1   58.09    5.70
   0 -11   1   49.00    5.90
   0 -11   1   50.29    4.50
   0  11  -1   55.19    4.70
   0  11  -1   57.99    4.80
   0  11  -1   45.90    4.70
   0  11  -1   56.09    5.10
   0  11  -1   43.40    5.60
   0  11  -1   54.69    6.80
   0  11   1   49.00    2.30
   0  11   1   55.79    5.70
   0  11   1   51.89    2.50
   0  11   1   54.99    4.50
   0  11  -1   46.90    4.80
   0  11   1   62.19    7.10
   0  11   1   61.89    6.70
   0  11  -1   63.49    6.10
   0  11   1   54.49    5.40
   0  11   1   55.99    7.00
   0  11  -1   56.29    7.30
   0  11   1   52.09    4.90
   0  11  -1   62.89    5.80
   0  11   1   44.40    5.70
  -1 -11  -1   26.80    4.70
  -1 -11  -1   29.50    4.70
  -1 -11  -1   28.60    5.50
  -1 -11  -1   30.20    3.80
   1 -11   1   27.20    4.40
   1 -11   1   29.30    2.30
   1 -11   1   42.00    6.00
   1 -11   1   35.90    5.30
  -1 -11  -1   31.20    3.60
  -1 -11  -1   28.80    4.30
   1 -11   1   33.60    5.20
   1 -11   1   32.30    4.00
  -1 -11  -1   40.00    4.70
   1  11   1   39.20    5.90
   1  11   1   33.40    3.10
  -1  11  -1   33.30    5.10
   1  11   1   35.70    5.70
  -1  11  -1   28.40    2.50
   1  11   1   21.70    4.10
  -1  11  -1   25.80    3.90
  -1  11  -1   30.90    5.00
  -1  11  -1   30.30    1.70
   1  11   1   26.20    4.50
  -1  11  -1   33.10    2.20
  -1  11  -1   38.80    6.10
  -1  11  -1   28.80    3.90
  -1  11  -1   29.00    5.30
  -1  11  -1   32.20    5.40
  -1  11  -1   34.20    3.80
  -1  11  -1   30.10    3.90
   1  11   1   30.50    3.40
   1  11   1   35.10    4.80
   1  11   1   26.70    3.00
  -2 -11  -1    8.50    3.80
  -2 -11  -1   15.90    3.40
  -2 -11  -1   20.70    4.50
  -2 -11  -1   11.50    3.20
   2 -11   1   18.30    4.20
   2 -11   1    6.30    3.10
  -2 -11  -1   15.10    3.80
  -2 -11  -1   16.50    3.60
   2 -11   1   13.50    2.60
  -2 -11  -1   21.20    3.70
   2 -11   1   12.30    3.60
   2 -11   1   12.20    3.90
   2 -11   1   12.80    2.70
  -2  11  -1   16.30    2.40
  -2  11  -1   17.20    2.90
   2  11   1   16.30    3.30
  -2  11  -1   13.90    4.20
   2  11   1   11.40    2.90
  -2  11  -1   15.20    3.10
   2  11   1   15.80    2.60
   2  11   1   11.90    3.40
  -2  11  -1   14.90    2.60
   2  11   1   21.60    4.60
   2  11   1   14.40    3.30
   2  11   1   12.90    2.80
   2  11   1   16.10    3.90
  -2  11  -1   14.10    2.80
   2  11   1    9.60    4.70
  -2  11  -1   15.00    2.90
   2  11   1   16.30    4.20
  -2  11  -1   20.00    4.60
  -2  11  -1   18.70    3.10
   3 -11   1  185.98   10.50
  -3 -11  -1  192.48    9.00
   3 -11   1  174.28   11.80
   3 -11   1  185.28   11.10
  -3 -11  -1  178.88   10.50
  -3 -11  -1  170.98   11.60
   3 -11   1  195.58   12.40
  -3 -11  -1  188.58   11.30
   3 -11   1  200.78    9.80
  -3 -11  -1  179.68    9.20
  -3 -11  -1  180.88   10.70
  -3  11  -1  190.68    9.50
   3  11   1  197.48   11.50
   3  11   1  170.38   10.80
  -3  11  -1  179.68    9.30
   3  11   1  186.28   12.60
  -3  11  -1  188.98   10.20
  -3  11  -1  188.28    9.90
   3  11   1  177.38    9.90
   3  11   1  182.28   10.80
   3  11   1  211.28   12.20
  -3  11  -1  181.48   10.70
   3  11   1  176.98    9.50
  -3  11  -1  195.78    9.20
  -3  11  -1  188.18    8.40
  -3  11  -1  199.38   13.20
   4 -11   1   68.29    5.90
  -4 -11  -1   80.99    7.40
   4 -11   1   77.29    7.80
   4 -11   1   86.49    7.70
  -4 -11  -1   86.59    6.60
   4 -11   1   57.89    7.90
   4 -11   1   74.39    5.30
   4 -11   1   74.19    5.80
  -4 -11  -1   70.09    6.40
   4 -11   1   66.29    9.90
   4 -11   1   87.79    8.30
  -4 -11  -1   76.89    6.70
  -4 -11  -1   74.39    8.20
   4  11   1   73.89    8.80
   4  11   1   58.89    8.50
   4  11   1   78.39    7.20
  -4  11  -1   78.59   10.10
  -4  11  -1   87.49    5.50
  -4  11  -1   83.99    6.30
  -4  11  -1   77.59    5.10
  -4  11  -1   76.89    9.70
   4  11   1   73.99    8.50
   4  11   1   65.29    7.80
   4  11   1   89.49   11.20
   4  11   1   61.19    8.60
  -4  11  -1   72.89    7.50
  -4  11  -1   75.69    4.80
   4  11   1   78.89    5.10
   4  11   1   93.19    8.60
  -4  11  -1   82.59    7.10
   5 -11   1    3.10    7.20
  -5 -11  -1    2.80    4.00
   5 -11   1    0.20    3.00
   5 -11   1    6.90    3.80
   5 -11   1    6.30    3.40
  -5 -11  -1    4.20    4.30
  -5 -11  -1    5.00    2.90
  -5 -11  -1    7.00    4.90
   5 -11   1    3.40    3.70
  -5 -11  -1    2.50    3.20
   5 -11   1    1.50    4.10
  -5 -11  -1    1.80    3.70
   5 -11   1    7.70    3.00
   5  11   1    1.00    3.30
  -5  11  -1    1.70    4.20
   5  11   1    4.80    5.30
  -5  11  -1    1.30    3.20
   5  11   1    5.90    4.50
   5  11   1    1.60    3.50
   5  11   1   -4.30    3.90
   5  11   1    1.90    3.60
  -5  11  -1    5.60    3.70
   5  11   1    2.90    5.90
  -5  11  -1    4.10    2.10
   5  11   1    3.20    3.60
  -5  11  -1    5.20    5.70
  -5  11  -1    5.20    4.70
  -6 -11  -1  380.96   21.90
  -6 -11  -1  362.56   21.00
   6 -11   1  351.06   20.20
   6 -11   1  401.26   22.50
  -6 -11  -1  353.96   19.50
  -6 -11  -1  385.66   18.60
   6 -11   1  390.46   17.70
   6 -11   1  354.56   18.30
   6 -11   1  411.06   25.80
  -6 -11  -1  363.26   21.90
   6 -11   1  366.06   22.20
  -6 -11  -1  332.67   18.70
   6 -11   1  374.16   18.50
  -6  11  -1  386.06   20.40
   6  11   1  338.87   18.60
   6  11   1  360.76   19.60
  -6  11  -1  362.76   20.90
   6  11   1  367.86   20.90
  -6  11  -1  406.26   21.90
  -6  11  -1  351.06   20.40
   6  11   1  323.87   23.60
  -6  11  -1  318.97   22.00
  -6  11  -1  375.96   16.30
   6  11   1  363.76   21.90
   6  11   1  328.37   20.50
   6  11   1  395.96   22.10
   6  11   1  357.66   22.70
  -7 -11  -1  103.39   12.90
   7 -11   1   87.09    9.60
   7 -11   1   94.59   11.00
  -7 -11  -1   82.29   10.20
  -7 -11  -1   79.69   10.10
   7 -11   1   90.29   12.70
  -7 -11  -1   94.09   12.30
   7 -11   1   97.69    9.90
   7  11   1   73.59   13.70
   7  11   1   72.29   11.70
   7  11   1  115.29   14.10
  -7  11  -1   68.49   10.40
   7  11   1   83.79   10.60
  -7  11  -1   69.09   11.30
   7  11   1   63.89   13.10
  -7  11  -1   67.89   12.00
   7  11   1   84.99   11.10
   7  11   1   78.59   13.00
  -7  11  -1   89.49   11.10
  -8 -11  -1   36.70    9.00
  -8 -11  -1   26.40    9.70
   8 -11   1   30.10    8.50
   8 -11   1   20.90    8.10
  -8  11  -1   24.40    7.70
  -8  11  -1   26.50    9.20
   8  11   1   41.70   10.10
  -8  11  -1   32.50   10.10
   8  11   1   38.70    9.80
   8  11   1   34.30   10.40
   9 -11   1   36.50   10.40
  -9 -11  -1   63.49   11.90
  -9  11  -1   61.89   12.40
  -9  11  -1   33.90   10.50
   9  11   1   42.70   11.40
  -9  11  -1   51.39   12.60
   9  11   1   34.90   10.70
   9  11   1   29.00   11.40
  10 -11   1   14.40    9.60
 -10  11  -1    8.70   10.60
  10  11   1   17.00   12.70
 -10  11  -1    7.40   12.40
 -10  11  -1   -7.90   10.10
  10 -12  -1   68.49   14.80
  10  12  -1   57.59   17.40
 -10  12   1   26.30   13.80
 -10  12   1   55.49   14.80
  10  12  -1   49.00   14.80
   9 -12  -1   28.50   10.80
  -9 -12   1   26.10    9.30
  -9  12   1   22.80   10.10
  -9  12   1   25.70   10.50
   9  12  -1   23.80   10.40
  -9  12   1   29.20    9.50
   9  12  -1   34.20   10.90
   8 -12  -1    6.60    7.70
   8 -12  -1    9.70    7.60
   8 -12  -1    1.70    6.10
  -8 -12   1   10.00    8.40
  -8 -12   1   16.00    8.90
  -8 -12   1    8.70    7.00
  -8  12   1   -4.70    6.70
  -8  12   1   18.20    8.00
   8  12  -1    9.00    7.60
   8  12  -1    3.70    6.90
  -8  12   1   16.40    8.70
   7 -12  -1  175.68   15.70
  -7 -12   1  203.08   14.40
  -7 -12   1  195.28   15.70
   7 -12  -1  193.08   19.30
  -7 -12   1  195.48   14.40
  -7 -12   1  204.48   16.10
   7 -12  -1  216.28   14.20
   7 -12  -1  201.68   15.10
   7  12  -1  173.18   13.40
   7  12  -1  196.98   16.30
  -7  12   1  192.88   24.20
  -7  12   1  221.38   16.70
   7  12  -1  208.68   15.00
   7  12  -1  161.98   13.70
   7  12  -1  212.78   16.80
  -7  12   1  225.08   16.40
   7  12  -1  236.68   17.70
   7  12  -1  158.08   17.60
   6 -12  -1   28.90    7.20
   6 -12  -1   25.90    7.10
   6 -12  -1   34.40   10.00
  -6 -12   1   39.50    6.60
   6 -12  -1   37.50    6.90
  -6 -12   1   24.50    6.70
   6 -12  -1   23.70    6.40
  -6 -12   1   35.90    8.10
  -6 -12   1   36.30    7.50
  -6  12   1   20.20    5.30
   6  12  -1   23.10    6.10
   6  12  -1   29.20    6.60
  -6  12   1   23.10    6.40
  -6  12   1   32.80    7.70
  -6  12   1   31.90    6.60
   6  12  -1   33.30    7.40
   6  12  -1   22.70    6.00
   6  12  -1   29.50    8.20
   6  12  -1   31.60    7.60
   6  12  -1   24.90    5.50
  -6  12   1   31.80    5.10
  -5 -12   1  304.47   15.70
   5 -12  -1  291.97   15.30
   5 -12  -1  332.37   13.50
   5 -12  -1  308.87   15.70
  -5 -12   1  304.97   17.40
   5 -12  -1  318.77   20.30
   5 -12  -1  326.87   18.30
  -5 -12   1  327.67   19.00
   5 -12  -1  342.27   21.70
   5 -12  -1  315.17   18.10
  -5 -12   1  332.87   15.60
  -5  12   1  299.37   17.00
  -5  12   1  361.26   20.00
   5  12  -1  290.47   17.70
   5  12  -1  351.96   17.90
  -5  12   1  347.47   17.90
  -5  12   1  299.37   15.30
   5  12  -1  317.57   18.70
   5  12  -1  309.07   16.70
   5  12  -1  322.07   19.10
  -5  12   1  327.17   17.10
   5  12  -1  321.77   17.80
   5  12  -1  329.67   17.40
   5  12  -1  335.47   16.80
   4 -12  -1  170.88    9.00
   4 -12  -1  154.58    8.50
  -4 -12   1  166.88    8.50
  -4 -12   1  182.38   12.90
  -4 -12   1  170.38   10.80
  -4 -12   1  173.68    9.00
   4 -12  -1  169.38   11.10
  -4 -12   1  157.38    8.90
  -4 -12   1  184.88   12.70
   4 -12  -1  163.98    8.10
  -4 -12   1  168.58   11.20
   4 -12  -1  173.58   12.70
   4 -12  -1  162.88   12.00
   4 -12  -1  192.48   12.00
   4  12  -1  168.38   11.90
   4  12  -1  173.28   10.80
  -4  12   1  190.38   14.70
   4  12  -1  173.98   11.50
   4  12  -1  159.78   10.80
  -4  12   1  162.58   14.70
   4  12  -1  178.08   11.00
   4  12  -1  178.88   10.70
  -4  12   1  166.28    9.70
   4  12  -1  193.68   12.60
  -4  12   1  172.48   10.70
   4  12  -1  165.08   10.70
  -4  12   1  184.58   11.00
  -4  12   1  163.38   12.30
  -4  12   1  169.28   11.50
  -3 -12   1   33.10    5.00
   3 -12  -1   34.90    4.40
   3 -12  -1   34.90    5.80
   3 -12  -1   35.40    5.70
  -3 -12   1   27.10    5.10
  -3 -12   1   39.30    4.50
   3 -12  -1   34.30    4.60
   3 -12  -1   29.40    5.50
   3 -12  -1   30.30    5.30
  -3 -12   1   35.10    6.00
   3 -12  -1   35.20    4.00
  -3  12   1   30.40    5.40
  -3  12   1   32.80    6.40
  -3  12   1   44.80    7.00
   3  12  -1   41.00    5.60
   3  12  -1   27.90    4.40
  -3  12   1   32.20    4.30
   3  12  -1   36.20    5.70
  -3  12   1   27.60    4.10
   3  12  -1   29.40    5.60
   3  12  -1   34.10    5.60
  -3  12   1   39.30    4.70
   3  12  -1   31.10    4.30
  -3  12   1   31.00    4.20
  -3  12   1   34.90    1.90
   3  12  -1   36.70    5.20
   3  12  -1   31.50    4.40
   2 -12  -1   23.10    3.10
   2 -12  -1   17.30    4.80
   2 -12  -1   17.00    3.10
  -2 -12   1   20.10    3.40
  -2 -12   1   17.70    4.80
   2 -12  -1   11.90    3.70
  -2 -12   1   10.70    4.00
  -2 -12   1   12.90    3.30
   2 -12  -1   11.50    3.90
  -2 -12   1   16.50    3.60
   2 -12  -1   12.80    3.40
   2 -12  -1   14.00    3.00
   2  12  -1   14.30    2.50
   2  12  -1   21.50    4.50
   2  12  -1   10.80    2.10
  -2  12   1   17.70    2.60
   2  12  -1   15.10    3.00
   2  12  -1   13.00    3.70
   2  12  -1   17.50    3.50
  -2  12   1   18.80    5.30
   2  12  -1   20.10    4.50
  -2  12   1   18.70    4.20
  -2  12   1   18.10    2.80
  -2  12   1   18.90    2.50
  -2  12   1   19.20    2.60
  -1 -12   1    5.70    3.00
   1 -12  -1    2.50    2.60
  -1 -12   1    3.20    2.80
  -1 -12   1    4.00    2.20
  -1 -12   1    3.10    1.20
   1 -12  -1    5.80    2.60
  -1 -12   1    5.40    2.80
   1 -12  -1    7.10    2.70
   1 -12  -1    4.00    1.40
   1 -12  -1    4.50    3.20
   1 -12  -1    3.00    2.70
  -1 -12   1    2.40    2.00
   1 -12  -1    7.80    2.40
   1 -12  -1    3.60    1.10
   1  12  -1    2.00    2.60
   1  12  -1    4.50    1.20
  -1  12   1    2.90    3.00
  -1  12   1    4.90    2.00
  -1  12   1    3.50    1.00
   1  12  -1    3.90    1.00
  -1  12   1   11.20    2.90
   1  12  -1    4.00    2.30
   1  12  -1    4.20    2.30
  -1  12   1    4.00    1.10
  -1  12   1    4.90    2.90
   1  12  -1   -0.10    3.50
   1  12  -1    5.70    2.50
   1  12  -1    8.50    4.30
   1  12  -1    9.30    3.30
  -1  12   1    5.60    3.00
  -1  12   1    3.00    3.80
  -1  12   1    5.80    1.50
   1  12  -1    4.20    0.90
  -1  12   1    9.10    3.70
   1  12  -1    6.80    2.80
  -1  12   1   -1.00    2.90
   0 -12   1   13.50    4.00
   0 -12  -1   16.40    4.20
   0 -12  -1   14.80    3.10
   0 -12   1   19.90    4.00
   0 -12  -1   17.00    3.90
   0 -12   1   20.30    3.30
   0 -12  -1   12.60    3.10
   0 -12  -1   15.80    3.30
   0 -12  -1   16.90    1.70
   0 -12   1   15.80    3.50
   0 -12  -1   17.20    1.90
   0 -12  -1   13.50    3.70
   0 -12   1   11.70    3.70
   0  12  -1   12.60    3.70
   0  12   1   12.80    4.30
   0  12   1   15.50    3.10
   0  12   1   21.60    4.60
   0  12   1   16.20    1.20
   0  12  -1   26.20    5.00
   0  12  -1   24.30    5.40
   0  12   1   20.80    4.10
   0  12   1   15.80    5.00
   0  12   1   12.60    3.30
   0  12  -1   17.20    3.70
   0  12  -1   13.60    3.20
   0  12   1   14.10    4.40
   0  12   1   15.50    1.40
   0  12  -1   13.10    2.90
   0  12   1   18.40    4.10
   0  12  -1   19.60    4.40
   0  12  -1   14.90    4.30
   0  12  -1   20.20    3.40
   0  12  -1   13.20    3.20
  -1 -12  -1  181.08    8.60
   1 -12   1  189.68    9.90
   1 -12   1  167.48   11.70
  -1 -12  -1  192.08    9.10
  -1 -12  -1  193.98   10.90
  -1 -12  -1  178.38   12.00
  -1 -12  -1  182.48   11.10
   1 -12   1  184.28   11.30
  -1 -12  -1  192.88   11.60
   1 -12   1  182.88   11.50
   1 -12   1  190.78   11.50
  -1 -12  -1  192.88   10.50
  -1  12  -1  175.98    9.60
  -1  12  -1  169.18   12.20
  -1  12  -1  188.58   11.50
   1  12   1  201.68   11.90
  -1  12  -1  193.78    7.20
  -1  12  -1  194.68   12.90
   1  12   1  168.48   11.50
   1  12   1  184.68    8.50
   1  12   1  189.28    8.80
  -1  12  -1  188.88   10.30
   1  12   1  180.88   10.60
  -1  12  -1  176.28   11.30
   1  12   1  182.48   10.90
  -1  12  -1  193.78    9.60
  -1  12  -1  185.98   11.90
  -1  12  -1  173.48    7.40
   1  12   1  171.18    8.40
  -1  12  -1  188.88   10.30
   2 -12   1   40.40    4.10
  -2 -12  -1   43.40    5.30
   2 -12   1   31.50    5.40
  -2 -12  -1   42.40    4.90
  -2 -12  -1   46.60    5.70
   2 -12   1   40.10    4.50
  -2 -12  -1   39.90    4.50
   2 -12   1   27.80    6.30
  -2 -12  -1   37.40    6.00
  -2 -12  -1   49.10    6.70
   2 -12   1   41.90    6.30
   2 -12   1   37.20    5.80
  -2 -12  -1   38.90    6.60
  -2  12  -1   36.00    4.40
  -2  12  -1   44.50    6.10
   2  12   1   33.60    5.60
  -2  12  -1   34.30    3.30
  -2  12  -1   61.79    8.40
   2  12   1   48.00    5.40
  -2  12  -1   39.60    4.30
   2  12   1   41.30    4.80
  -2  12  -1   38.40    3.50
  -2  12  -1   39.30    4.20
   2  12   1   45.40    6.80
  -2  12  -1   42.10    4.90
   2  12   1   36.60    4.50
   2  12   1   40.50    4.40
   2  12   1   40.70    5.20
  -2  12  -1   31.20    3.80
  -3 -12  -1   19.40    2.70
   3 -12   1   20.10    4.80
  -3 -12  -1   14.90    3.70
  -3 -12  -1   17.20    4.70
   3 -12   1   18.90    3.20
   3 -12   1   16.50    4.00
  -3 -12  -1   19.40    4.60
  -3 -12  -1   23.70    4.70
   3 -12   1   20.70    4.60
  -3 -12  -1   16.20    3.50
   3 -12   1   16.30    4.20
  -3 -12  -1   19.10    2.40
  -3  12  -1   16.50    5.20
  -3  12  -1   16.40    3.20
   3  12   1   23.20    3.80
   3  12   1   16.50    4.20
   3  12   1   22.40    5.00
  -3  12  -1   19.00    4.00
  -3  12  -1   28.40    6.10
  -3  12  -1   20.80    3.40
   3  12   1   23.10    4.60
   3  12   1   18.90    4.20
  -3  12  -1   14.60    3.00
   3  12   1   15.70    3.60
  -3  12  -1   18.20    3.10
   3  12   1   23.60    6.50
  -3  12  -1   20.80    2.70
  -3  12  -1   17.70    3.30
   3  12   1   19.20    3.70
   3  12   1   16.70    4.50
   4 -12   1  310.67   16.90
   4 -12   1  338.67   20.40
  -4 -12  -1  373.66   17.90
   4 -12   1  325.57   17.30
  -4 -12  -1  341.67   15.60
  -4 -12  -1  327.77   17.40
   4 -12   1  315.87   18.30
   4 -12   1  351.96   15.40
   4 -12   1  349.27   13.70
   4 -12   1  329.37   19.00
  -4 -12  -1  373.86   17.40
  -4 -12  -1  346.87   16.00
   4 -12   1  338.27   13.80
  -4 -12  -1  332.77   19.00
  -4  12  -1  361.16   17.10
   4  12   1  361.66   18.60
   4  12   1  325.87   18.00
   4  12   1  339.87   18.90
   4  12   1  323.17   17.10
  -4  12  -1  339.97   16.70
  -4  12  -1  350.26   14.70
  -4  12  -1  342.87   15.60
  -4  12  -1  341.27   19.70
  -4  12  -1  342.57   14.90
  -4  12  -1  348.37   14.10
   4  12   1  340.77   19.60
  -4  12  -1  380.46   24.90
   4  12   1  367.56   18.20
   4  12   1  349.87   18.40
   4  12   1  323.57   14.60
  -5 -12  -1   50.49    7.10
   5 -12   1   63.39    7.80
   5 -12   1   50.99    8.30
  -5 -12  -1   67.09    9.20
   5 -12   1   74.69    6.40
   5 -12   1   67.79    9.50
  -5 -12  -1   67.99    8.50
  -5 -12  -1   71.19    7.00
   5 -12   1   68.79    6.10
   5 -12   1   62.99    8.80
   5 -12   1   62.59    6.80
   5 -12   1   56.69   10.30
   5  12   1   52.29    7.90
   5  12   1   55.19    7.90
   5  12   1   53.79    8.00
  -5  12  -1   54.89    9.30
  -5  12  -1   53.29    4.60
   5  12   1   52.29    7.50
   5  12   1   65.59    9.30
  -5  12  -1   51.99    7.30
   5  12   1   57.79    9.40
  -5  12  -1   64.89    8.10
   5  12   1   88.89   10.50
   5  12   1   46.80    7.30
  -5  12  -1   46.00    7.40
  -5  12  -1   53.09    8.50
  -6 -12  -1   61.99   10.20
   6 -12   1   49.90    9.20
  -6 -12  -1   58.49    8.50
   6 -12   1   61.69    7.90
   6 -12   1   62.79   12.60
   6 -12   1   50.49    6.60
   6 -12   1   48.80    9.40
  -6 -12  -1   62.29    8.30
  -6 -12  -1   65.29   10.10
  -6 -12  -1   60.49    7.50
  -6 -12  -1   52.79    7.80
   6 -12   1   89.99   11.70
   6  12   1   59.59    8.70
  -6  12  -1   68.79    6.40
  -6  12  -1   49.99    8.60
  -6  12  -1   60.89    8.90
  -6  12  -1   74.39   10.00
   6  12   1   56.99    9.80
   6  12   1   65.69   11.10
   6  12   1   57.39    9.40
   6  12   1   67.19    8.80
   6  12   1   55.39    9.40
   6  12   1   64.29   10.10
   6  12   1   41.20    9.20
  -7 -12  -1    4.30    5.30
   7 -12   1    4.50    5.30
  -7 -12  -1    1.80    6.70
   7 -12   1   -1.30    5.10
   7 -12   1    2.70    4.90
   7 -12   1   -2.20    5.00
  -7 -12  -1    0.20    6.10
  -7 -12  -1    5.80    8.10
   7  12   1    9.40    9.20
   7  12   1   -7.50    5.50
   7  12   1   -6.80    9.50
  -7  12  -1   10.90    6.80
   7  12   1   15.70    6.90
  -7  12  -1   -2.80    5.00
   7  12   1   -6.70    8.50
  -7  12  -1    0.80    6.80
   7  12   1   -5.60    5.60
  -7  12  -1   -7.60    6.80
  -8 -12  -1    6.50    6.70
  -8 -12  -1   16.60    8.90
   8 -12   1    0.00    6.80
  -8  12  -1   15.60    8.40
   8  12   1    8.10    8.10
   8  12   1    8.20    6.80
  -8  12  -1    1.30    7.60
  -8  12  -1   14.30    9.10
   8  12   1   -4.70    7.30
   9 -12   1   43.50   12.00
  -9 -12  -1   25.00    9.60
  -9  12  -1   53.69   12.30
   9  12   1   41.20   12.90
  -9  12  -1   36.50   12.60
   9  12   1   49.40   12.60
  -9  12  -1   37.80   11.20
   9  12   1   49.60   12.10
  10  12   1   32.50   15.20
 -10  12  -1   37.90   12.50
 -10  12  -1   83.49   16.80
 -10  12  -1   67.59   15.00
  10  12   1   28.50   14.60
  10 -13  -1   -5.30    8.90
 -10  13   1   -2.50    9.90
 -10  13   1  -16.40   10.30
  10  13  -1   20.90   13.50
  10  13  -1    4.30   11.50
   9 -13  -1   15.70   10.10
  -9  13   1    0.90    8.80
  -9  13   1    5.70    8.30
   9  13  -1   11.90    9.60
  -9  13   1    9.60    9.40
   9  13  -1   11.10    9.20
  -8 -13   1  203.68   16.30
   8 -13  -1  191.98   18.40
   8 -13  -1  232.88   18.90
   8  13  -1  229.78   17.50
  -8  13   1  240.58   18.20
  -8  13   1  220.48   18.40
   8  13  -1  189.68   17.70
   8  13  -1  226.38   18.20
  -8  13   1  200.38   17.50
  -7 -13   1   -6.80    5.50
  -7 -13   1    0.40    5.00
   7 -13  -1   -3.70   10.70
   7 -13  -1    8.60    6.00
   7 -13  -1   -0.70    5.90
  -7 -13   1    0.10    7.00
   7 -13  -1   -7.60    4.50
   7  13  -1    1.50    6.10
  -7  13   1   -2.90    5.10
   7  13  -1  -11.00    8.60
  -7  13   1   -2.40    5.60
   7  13  -1   -3.00    7.30
   7  13  -1    3.90    5.20
   7  13  -1    1.60    5.60
   7  13  -1    7.80    6.10
  -7  13   1    4.80    6.50
   7  13  -1   -1.90    5.20
  -7  13   1   -0.40    6.70
   6 -13  -1   91.49    8.00
  -6 -13   1   87.09   10.70
   6 -13  -1   95.49   11.80
   6 -13  -1   96.69   10.70
  -6 -13   1   73.49    8.10
   6 -13  -1   84.79    8.90
  -6 -13   1   98.09    9.90
   6 -13  -1   67.69   12.60
   6 -13  -1   90.69   12.00
  -6  13   1   80.49    7.60
   6  13  -1   86.09   10.30
  -6  13   1   93.29   10.70
   6  13  -1   77.39   11.70
   6  13  -1   90.19   11.80
   6  13  -1   71.79    9.40
  -6  13   1   98.79   11.00
   6  13  -1   93.99   11.10
  -6  13   1   91.19   10.50
   6  13  -1   60.59   10.80
   6  13  -1   89.39    9.90
   6  13  -1   93.69    9.30
  -6  13   1   94.39   11.70
   5 -13  -1  150.68   14.50
   5 -13  -1  160.38   12.60
   5 -13  -1  196.18    9.20
   5 -13  -1  203.28   14.50
   5 -13  -1  168.88    9.90
   5 -13  -1  164.38    9.30
  -5 -13   1  164.48   13.70
  -5 -13   1  182.88   12.60
  -5 -13   1  195.48   10.70
   5 -13  -1  183.58   13.10
  -5 -13   1  179.18   10.40
   5  13  -1  186.78   13.50
   5  13  -1  180.98   12.30
  -5  13   1  172.98   11.90
   5  13  -1  197.08   12.80
  -5  13   1  173.48   10.60
  -5  13   1  188.68   14.60
  -5  13   1  175.48   12.10
   5  13  -1  176.38   12.20
   5  13  -1  177.88   13.80
   5  13  -1  189.98   13.20
   5  13  -1  192.28   12.20
  -5  13   1  190.08   12.50
  -4 -13   1  169.38   10.70
  -4 -13   1  164.08    8.00
   4 -13  -1  138.19    8.30
  -4 -13   1  160.98   12.60
   4 -13  -1  175.88   13.00
  -4 -13   1  165.98    8.60
   4 -13  -1  164.48   12.30
  -4 -13   1  157.58   11.20
   4 -13  -1  153.38    8.90
   4 -13  -1  157.98   13.30
   4 -13  -1  173.68   11.90
  -4 -13   1  155.08    8.00
   4 -13  -1  170.78   10.90
  -4 -13   1  161.68   12.30
   4  13  -1  171.88   11.70
   4  13  -1  164.18   11.80
   4  13  -1  173.98   12.40
   4  13  -1  156.88   11.20
  -4  13   1  158.58   11.00
   4  13  -1  182.98   12.30
  -4  13   1  161.48    9.70
  -4  13   1  164.58   12.10
   4  13  -1  151.08   10.70
   4  13  -1  146.79   10.60
  -4  13   1  156.58   10.30
   4  13  -1  174.38   10.90
   4  13  -1  146.99   10.70
  -3 -13   1    7.40    3.80
   3 -13  -1    3.00    3.20
  -3 -13   1    5.10    2.60
   3 -13  -1   -1.60    1.90
  -3 -13   1    0.40    2.00
   3 -13  -1    6.30    4.40
   3 -13  -1    0.80    2.80
  -3 -13   1    1.10    3.30
   3 -13  -1   -1.50    1.70
   3 -13  -1    2.10    2.80
  -3 -13   1    4.50    2.90
  -3  13   1    3.20    4.90
  -3  13   1    6.10    2.50
   3  13  -1    7.30    3.10
  -3  13   1    2.10    0.90
  -3  13   1    0.50    4.70
   3  13  -1   -1.40    2.20
   3  13  -1    3.70    2.70
  -3  13   1    1.30    2.20
  -3  13   1    3.30    2.20
  -3  13   1    0.50    2.20
   3  13  -1   -4.60    2.60
   3  13  -1    0.80    2.10
   3  13  -1    1.60    3.20
   3  13  -1   -1.20    2.80
   2 -13  -1  110.89    8.30
   2 -13  -1  110.29    9.20
   2 -13  -1  105.59    6.10
   2 -13  -1  105.79    9.20
   2 -13  -1  116.69    8.60
   2 -13  -1  100.79    7.40
  -2 -13   1  118.29    9.70
   2 -13  -1   98.49    6.80
  -2 -13   1   92.69    7.50
  -2 -13   1  111.89   10.10
  -2 -13   1  100.89    7.40
   2  13  -1   96.49    8.30
   2  13  -1   78.49    7.80
   2  13  -1  100.79    8.10
  -2  13   1  106.99    6.10
  -2  13   1  103.49    6.00
  -2  13   1  107.39    7.70
  -2  13   1  111.19    6.10
  -2  13   1  101.69    6.00
   2  13  -1  102.09    6.00
   2  13  -1  113.49    7.80
   2  13  -1  109.69    6.10
   2  13  -1  109.59    6.60
  -2  13   1  113.79    9.80
  -2  13   1  113.59    8.50
   1 -13  -1  233.78   12.30
   1 -13  -1  237.28    9.10
  -1 -13   1  230.08    8.90
  -1 -13   1  244.58   14.30
   1 -13  -1  216.28   13.40
   1 -13  -1  232.28    9.30
   1 -13  -1  231.98   14.10
   1 -13  -1  226.08   12.90
  -1 -13   1  209.38   12.40
  -1 -13   1  238.18    9.00
   1 -13  -1  231.58   13.70
  -1 -13   1  229.78   14.10
   1 -13  -1  238.28   12.10
  -1 -13   1  246.58   12.80
  -1 -13   1  218.08   12.20
   1  13  -1  213.58   12.00
  -1  13   1  225.48   11.40
   1  13  -1  237.48    9.00
  -1  13   1  230.58    9.10
  -1  13   1  257.37   16.40
   1  13  -1  227.68    8.80
   1  13  -1  232.98    8.80
  -1  13   1  229.48    9.50
  -1  13   1  244.58   14.00
   1  13  -1  210.18   13.40
   1  13  -1  228.28   14.40
   1  13  -1  241.68   13.10
   1  13  -1  248.28   12.60
   1  13  -1  234.48   13.10
  -1  13   1  240.18   13.00
   1  13  -1  246.28   12.80
  -1  13   1  226.58    9.00
  -1  13   1  234.88   12.50
  -1  13   1  243.38   12.40
   0 -13  -1  375.66   17.20
   0 -13   1  392.56   18.40
   0 -13  -1  358.96   18.50
   0 -13  -1  383.76   17.70
   0 -13  -1  369.76   13.70
   0 -13   1  350.66   18.50
   0 -13   1  363.16   19.30
   0 -13  -1  397.06   17.90
   0 -13  -1  352.86   19.20
   0 -13  -1  366.56   13.80
   0 -13   1  350.06   16.90
   0 -13   1  384.16   18.20
   0 -13  -1  347.47   18.30
   0  13   1  369.76   13.40
   0  13   1  375.26   13.50
   0  13  -1  375.56   18.30
   0  13  -1  387.26   17.20
   0  13  -1  353.56   18.50
   0  13  -1  373.46   19.10
   0  13   1  389.76   18.90
   0  13  -1  368.16   17.00
   0  13   1  390.16   18.70
   0  13   1  381.96   16.80
   0  13  -1  393.76   17.60
   0  13  -1  380.66   18.00
   0  13   1  365.56   18.20
   0  13   1  356.66   17.80
   0  13  -1  359.16   18.30
   0  13  -1  371.36   17.70
   0  13  -1  431.16   20.60
   0  13   1  372.06   17.40
   1 -13   1   21.30    4.80
   1 -13   1   19.20    4.30
  -1 -13  -1   15.80    3.40
  -1 -13  -1   16.80    2.50
   1 -13   1   19.00    4.40
  -1 -13  -1   17.80    4.40
   1 -13   1   22.50    5.00
   1 -13   1   18.70    3.50
  -1 -13  -1   16.50    2.80
  -1 -13  -1   19.70    4.20
  -1 -13  -1   24.50    5.60
  -1 -13  -1   19.80    4.00
   1  13   1   22.30    6.10
  -1  13  -1   14.70    5.80
   1  13   1   18.60    4.50
  -1  13  -1   14.60    3.10
   1  13   1   16.60    2.50
   1  13   1   12.30    4.20
  -1  13  -1   14.30    4.30
  -1  13  -1   15.10    3.50
   1  13   1   17.20    4.80
   1  13   1   21.10    4.30
  -1  13  -1   17.80    3.40
   1  13   1   23.10    2.90
  -1  13  -1   10.80    3.70
  -1  13  -1   15.00    4.70
   1  13   1   16.70    2.50
  -1  13  -1   21.30    4.70
  -1  13  -1   29.10    4.50
   2 -13   1    2.70    3.50
  -2 -13  -1   12.90    3.50
  -2 -13  -1   11.30    5.10
  -2 -13  -1    9.60    2.40
  -2 -13  -1   11.30    3.20
  -2 -13  -1    5.70    4.00
   2 -13   1    8.00    3.50
   2 -13   1   12.60    4.30
   2 -13   1    6.70    2.50
  -2 -13  -1    5.90    3.00
   2 -13   1    7.00    3.50
  -2 -13  -1    7.80    3.20
  -2  13  -1   10.80    2.50
  -2  13  -1    9.40    2.00
   2  13   1    8.40    3.60
  -2  13  -1    6.00    3.90
  -2  13  -1   14.80    4.80
   2  13   1    6.10    3.30
  -2  13  -1    9.50    2.40
   2  13   1   10.40    5.70
   2  13   1    3.10    4.10
  -2  13  -1   12.30    2.70
   2  13   1    8.60    3.50
  -2  13  -1    6.20    1.60
  -2  13  -1    9.00    2.90
   2  13   1   10.20    3.10
   2  13   1    6.50    2.30
   2  13   1    9.00    2.90
  -2  13  -1   14.20    6.10
  -2  13  -1    3.70    2.40
  -3 -13  -1   22.00    4.60
  -3 -13  -1   18.00    4.50
   3 -13   1   12.70    4.50
  -3 -13  -1    9.20    4.30
  -3 -13  -1   20.80    4.30
   3 -13   1   18.70    5.80
   3 -13   1   14.30    4.20
   3 -13   1   18.40    3.30
  -3 -13  -1    7.90    3.70
  -3 -13  -1   19.40    4.20
   3 -13   1   17.90    4.60
  -3  13  -1   20.80    3.60
   3  13   1   20.10    4.90
  -3  13  -1   21.10    6.00
  -3  13  -1   19.30    3.40
  -3  13  -1   14.70    3.40
   3  13   1   13.90    4.50
  -3  13  -1   15.20    5.10
  -3  13  -1   13.00    3.70
   3  13   1   16.70    4.90
   3  13   1   14.50    3.70
   3  13   1    7.70    6.10
  -3  13  -1   18.00    3.50
   3  13   1   16.10    4.40
  -3  13  -1   23.70    3.50
   3  13   1   18.40    4.20
  -3  13  -1   16.30    2.60
   3  13   1   21.70    5.90
  -3  13  -1   24.70    3.70
   3  13   1   13.40    3.30
   3  13   1   16.60    4.30
   3  13   1   19.20    4.00
  -4 -13  -1    1.80    3.70
   4 -13   1    8.80    4.10
   4 -13   1    3.50    3.70
   4 -13   1    1.90    2.60
   4 -13   1    4.70    3.50
   4 -13   1    2.60    5.30
  -4 -13  -1    7.30    3.00
  -4 -13  -1    3.30    4.90
  -4 -13  -1    6.80    4.00
  -4 -13  -1    7.90    2.80
  -4 -13  -1    4.10    3.10
  -4 -13  -1    3.20    2.70
  -4 -13  -1   10.10    3.60
   4 -13   1    5.10    3.80
  -4  13  -1   13.50    5.60
   4  13   1    7.90    4.10
  -4  13  -1    0.10    3.00
  -4  13  -1    5.90    2.10
   4  13   1    3.30    3.30
   4  13   1    1.40    3.90
   4  13   1    2.60    4.50
  -4  13  -1    4.80    3.00
   4  13   1    4.20    2.90
  -4  13  -1    4.80    2.90
  -4  13  -1    7.20    4.80
   4  13   1    7.70    4.10
   4  13   1    1.70    3.20
  -4  13  -1    4.70    2.70
   4  13   1    6.30    4.30
  -4  13  -1    7.40    2.80
   4  13   1    6.30    3.40
   5 -13   1  273.37   15.10
   5 -13   1  245.58   18.90
   5 -13   1  251.07   12.70
  -5 -13  -1  246.38   13.90
  -5 -13  -1  285.97   15.60
  -5 -13  -1  240.68   14.40
  -5 -13  -1  244.58   16.60
   5 -13   1  262.87   17.60
   5 -13   1  264.47   12.20
   5 -13   1  248.98   18.00
  -5 -13  -1  242.48   15.70
   5 -13   1  264.87   12.40
   5 -13   1  272.47   16.70
  -5  13  -1  259.47   11.70
   5  13   1  263.57   21.50
  -5  13  -1  285.57   17.00
  -5  13  -1  229.18   17.30
   5  13   1  283.47   16.80
  -5  13  -1  277.77   15.50
   5  13   1  289.57   18.40
   5  13   1  246.38   15.30
   5  13   1  249.78   17.30
   5  13   1  299.17   17.30
  -5  13  -1  237.78   14.60
   5  13   1  247.88   16.90
   5  13   1  243.18   15.50
  -6 -13  -1  167.88   12.00
   6 -13   1  154.48   18.60
   6 -13   1  151.78   15.30
  -6 -13  -1  172.38   14.20
   6 -13   1  188.08   15.20
  -6 -13  -1  166.48   11.90
   6 -13   1  149.99   10.50
  -6 -13  -1  163.38   12.60
  -6 -13  -1  160.58   14.40
   6 -13   1  166.88   13.80
   6 -13   1  157.58   11.90
   6  13   1  165.68   12.90
  -6  13  -1  141.39   12.40
  -6  13  -1  179.48   13.60
   6  13   1  165.08   14.60
   6  13   1  169.18   13.80
  -6  13  -1  168.88   15.60
  -6  13  -1  121.69   12.40
   6  13   1  136.79   14.00
   6  13   1  172.88   13.90
   6  13   1  157.08   16.20
  -6  13  -1  146.09   13.50
   6  13   1  175.38   14.20
   7 -13   1  117.89   15.00
   7 -13   1  104.99   12.90
  -7 -13  -1  131.89   14.70
  -7 -13  -1  125.99   14.80
  -7 -13  -1  155.88   12.50
   7 -13   1  132.29   12.30
   7  13   1  108.39   12.50
  -7  13  -1  127.69   14.00
  -7  13  -1  101.49   12.70
   7  13   1  109.89   13.80
   7  13   1  112.09   16.00
   7  13   1  136.99   13.90
   7  13   1  144.09   16.30
  -7  13  -1  103.79   12.30
  -7  13  -1  105.49   14.80
  -8 -13  -1   81.29   12.90
   8 -13   1   86.49   14.40
   8  13   1   73.59   13.50
   8  13   1   82.19   12.50
  -8  13  -1   97.29   12.90
  -8  13  -1   61.99   12.60
  -8  13  -1   84.09   13.30
   8  13   1   80.39   13.60
   9 -13   1    2.00   10.40
  -9  13  -1    8.90    9.60
  -9  13  -1    4.00   10.00
  -9  13  -1   -0.50    9.20
   9  13   1   -6.50   11.40
   9  13   1   -9.00    9.20
   9  13   1   17.00   10.10
   9 -14  -1   23.40   10.90
   9  14  -1   39.60   11.80
  -9  14   1   39.20   11.10
   9  14  -1   12.40   11.70
  -9  14   1   43.40   10.30
  -9  14   1   27.90   10.20
   8 -14  -1   10.00    8.00
   8 -14  -1   20.50    8.20
  -8  14   1   -1.50    7.30
  -8  14   1   31.80    8.50
   8  14  -1   33.10    8.10
  -8  14   1   19.10    7.80
   8  14  -1   21.70    9.40
   8  14  -1   17.30    7.80
   7 -14  -1   18.10   13.50
  -7 -14   1   48.20    7.70
  -7 -14   1   53.79   10.80
   7 -14  -1   59.39   10.10
   7 -14  -1   58.29   10.00
   7  14  -1   53.99   10.70
  -7  14   1   66.89   10.30
   7  14  -1   54.99   10.20
   7  14  -1   46.30    8.00
   7  14  -1   63.49   12.80
   7  14  -1   58.29    9.30
  -7  14   1   49.70    9.90
   7  14  -1   43.30    9.50
  -7  14   1   38.30    8.30
  -6 -14   1    4.20    3.90
  -6 -14   1   -1.40    5.40
   6 -14  -1    6.70    3.40
   6 -14  -1    3.90    6.80
   6 -14  -1    5.60    4.90
  -6 -14   1    6.70    6.70
  -6 -14   1    1.60    5.30
   6 -14  -1    1.50    4.60
  -6  14   1    2.30    5.40
   6  14  -1    1.30    5.80
   6  14  -1    5.00    4.10
   6  14  -1    2.30    4.80
   6  14  -1    0.30    4.50
   6  14  -1   12.10    6.00
  -6  14   1    0.50    4.30
   6  14  -1   -0.10    7.10
   6  14  -1    0.50    4.20
  -6  14   1    3.50    5.80
  -6  14   1    2.70    5.50
  -5 -14   1   12.40    7.00
   5 -14  -1   15.90    5.90
  -5 -14   1   19.50    5.70
  -5 -14   1   23.90    5.20
   5 -14  -1   18.30    3.20
  -5 -14   1   16.10    3.70
   5 -14  -1   25.60    6.80
  -5 -14   1   22.40    3.90
   5 -14  -1   22.80    8.00
   5 -14  -1   16.60    2.50
   5 -14  -1   26.90    6.30
  -5 -14   1   19.50    7.10
   5  14  -1   30.10    7.10
  -5  14   1   16.30    6.80
   5  14  -1   11.80    5.40
  -5  14   1   22.50    5.40
   5  14  -1   15.40    4.70
  -5  14   1   16.60    4.70
   5  14  -1   22.20    5.60
   5  14  -1   10.00    3.70
  -5  14   1   14.20    4.70
   5  14  -1   11.40    5.80
  -5  14   1   15.90    4.90
   5  14  -1   13.10    4.80
   5  14  -1   13.50    6.20
   4 -14  -1   25.00    6.80
  -4 -14   1   20.70    5.80
   4 -14  -1   18.40    3.30
  -4 -14   1   20.30    4.70
   4 -14  -1   17.70    5.00
   4 -14  -1   21.10    5.70
  -4 -14   1   19.20    5.70
   4 -14  -1   22.30    3.80
  -4 -14   1   24.40    3.90
   4 -14  -1    6.00    5.00
   4 -14  -1   19.20    5.60
   4  14  -1   22.20    4.80
   4  14  -1   18.80    6.00
  -4  14   1   19.20    5.80
  -4  14   1   18.20    4.00
  -4  14   1   16.00    4.00
   4  14  -1   22.50    5.40
   4  14  -1   19.40    5.40
   4  14  -1   17.50    4.60
   4  14  -1   15.80    5.20
   4  14  -1   11.60    4.40
   4  14  -1   32.50    6.00
   3 -14  -1   40.00    5.00
   3 -14  -1   37.30    5.00
  -3 -14   1   31.20    4.50
   3 -14  -1   35.10    6.40
  -3 -14   1   37.50    6.50
   3 -14  -1   33.60    6.00
   3 -14  -1   31.60    6.30
  -3 -14   1   37.10    6.80
   3 -14  -1   47.90    7.60
  -3 -14   1   35.80    5.00
  -3 -14   1   39.40    5.90
  -3 -14   1   34.20    5.50
   3  14  -1   27.90    5.30
  -3  14   1   38.00    7.80
  -3  14   1   37.50    4.70
   3  14  -1   46.60    7.00
   3  14  -1   40.80    5.50
   3  14  -1   39.60    5.50
  -3  14   1   39.20    2.70
  -3  14   1   35.70    4.50
  -3  14   1   40.00    5.00
   3  14  -1   38.00    6.30
   3  14  -1   42.70    6.70
   3  14  -1   28.20    4.30
  -3  14   1   33.50    4.30
  -3  14   1   37.20    6.30
   3  14  -1   37.50    4.60
   2 -14  -1  129.69   10.80
  -2 -14   1  114.79    6.80
   2 -14  -1  122.89    6.70
  -2 -14   1  118.29    8.70
  -2 -14   1  123.69    8.80
   2 -14  -1  120.09   10.10
  -2 -14   1  121.49    8.50
   2 -14  -1  122.49    9.10
   2 -14  -1  117.49    7.70
   2 -14  -1  115.39    8.30
  -2 -14   1  126.39   10.40
   2 -14  -1  121.69    9.40
   2  14  -1  121.49    6.60
   2  14  -1  126.29    8.60
  -2  14   1  118.99   10.70
   2  14  -1  130.59    6.90
  -2  14   1  127.19    9.40
  -2  14   1  122.89    6.90
   2  14  -1  126.79    9.30
   2  14  -1  117.09    9.30
  -2  14   1  111.09    6.50
   2  14  -1  124.29    7.20
  -2  14   1  115.99    6.50
  -2  14   1  127.19    9.00
  -2  14   1  133.89    6.70
  -2  14   1  124.59    8.80
   1 -14  -1  120.19   10.10
  -1 -14   1  137.49    9.40
   1 -14  -1  170.58   11.70
   1 -14  -1  121.19    8.50
   1 -14  -1  151.48   10.80
   1 -14  -1  156.58   10.20
  -1 -14   1  142.49    9.70
  -1 -14   1  143.89   11.30
  -1 -14   1  123.99   14.30
  -1 -14   1  149.59   11.00
   1 -14  -1  141.39    5.90
   1 -14  -1  137.99    5.70
   1 -14  -1  134.09    9.00
   1  14  -1  126.19    9.00
  -1  14   1  124.59    9.20
   1  14  -1  140.19    5.70
  -1  14   1  143.19    8.50
  -1  14   1  144.99    5.90
  -1  14   1  139.69   11.70
   1  14  -1  119.49   10.00
   1  14  -1  149.99   12.10
  -1  14   1  155.68   11.20
   1  14  -1  139.09    5.70
   1  14  -1  146.99   10.20
   1  14  -1  131.89   10.20
  -1  14   1  137.99    5.90
  -1  14   1  156.08   10.10
  -1  14   1  133.09    6.00
   1  14  -1  120.49    8.90
   1  14  -1  147.39   11.40
  -1  14   1  132.29    9.10
  -1  14   1  138.89   10.40
  -1  14   1  138.99   10.70
   0 -14   1   -1.60    2.40
   0 -14   1   -1.20    2.90
   0 -14  -1   -1.00    3.40
   0 -14  -1    3.80    2.50
   0 -14   1    2.20    2.40
   0 -14  -1    0.30    2.80
   0 -14  -1   -1.40    2.00
   0 -14  -1    0.50    2.40
   0 -14   1   -0.60    2.20
   0 -14   1    4.50    3.30
   0 -14  -1   -0.10    2.60
   0  14   1    0.70    0.90
   0  14   1    1.40    0.70
   0  14  -1   -2.50    2.80
   0  14   1   -1.30    4.40
   0  14  -1    0.00    3.80
   0  14  -1    1.30    2.40
   0  14  -1   -1.00    3.70
   0  14  -1    3.30    3.00
   0  14   1   -0.30    4.20
   0  14   1    6.40    3.70
   0  14   1    0.20    2.70
   0  14  -1    0.20    2.50
   0  14   1    5.60    3.00
   0  14   1    4.00    2.30
   0  14  -1    1.50    2.10
   0  14  -1    1.00    2.20
   0  14   1    0.10    3.60
   0  14  -1   -0.20    4.40
   0  14   1    0.40    2.80
   1 -14   1   39.50    6.80
  -1 -14  -1   35.70    6.70
  -1 -14  -1   32.60    3.20
  -1 -14  -1   24.90    5.30
   1 -14   1   39.60    4.90
   1 -14   1   41.70    6.30
   1 -14   1   31.10    5.90
  -1 -14  -1   39.20    3.90
   1 -14   1   34.10    5.60
  -1 -14  -1   37.40    5.30
  -1 -14  -1   29.80    4.80
   1  14   1   31.60    6.00
   1  14   1   35.10    3.30
  -1  14  -1   35.50    4.90
   1  14   1   36.80    7.10
   1  14   1   34.70    5.40
  -1  14  -1   30.30    6.00
   1  14   1   31.00    3.50
  -1  14  -1   50.19    7.40
  -1  14  -1   38.00    7.30
  -1  14  -1   33.60    4.50
  -1  14  -1   35.40    5.10
  -1  14  -1   35.50    5.10
   1  14   1   34.60    3.60
   1  14   1   41.20    6.60
  -1  14  -1   28.00    7.20
   2 -14   1  191.08    9.70
  -2 -14  -1  219.78   12.20
   2 -14   1  223.88   13.70
  -2 -14  -1  175.08   12.40
  -2 -14  -1  212.78   12.70
   2 -14   1  229.88   13.60
  -2 -14  -1  198.18   14.00
   2 -14   1  218.18   13.70
  -2 -14  -1  210.78   13.30
  -2 -14  -1  166.68   11.40
   2  14   1  198.78   12.10
   2  14   1  192.88   10.90
   2  14   1  225.78   14.20
   2  14   1  226.28   13.30
  -2  14  -1  215.38    9.30
  -2  14  -1  200.98    9.20
  -2  14  -1  214.18   11.20
  -2  14  -1  202.78    9.80
   2  14   1  201.18   12.20
   2  14   1  201.48   10.70
  -2  14  -1  211.68   11.50
  -2  14  -1  208.58    9.90
  -2  14  -1  182.08   10.70
   2  14   1  204.38   10.90
  -2  14  -1  219.58   10.60
   2  14   1  204.68   13.70
  -2  14  -1  202.48   13.80
   2  14   1  210.98   13.40
  -2  14  -1  203.98   15.10
  -2  14  -1  203.98   13.50
   2  14   1  194.88   10.40
   2  14   1  208.18   15.30
  -3 -14  -1    7.20    4.20
   3 -14   1    2.00    2.50
   3 -14   1    7.50    4.10
  -3 -14  -1    5.10    3.10
   3 -14   1    5.40    3.30
   3 -14   1    7.10    3.80
  -3 -14  -1    6.00    3.80
  -3 -14  -1    4.20    3.30
  -3 -14  -1    8.00    3.40
  -3 -14  -1    3.70    2.70
   3 -14   1   11.00    4.80
  -3  14  -1    6.10    2.50
   3  14   1   14.80    4.40
  -3  14  -1    5.20    2.60
   3  14   1    4.00    3.40
  -3  14  -1    5.30    2.50
  -3  14  -1    8.30    3.00
   3  14   1    4.30    3.50
  -3  14  -1    3.80    4.30
   3  14   1    6.80    3.80
  -3  14  -1    7.30    2.30
  -3  14  -1    9.40    3.40
   3  14   1    0.50    3.60
   3  14   1    6.30    2.80
   3  14   1    4.40    3.80
  -3  14  -1    2.80    2.40
   3  14   1   -1.10    3.60
  -3  14  -1    3.30    2.60
   3  14   1    4.90    2.90
  -4 -14  -1   37.30    6.20
   4 -14   1   26.60    4.10
  -4 -14  -1   36.10    7.00
  -4 -14  -1   29.20    5.20
   4 -14   1   37.30    6.90
  -4 -14  -1   31.50    7.30
  -4 -14  -1   29.00    5.20
   4 -14   1   29.80    5.90
  -4 -14  -1   40.70    4.30
   4 -14   1   44.90    8.80
  -4 -14  -1   32.80    3.70
  -4 -14  -1   46.70    7.00
   4 -14   1   36.10    5.90
  -4  14  -1   33.90    4.80
  -4  14  -1   32.90    4.80
   4  14   1   34.60    6.60
  -4  14  -1   38.80    5.50
   4  14   1   34.70    6.40
  -4  14  -1   37.60    3.70
  -4  14  -1   36.90    5.00
   4  14   1   16.10    5.90
   4  14   1   54.39    7.50
   4  14   1   34.60    6.30
  -4  14  -1   44.80    6.90
  -4  14  -1   35.30    8.00
   4  14   1   39.00    7.50
   4  14   1   43.30    6.00
   4  14   1   40.90    5.10
  -4  14  -1   39.40    5.70
   5 -14   1   -1.10    4.10
   5 -14   1   -1.60    5.10
  -5 -14  -1    5.20    3.90
  -5 -14  -1   -8.20    5.20
  -5 -14  -1   -0.10    3.30
   5 -14   1    2.30    1.80
  -5 -14  -1    1.20    3.00
  -5 -14  -1    7.30    5.30
   5 -14   1   -0.20    4.40
   5 -14   1   -1.70    2.80
   5 -14   1    9.70    7.30
  -5 -14  -1   -0.80    3.70
   5 -14   1   -1.50    4.20
  -5 -14  -1    1.40    3.70
   5  14   1   -2.00    4.70
   5  14   1    5.30    4.50
   5  14   1    4.40    6.00
   5  14   1    4.40    5.00
  -5  14  -1    3.40    5.80
   5  14   1   -1.50    4.30
  -5  14  -1   -3.20    4.00
  -5  14  -1    5.60    3.80
   5  14   1   -2.40    4.10
  -5  14  -1   -2.80    2.10
  -5  14  -1    0.80    4.40
   5  14   1   -5.20    4.40
   5  14   1   -7.60    4.80
  -6 -14  -1  279.37   16.40
   6 -14   1  300.37   19.20
  -6 -14  -1  313.97   20.00
  -6 -14  -1  312.97   21.10
   6 -14   1  295.57   20.60
   6 -14   1  334.47   24.10
   6 -14   1  318.87   19.40
   6 -14   1  313.47   17.40
  -6 -14  -1  323.17   17.70
  -6 -14  -1  302.27   20.90
   6  14   1  305.17   19.50
   6  14   1  311.07   18.90
   6  14   1  267.17   17.90
   6  14   1  285.27   19.00
   6  14   1  274.47   19.00
  -6  14  -1  314.17   18.50
   6  14   1  284.07   22.70
  -6  14  -1  296.47   21.10
  -6  14  -1  285.67   19.80
  -6  14  -1  309.27   18.50
  -6  14  -1  295.57   19.10
  -7 -14  -1  -10.20    9.30
   7 -14   1   -8.90    5.40
  -7 -14  -1   -1.20    5.50
   7 -14   1   11.50    6.80
   7  14   1   -6.50    7.20
   7  14   1    5.30    7.30
   7  14   1    1.00    9.70
  -7  14  -1    0.10    6.10
  -7  14  -1    0.60    6.40
  -7  14  -1    3.60    6.60
  -7  14  -1    2.20    8.00
   7  14   1   -5.20    5.60
   7  14   1   -4.50    6.10
  -8  14  -1   27.10    8.00
   8  14   1   61.89   10.80
  -8  14  -1   19.20    9.50
   8  14   1   53.79   11.60
  -8  14  -1   36.70   10.70
   8  14   1   44.90   11.40
   9 -14   1  117.79   17.20
  -9  14  -1   92.69   15.60
  -9  14  -1   98.59   16.20
   9  14   1   75.59   15.40
   9  14   1  104.29   16.10
   9  14   1   62.39   15.10
  -9  14  -1   54.89   13.20
   9 -15  -1   49.10   14.00
  -9  15   1   31.70   11.40
  -9  15   1   44.40   12.30
  -9  15   1   58.99   13.20
   9  15  -1   12.60   11.60
   9  15  -1   18.00   11.80
   8 -15  -1   24.80    9.60
   8 -15  -1   30.70    8.90
   8  15  -1   20.90    9.30
  -8  15   1   23.10    9.60
  -8  15   1   26.90    9.00
  -8  15   1   37.30   10.00
   8  15  -1   36.70    9.50
   8  15  -1   34.80   10.20
   7 -15  -1   -3.30    6.20
   7  15  -1   12.00    8.20
   7  15  -1    1.70   12.10
   7  15  -1   -1.10    6.20
   7  15  -1    4.50    5.70
  -7  15   1   10.60    7.20
  -7  15   1   -4.40    6.80
  -7  15   1   -2.00    6.20
  -7  15   1   -0.40    5.90
   7  15  -1   -3.70    6.00
  -6 -15   1    9.90    4.10
   6 -15  -1   -4.30    8.40
  -6 -15   1    0.10    8.30
  -6 -15   1   12.00    6.20
  -6 -15   1   10.30    6.10
   6 -15  -1   14.90    8.20
  -6 -15   1   17.60    6.70
   6 -15  -1   19.70    7.00
   6 -15  -1    7.80    6.40
  -6  15   1   13.10    4.70
   6  15  -1    2.30    5.20
   6  15  -1    6.20    5.80
  -6  15   1    9.60    5.10
   6  15  -1    9.40    6.50
   6  15  -1   11.90    5.40
  -6  15   1    9.80    5.80
   6  15  -1    6.60    6.60
   6  15  -1    1.10    7.10
  -6  15   1    7.80    6.80
  -5 -15   1   -1.70    2.70
   5 -15  -1   -3.20    6.40
  -5 -15   1   -4.20    4.30
   5 -15  -1   -0.10    5.20
  -5 -15   1    1.40    4.00
   5 -15  -1    1.80    2.60
   5 -15  -1    0.20    5.10
  -5 -15   1    2.10    2.60
  -5 -15   1   -4.00    4.40
   5 -15  -1    3.10    4.60
  -5 -15   1    4.30    5.10
  -5  15   1    1.30    3.90
   5  15  -1   -2.00    5.00
  -5  15   1    3.40    5.10
   5  15  -1    0.60    4.40
   5  15  -1   -8.60    4.80
   5  15  -1    6.00    4.10
   5  15  -1    8.90    4.90
  -5  15   1   -3.00    3.80
  -5  15   1   -0.10    3.70
   5  15  -1   -0.90    3.50
   5  15  -1    6.70    5.30
   5  15  -1    1.30    4.50
   4 -15  -1  163.98   13.70
   4 -15  -1  169.98   11.40
   4 -15  -1  134.69   12.40
  -4 -15   1  147.09   12.80
   4 -15  -1  158.48    9.20
  -4 -15   1  174.98   10.90
  -4 -15   1  154.78    9.00
   4 -15  -1  154.48    9.50
   4 -15  -1  121.29   12.00
  -4 -15   1  147.69   12.60
  -4 -15   1  149.09   11.60
  -4  15   1  171.88   10.70
   4  15  -1  146.69   10.70
   4  15  -1  164.58   12.70
   4  15  -1  147.19   10.70
  -4  15   1  154.68   11.50
  -4  15   1  164.28   10.10
   4  15  -1  132.19   10.90
   4  15  -1  153.78   11.50
   4  15  -1  163.18   11.30
  -4  15   1  167.68   13.10
   4  15  -1  148.29   10.30
   4  15  -1  174.68   12.70
  -3 -15   1  270.57   14.60
   3 -15  -1  242.58   12.60
  -3 -15   1  266.87   14.50
  -3 -15   1  242.28   12.60
   3 -15  -1  241.78   13.00
   3 -15  -1  280.27   16.90
   3 -15  -1  234.78   15.40
  -3 -15   1  248.78   16.40
  -3 -15   1  267.47   13.20
   3 -15  -1  275.27   15.80
   3  15  -1  242.08   14.80
   3  15  -1  198.48   14.70
   3  15  -1  252.77   12.80
  -3  15   1  249.78   10.30
   3  15  -1  219.68   14.00
  -3  15   1  246.48   12.20
  -3  15   1  248.78   15.10
   3  15  -1  265.17   15.60
   3  15  -1  235.08   13.50
   3  15  -1  260.07   12.80
  -3  15   1  241.58   12.20
   3  15  -1  231.98   15.60
  -3  15   1  262.57   12.60
   2 -15  -1    6.40    2.70
  -2 -15   1   11.80    3.50
   2 -15  -1    2.90    3.90
  -2 -15   1    3.60    4.10
   2 -15  -1    4.60    2.80
   2 -15  -1    2.60    2.10
  -2 -15   1    8.10    2.20
   2 -15  -1   -1.90    3.20
   2 -15  -1   -2.00    2.80
  -2 -15   1    1.90    2.90
   2  15  -1    3.80    1.90
   2  15  -1    8.30    4.00
   2  15  -1    5.10    3.40
  -2  15   1    3.50    1.90
   2  15  -1    9.30    3.30
  -2  15   1    6.00    1.80
   2  15  -1    3.50    5.20
  -2  15   1   12.70    4.20
  -2  15   1   10.70    3.40
   2  15  -1    8.00    2.20
   2  15  -1    6.70    2.20
  -2  15   1    6.30    2.30
  -2  15   1    7.10    3.70
   2  15  -1    2.90    3.10
  -2  15   1    6.30    2.10
   2  15  -1    2.10    2.80
  -2  15   1    2.90    5.00
  -1 -15   1    5.40    4.00
   1 -15  -1    2.90    2.90
  -1 -15   1    6.60    3.50
   1 -15  -1   10.00    3.10
  -1 -15   1    5.30    3.30
   1 -15  -1    5.30    3.50
  -1 -15   1    6.10    3.00
   1 -15  -1   -0.40    2.70
   1 -15  -1    7.40    4.50
   1 -15  -1   13.90    5.20
  -1 -15   1    8.20    4.20
  -1  15   1    5.00    1.20
  -1  15   1    0.10    3.00
  -1  15   1    5.30    1.30
  -1  15   1    4.40    3.20
   1  15  -1    9.60    5.30
  -1  15   1   10.90    4.20
   1  15  -1    8.00    3.50
  -1  15   1    5.90    4.50
  -1  15   1   12.30    5.30
   1  15  -1    7.60    1.30
   1  15  -1    8.30    3.40
  -1  15   1   16.40    5.90
  -1  15   1    4.60    3.60
  -1  15   1    5.90    2.60
   1  15  -1    4.10    5.70
   1  15  -1    8.60    3.60
  -1  15   1    4.00    5.00
   1  15  -1    3.70    3.10
   1  15  -1   11.20    5.10
   1  15  -1   10.50    3.20
   1  15  -1    6.00    4.40
   1  15  -1    7.10    1.10
   0 -15   1   15.30    4.10
   0 -15  -1   18.80    4.00
   0 -15  -1   20.00    5.80
   0 -15   1   23.20    5.80
   0 -15   1    8.60    4.30
   0 -15   1   11.40    3.30
   0 -15  -1   19.60    5.00
   0 -15  -1   10.70    3.80
   0 -15   1   14.70    4.10
   0 -15  -1   19.20    4.20
   0 -15  -1   19.50    4.30
   0  15  -1   18.30    4.20
   0  15   1   27.00    5.80
   0  15   1   14.60    5.60
   0  15   1   21.20    4.80
   0  15  -1   18.80    5.50
   0  15   1   14.20    3.60
   0  15   1   19.40    1.70
   0  15   1   22.90    2.10
   0  15  -1   22.60    5.70
   0  15   1   21.00    4.80
   0  15  -1   15.40    5.20
   0  15   1   13.10    6.20
   0  15  -1   18.70    5.50
   0  15  -1   16.70    3.90
   0  15   1   27.00    5.20
   0  15  -1   26.90    4.80
   0  15   1   24.90    6.70
   0  15   1   23.90    5.60
   0  15  -1   15.90    4.50
   0  15  -1   14.90    5.90
   1 -15   1  104.29    9.60
   1 -15   1  102.59    7.40
  -1 -15  -1   96.39    5.10
  -1 -15  -1   92.39    8.00
   1 -15   1   94.79    8.30
  -1 -15  -1   98.99    9.90
   1 -15   1   89.89    8.60
  -1 -15  -1   85.59    5.60
  -1 -15  -1  107.29    9.40
   1 -15   1   93.19   10.20
  -1 -15  -1   79.59    7.20
  -1  15  -1   95.39    9.30
   1  15   1  100.29    8.60
  -1  15  -1   99.59    7.90
  -1  15  -1   94.09    7.60
   1  15   1   99.39    9.30
  -1  15  -1  116.89   11.60
   1  15   1   85.99    8.40
   1  15   1  101.79    9.50
   1  15   1   90.89    5.70
   1  15   1   91.89    5.80
   1  15   1   98.19    8.30
   1  15   1   98.99   10.70
  -1  15  -1   91.99    9.20
  -1  15  -1  121.89   13.10
  -1  15  -1  104.79    7.90
  -1  15  -1  101.09    9.50
   1  15   1  116.59   12.20
  -1  15  -1   98.39    7.20
  -2 -15  -1   74.79    7.50
  -2 -15  -1   73.59    7.20
   2 -15   1   81.99    9.20
  -2 -15  -1   66.29    6.20
   2 -15   1   90.79    8.80
   2 -15   1   73.99    4.90
   2 -15   1   68.39    8.60
  -2 -15  -1   51.09    5.00
  -2 -15  -1   58.99    8.20
  -2 -15  -1   82.59   10.50
   2  15   1  101.99   12.30
   2  15   1   77.09    6.30
  -2  15  -1   70.59    9.20
   2  15   1   69.19    6.30
   2  15   1   72.79    8.10
   2  15   1   57.59    7.90
  -2  15  -1   73.89    4.50
   2  15   1   79.49    9.70
   2  15   1   69.79    5.90
  -2  15  -1   65.19    5.20
   2  15   1   66.69    8.00
  -2  15  -1   67.09    6.70
  -2  15  -1   70.29    6.40
   2  15   1   68.49    8.00
   2  15   1   69.79    6.30
  -2  15  -1   73.89    5.00
  -2  15  -1   73.99    4.80
  -2  15  -1   76.79    5.90
  -2  15  -1   63.39    6.30
  -2  15  -1   88.39   11.30
   3 -15   1  170.38   12.30
  -3 -15  -1  144.09   10.40
  -3 -15  -1  149.09   11.70
  -3 -15  -1  159.98   10.90
   3 -15   1  147.59   11.90
   3 -15   1  148.39   12.50
  -3 -15  -1  156.78   13.00
  -3 -15  -1  166.78   11.40
   3 -15   1  154.88   12.80
  -3 -15  -1  172.58   13.30
  -3  15  -1  166.28    9.70
  -3  15  -1  171.78   10.00
   3  15   1  154.08   11.70
  -3  15  -1  170.38   13.00
  -3  15  -1  158.88   10.10
  -3  15  -1  146.89    8.90
  -3  15  -1  171.48    9.20
   3  15   1  157.38    9.60
  -3  15  -1  158.38    9.40
   3  15   1  159.18   10.80
   3  15   1  165.98   11.30
  -3  15  -1  160.18    8.50
   3  15   1  157.38   10.80
   3  15   1  167.48   10.60
  -3  15  -1  155.18    9.20
   3  15   1  189.18   13.70
   3  15   1  158.98   12.00
  -4 -15  -1    0.10    3.10
   4 -15   1    6.40    4.30
   4 -15   1    6.00    4.60
  -4 -15  -1    7.60    6.00
   4 -15   1    5.50    5.80
   4 -15   1    2.50    2.50
   4 -15   1   -7.10    3.60
   4 -15   1   -1.90    4.10
  -4 -15  -1    3.80    4.60
  -4 -15  -1    2.80    4.30
  -4 -15  -1    8.20    4.20
  -4 -15  -1    1.90    3.50
  -4  15  -1    0.20    4.60
   4  15   1    0.00    4.00
  -4  15  -1    0.60    3.10
  -4  15  -1    5.50    2.20
   4  15   1    0.10    4.30
  -4  15  -1    0.40    2.80
   4  15   1    3.80    5.30
  -4  15  -1   -1.10    3.10
  -4  15  -1    0.80    2.80
  -4  15  -1   -1.20    4.50
   4  15   1    0.00    4.40
   4  15   1    3.40    3.60
  -4  15  -1    2.20    2.90
   4  15   1    3.00    4.90
  -4  15  -1    8.30    3.90
   4  15   1    4.60    3.90
   4  15   1    3.20    4.50
   4  15   1   12.60    4.60
   5 -15   1   64.39    9.10
  -5 -15  -1   47.50    9.50
  -5 -15  -1   58.29    8.20
   5 -15   1   51.39   12.70
   5 -15   1   61.39    8.50
  -5 -15  -1   51.79    5.70
  -5 -15  -1   58.79    7.60
  -5 -15  -1   46.10    8.40
   5 -15   1   49.80    8.60
   5 -15   1   67.89   10.40
   5  15   1   46.50    8.60
   5  15   1   58.59    9.30
   5  15   1   38.70    8.10
   5  15   1   48.80    7.90
   5  15   1   50.59    8.20
   5  15   1   43.90    9.70
   5  15   1   44.50    7.40
   5  15   1   33.10    8.20
  -5  15  -1   43.70    8.00
  -5  15  -1   67.19    8.00
  -5  15  -1   36.90    8.80
  -5  15  -1   35.70    6.40
  -6 -15  -1   43.80    8.80
  -6 -15  -1   27.10   10.20
   6 -15   1   61.39   10.40
  -6 -15  -1   43.30    7.10
   6 -15   1   43.50   12.80
   6 -15   1   47.40    9.20
  -6 -15  -1   51.49    7.00
   6 -15   1   53.59    8.30
   6 -15   1   38.50    8.50
  -6  15  -1   32.00    8.20
   6  15   1   40.10    8.90
  -6  15  -1   54.59    8.60
  -6  15  -1   46.30    8.50
   6  15   1   37.90    7.70
   6  15   1   63.69   10.00
  -6  15  -1   34.20    7.70
  -6  15  -1   49.30   11.10
   6  15   1   32.20    8.30
   6  15   1   23.30   10.70
   6  15   1   42.10    9.40
   7 -15   1    3.10    6.10
  -7 -15  -1    5.90    9.50
   7 -15   1    3.30    6.70
  -7  15  -1   18.30    8.40
  -7  15  -1   10.00    8.30
   7  15   1   13.60    7.80
  -7  15  -1    6.30    6.20
  -7  15  -1   18.10    8.30
   7  15   1    1.30    7.40
   7  15   1    0.80    7.40
   7  15   1    2.00    7.80
   8 -15   1   61.79   12.40
   8  15   1   61.99   12.60
   8  15   1   62.69   14.00
  -8  15  -1   39.40   10.50
   8  15   1   83.69   12.70
  -8  15  -1   48.70   12.90
  -8  15  -1   61.59   12.80
   9 -15   1    4.90    9.20
  -9  15  -1    6.50   11.10
  -9  15  -1   -1.50   12.20
  -9  15  -1   -2.30   10.10
   9  15   1    6.60   12.30
   9  15   1  -13.20   10.80
   9 -16  -1    2.70   10.70
  -9  16   1  -10.90    9.80
  -9  16   1    1.70   10.10
   9  16  -1   -4.70   11.30
  -9  16   1    1.50   10.50
   8 -16  -1    0.50    8.70
  -8  16   1    1.80    8.30
  -8  16   1    5.90    8.30
   8  16  -1    2.20    8.50
  -8  16   1    0.60    7.80
   8  16  -1   21.70    9.20
   7 -16  -1    2.70    7.00
  -7 -16   1    8.10    7.60
   7 -16  -1   -3.20    6.40
   7  16  -1   11.50    7.40
   7  16  -1   -3.80    8.90
  -7  16   1    8.80    7.00
   7  16  -1   -2.40    7.10
  -7  16   1    8.90    8.10
  -7  16   1   -5.00    6.30
  -7  16   1    3.20    5.70
   7  16  -1   11.80   11.10
   7  16  -1    2.00    5.80
   6 -16  -1   27.80    8.80
   6 -16  -1   32.90   11.30
  -6 -16   1   33.40    8.40
   6 -16  -1   38.50    7.90
  -6 -16   1   29.60    7.90
   6 -16  -1   23.80    7.40
   6  16  -1   20.90    6.80
   6  16  -1   36.50    6.70
   6  16  -1   36.80    7.80
   6  16  -1   42.80    8.10
  -6  16   1   38.60    7.50
   6  16  -1   26.20    7.70
  -6  16   1   43.90    8.30
  -6  16   1   36.50    7.50
  -5 -16   1  531.95   27.20
  -5 -16   1  473.15   23.50
   5 -16  -1  488.95   20.30
   5 -16  -1  456.25   23.80
   5 -16  -1  509.65   25.30
  -5 -16   1  460.95   25.90
   5 -16  -1  441.76   26.20
   5 -16  -1  455.55   27.10
  -5 -16   1  475.55   24.10
  -5  16   1  456.05   21.30
   5  16  -1  426.26   23.80
   5  16  -1  533.25   26.80
   5  16  -1  487.95   23.70
  -5  16   1  470.85   22.90
   5  16  -1  473.45   23.20
   5  16  -1  469.15   23.60
   5  16  -1  466.55   24.70
  -5  16   1  457.05   22.60
  -5  16   1  467.85   23.10
  -5  16   1  459.45   25.40
  -4 -16   1   37.30    8.40
   4 -16  -1   52.59    5.90
   4 -16  -1   38.00    7.40
   4 -16  -1   34.50    6.00
   4 -16  -1   28.00    5.00
   4 -16  -1   30.00    7.20
  -4 -16   1   34.80    5.10
   4 -16  -1   34.30    7.50
  -4 -16   1   34.50    5.80
   4  16  -1   44.80    6.90
  -4  16   1   40.20    5.70
   4  16  -1   64.89    7.10
   4  16  -1   33.90    7.50
   4  16  -1   30.80    7.00
   4  16  -1   36.20    6.10
  -4  16   1   40.50    5.80
   4  16  -1   43.50    6.50
  -4  16   1   49.70    8.40
   4  16  -1   35.60    6.40
   4  16  -1   44.80    6.70
  -3 -16   1   27.10    4.50
  -3 -16   1   22.20    4.80
   3 -16  -1   26.10    6.80
  -3 -16   1   20.10    5.60
   3 -16  -1   20.50    6.80
  -3 -16   1   23.70    5.20
   3 -16  -1   24.10    6.30
   3 -16  -1   24.60    4.80
   3 -16  -1   20.70    4.00
  -3  16   1   21.30    3.70
  -3  16   1   25.70    2.90
   3  16  -1   21.40    4.90
   3  16  -1   23.70    4.00
   3  16  -1   25.50    4.60
   3  16  -1   28.10    4.40
   3  16  -1   25.40    5.80
  -3  16   1   24.50    4.00
   3  16  -1   16.50    6.60
   3  16  -1   20.90    5.10
  -3  16   1   22.90    6.00
   3  16  -1   21.60    6.20
   3  16  -1   26.40    5.70
  -3  16   1   28.30    4.10
  -2 -16   1  219.18   13.00
  -2 -16   1  225.18   15.10
  -2 -16   1  206.48    9.70
  -2 -16   1  214.88   12.50
   2 -16  -1  207.28   14.40
   2 -16  -1  215.08   12.50
   2 -16  -1  204.58    9.40
  -2 -16   1  210.08    9.70
   2 -16  -1  229.08   14.10
   2 -16  -1  195.58   13.90
   2  16  -1  226.88   13.90
   2  16  -1  206.68   12.50
  -2  16   1  185.38   12.50
   2  16  -1  224.88   14.60
  -2  16   1  206.68    9.90
   2  16  -1  226.48   10.20
   2  16  -1  184.08   13.70
  -2  16   1  216.48   10.80
   2  16  -1  196.98   13.10
   2  16  -1  214.48    9.90
   2  16  -1  214.98   14.40
  -2  16   1  196.28   15.40
   2  16  -1  206.98    9.90
  -2  16   1  201.48    9.70
  -2  16   1  220.58   13.30
  -2  16   1  209.48   14.40
  -2  16   1  207.38    9.40
   1 -16  -1  129.79    8.70
   1 -16  -1  113.99    9.40
   1 -16  -1  116.59    9.00
  -1 -16   1  121.99    9.10
   1 -16  -1  126.49   10.60
   1 -16  -1  125.69   11.30
  -1 -16   1   93.49    9.90
  -1 -16   1  133.59   10.00
  -1 -16   1  128.19    9.40
  -1 -16   1  125.09   11.00
   1 -16  -1  105.39   10.10
   1  16  -1  121.59    5.20
   1  16  -1  114.99    5.20
  -1  16   1  125.79    5.50
   1  16  -1  124.59    9.80
  -1  16   1  130.39   10.60
  -1  16   1  111.39    5.50
  -1  16   1  151.68   16.00
   1  16  -1  119.29    9.30
   1  16  -1  108.09   11.30
  -1  16   1  122.49    8.40
   1  16  -1  114.09   11.90
  -1  16   1  109.09   10.90
   1  16  -1  142.49   10.10
  -1  16   1  125.29    9.70
   1  16  -1  100.09   10.00
  -1  16   1  108.69    9.00
   1  16  -1  120.49    9.40
  -1  16   1  114.09    9.20
   1  16  -1  136.99   10.50
   0 -16   1  232.28   15.80
   0 -16  -1  277.27   17.20
   0 -16  -1  261.67   13.90
   0 -16   1  257.37   15.10
   0 -16  -1  244.08   14.10
   0 -16  -1  251.87   15.50
   0 -16   1  237.28   14.40
   0 -16  -1  244.68   15.20
   0 -16   1  256.27   15.90
   0 -16   1  245.78   13.70
   0 -16  -1  257.27   14.30
   0  16   1  248.88    9.60
   0  16   1  223.58   14.30
   0  16   1  226.08   15.50
   0  16   1  271.67   15.50
   0  16  -1  256.57   14.90
   0  16   1  249.68   15.30
   0  16  -1  241.88   13.70
   0  16  -1  279.77   15.00
   0  16  -1  264.67   14.40
   0  16   1  248.68   14.40
   0  16  -1  228.78   15.20
   0  16  -1  236.48   16.70
   0  16  -1  252.67   14.30
   0  16  -1  235.28   13.80
   0  16  -1  242.58   15.40
   0  16  -1  253.77   17.10
   0  16   1  275.57   13.80
   0  16   1  224.68   14.60
   0  16   1  240.08    9.80
   1 -16   1   12.10    4.40
  -1 -16  -1    5.90    1.90
  -1 -16  -1   10.00    1.80
   1 -16   1    8.70    4.00
  -1 -16  -1    4.20    4.90
  -1 -16  -1   13.70    5.10
  -1 -16  -1    9.00    3.70
   1 -16   1    9.30    3.10
   1 -16   1   10.80    4.90
   1 -16   1    5.20    4.70
  -1 -16  -1   15.40    4.00
   1  16   1   10.20    2.50
   1  16   1    8.10    4.10
   1  16   1   10.20    5.40
   1  16   1    7.50    4.20
  -1  16  -1    9.20    3.20
  -1  16  -1   12.70    5.70
  -1  16  -1   15.20    4.20
   1  16   1    3.60    3.80
  -1  16  -1   20.20    5.40
   1  16   1    8.00    2.60
   1  16   1   -1.10    4.40
  -1  16  -1    8.60    3.20
  -1  16  -1    9.90    4.30
  -1  16  -1    7.10    3.60
   1  16   1   10.00    3.40
  -1  16  -1   14.80    6.20
   1  16   1   10.50    4.50
   2 -16   1   24.70    5.70
  -2 -16  -1   21.30    5.20
  -2 -16  -1   17.70    4.50
  -2 -16  -1   24.50    3.80
   2 -16   1   34.60    6.90
  -2 -16  -1   11.20    5.90
   2 -16   1   20.80    2.70
  -2 -16  -1   24.30    6.30
   2 -16   1   23.50    5.80
   2  16   1   25.60    6.00
   2  16   1   20.00    5.70
  -2  16  -1   25.90    3.00
  -2  16  -1   21.20    2.40
  -2  16  -1   12.50    6.10
  -2  16  -1   18.00    2.70
  -2  16  -1   20.50    3.30
   2  16   1   18.40    4.20
   2  16   1   27.30    4.00
  -2  16  -1   27.50    4.50
   2  16   1   26.50    4.20
   2  16   1   15.30    5.20
  -2  16  -1   22.40    6.80
  -2  16  -1   16.50    4.10
  -2  16  -1   20.30    4.10
   2  16   1   11.70    4.70
  -2  16  -1   11.50    4.20
  -3 -16  -1    1.20    4.10
   3 -16   1    2.60    4.00
  -3 -16  -1   -0.20    2.80
   3 -16   1    0.30    4.00
   3 -16   1   -0.50    5.00
  -3 -16  -1    0.60    3.50
  -3 -16  -1    0.90    3.10
  -3 -16  -1   -1.50    4.50
  -3 -16  -1   -3.20    2.90
  -3  16  -1    1.00    2.50
   3  16   1   -1.20    2.80
   3  16   1   -0.70    4.40
  -3  16  -1    3.70    3.30
   3  16   1    1.60    3.10
   3  16   1    7.00    4.50
  -3  16  -1   -0.70    2.20
  -3  16  -1   -4.80    3.20
  -3  16  -1   -4.10    4.20
  -3  16  -1    6.80    3.10
   3  16   1    1.70    3.50
  -3  16  -1    0.80    2.20
  -3  16  -1    3.00    2.40
   3  16   1   -5.40    4.10
  -3  16  -1   -0.70    2.60
   3  16   1    5.00    4.40
   3  16   1   -1.50    4.30
   3  16   1    1.90    4.50
  -4 -16  -1    6.60    4.80
   4 -16   1    5.30    4.70
  -4 -16  -1    5.90    3.70
   4 -16   1    5.20    4.20
   4 -16   1    7.00    7.40
  -4 -16  -1    3.40    3.70
  -4 -16  -1    4.80    5.70
   4 -16   1   -0.40    4.30
  -4 -16  -1    5.30    5.00
  -4 -16  -1    2.90    4.60
   4 -16   1   13.40    5.20
   4  16   1   15.30    4.70
   4  16   1   -3.20    5.00
  -4  16  -1    5.40    2.40
  -4  16  -1    4.50    3.60
  -4  16  -1    8.70    3.60
  -4  16  -1    9.80    3.20
  -4  16  -1    0.70    4.30
   4  16   1    7.60    5.00
  -4  16  -1   11.10    6.10
  -4  16  -1    1.30    3.40
   4  16   1    2.60    5.60
  -4  16  -1    0.90    3.60
   4  16   1    5.30    4.90
   4  16   1    8.50    4.90
   4  16   1   -2.00    5.60
  -4  16  -1    6.40    3.80
   4  16   1   14.70    4.20
   5 -16   1   23.70    6.80
  -5 -16  -1   21.90    6.10
   5 -16   1   26.90    6.80
   5 -16   1   14.80    9.80
  -5 -16  -1   23.30    6.80
   5 -16   1   29.30    7.40
  -5 -16  -1   17.70    6.70
  -5 -16  -1   25.50    5.90
  -5 -16  -1   24.10    8.20
   5 -16   1   33.20    7.10
   5  16   1   10.00    5.90
   5  16   1   14.60    7.70
   5  16   1   16.40    6.00
  -5  16  -1   26.10    7.00
   5  16   1   23.60    6.10
  -5  16  -1   16.10    7.80
  -5  16  -1   18.20    5.40
   5  16   1   27.00    7.40
   5  16   1   19.80    5.90
  -5  16  -1   23.30    5.60
   6 -16   1   10.00    6.00
  -6 -16  -1    7.20    4.90
  -6 -16  -1    5.50    8.60
   6 -16   1   -4.20   10.90
   6 -16   1   22.40    6.80
   6 -16   1    1.80    7.50
   6 -16   1   23.20    6.80
  -6 -16  -1    4.90    6.40
   6  16   1   13.50    7.40
   6  16   1   11.00    6.50
   6  16   1   18.40    7.80
  -6  16  -1    2.20   11.30
  -6  16  -1   11.20    5.70
  -6  16  -1   -2.90    5.70
   6  16   1   13.30    9.20
   6  16   1   10.50    6.80
  -7 -16  -1    4.30    6.70
   7 -16   1    2.80    7.30
   7 -16   1    1.80    5.70
   7  16   1    4.70    7.70
   7  16   1   -6.60    7.20
  -7  16  -1   -6.90    5.80
  -7  16  -1   10.40    8.90
   7  16   1    0.10    8.00
   7  16   1   -4.60    7.60
   8 -16   1   17.20    8.80
  -8  16  -1    9.30    9.30
  -8  16  -1   12.90    8.70
   8  16   1    7.50    9.00
  -8  16  -1   29.90   10.70
   8  16   1   -4.50    8.80
   8  16   1   15.30   10.80
   9 -16   1   83.39   15.60
   9  16   1   73.49   17.60
   9  16   1  101.39   17.10
  -9  16  -1   95.39   21.30
   9  16   1   58.79   13.70
  -9  16  -1  106.39   16.60
   9 -17  -1  -10.60    8.90
  -9 -17   1   -0.50    9.40
   9  17  -1   15.40   12.70
   9  17  -1   -8.60   11.40
  -9  17   1    0.90    9.80
  -9  17   1   11.40   10.90
  -8 -17   1    8.40    9.50
   8 -17  -1   15.60    9.90
  -8  17   1   19.10    8.50
  -8  17   1   -0.30    8.20
  -8  17   1   -1.60    9.30
   8  17  -1    6.60    9.50
   8  17  -1    5.80    9.70
   7 -17  -1   12.40    7.30
  -7 -17   1   -6.20    6.80
   7 -17  -1   -2.40    7.30
  -7  17   1   -0.80    7.70
  -7  17   1    8.90    8.50
   7  17  -1    1.20    6.00
  -7  17   1   -3.10    6.40
   7  17  -1    7.80    9.30
   7  17  -1    1.90    7.00
  -7  17   1   -0.70    6.30
   7  17  -1    3.90    8.50
   7  17  -1   13.20    6.40
   6 -17  -1   25.00   10.60
   6 -17  -1    8.60    8.10
   6 -17  -1   18.70    6.90
  -6 -17   1   16.30    7.40
   6 -17  -1    8.00    6.30
  -6  17   1   18.10    6.20
   6  17  -1   12.50    5.40
  -6  17   1    3.00    6.70
  -6  17   1   13.10    8.30
   6  17  -1   12.40    6.60
   6  17  -1   14.10    8.50
   6  17  -1   19.90   10.60
  -6  17   1   10.60    5.90
   6  17  -1   14.80    6.90
   5 -17  -1   -5.40    8.60
   5 -17  -1    0.80    6.00
  -5 -17   1    8.50    7.50
  -5 -17   1    2.90    5.70
   5 -17  -1    0.90    5.20
   5 -17  -1    1.50    3.20
  -5 -17   1   -8.50    5.90
   5 -17  -1   10.00    5.60
  -5  17   1   -3.20    5.60
  -5  17   1    4.10    4.40
   5  17  -1   -1.70    4.10
   5  17  -1    0.40    6.20
  -5  17   1    0.20    4.20
  -5  17   1    3.10    4.30
   5  17  -1    4.30    5.60
   5  17  -1    6.20    5.20
  -5  17   1   -0.60    4.40
   5  17  -1    5.20    6.00
   5  17  -1   -1.90    4.40
   4 -17  -1   -1.30    3.10
   4 -17  -1    4.10    2.90
   4 -17  -1   15.50    5.10
   4 -17  -1   -0.40    6.40
   4 -17  -1    4.20    4.60
   4 -17  -1   -3.30    4.50
  -4 -17   1   -1.50    3.10
  -4 -17   1    4.90    5.50
  -4  17   1   -2.10    3.20
   4  17  -1    2.20    4.70
  -4  17   1    7.10    3.90
   4  17  -1    1.50    4.50
   4  17  -1    1.50    4.10
  -4  17   1    8.00    5.70
   4  17  -1    3.80    3.90
   4  17  -1    3.00    4.50
  -4  17   1    5.30    3.30
  -4  17   1    3.40    3.70
   4  17  -1   -0.20    3.80
   4  17  -1   -1.30    3.50
   3 -17  -1  134.89   14.00
  -3 -17   1  111.09    9.40
  -3 -17   1  105.69   10.80
   3 -17  -1   86.69   10.90
   3 -17  -1  105.69    8.20
   3 -17  -1   90.39    8.30
   3 -17  -1   98.49    9.70
  -3 -17   1   96.59    8.10
   3  17  -1   94.59   11.80
  -3  17   1   93.99    6.80
   3  17  -1  103.69   10.20
  -3  17   1   99.59   11.00
   3  17  -1  108.19    7.90
   3  17  -1  104.09    8.00
   3  17  -1  105.79    9.10
   3  17  -1  124.69   10.50
  -3  17   1  106.79    6.00
   3  17  -1  105.49   10.30
   3  17  -1   95.99    7.60
  -3  17   1  117.89    7.70
  -3  17   1  107.89    7.60
  -2 -17   1   56.99    8.80
   2 -17  -1   66.69    7.20
  -2 -17   1   65.29    4.60
  -2 -17   1   74.79    7.50
  -2 -17   1   64.69    4.80
   2 -17  -1   60.89    8.00
   2 -17  -1   69.39    9.70
   2 -17  -1   63.79    9.20
   2 -17  -1   73.19    8.10
   2 -17  -1   64.59    4.00
  -2 -17   1   59.49    7.60
   2  17  -1   60.09    8.20
   2  17  -1   65.09    5.20
   2  17  -1   56.29    7.20
   2  17  -1   65.39    8.90
  -2  17   1   73.09    9.70
   2  17  -1   67.79    5.20
  -2  17   1   50.29    7.40
  -2  17   1   64.39    9.10
  -2  17   1   49.10    7.20
  -2  17   1   66.49    5.00
   2  17  -1   74.79    8.80
   2  17  -1   61.99    4.80
  -2  17   1   64.99    4.20
   2  17  -1   67.29    9.30
  -2  17   1   65.79    5.90
  -2  17   1   59.69    4.90
   2  17  -1   66.19    8.50
   1 -17  -1   90.89    8.40
  -1 -17   1   94.79    8.20
  -1 -17   1   79.69   10.20
   1 -17  -1   94.39    7.70
   1 -17  -1   90.29    8.40
  -1 -17   1   84.09    7.70
  -1 -17   1   78.49   10.40
   1 -17  -1   76.49    9.50
   1 -17  -1   87.29   11.30
  -1 -17   1   79.19    9.20
   1 -17  -1   80.79    9.90
  -1  17   1   80.09    8.80
   1  17  -1  102.79   11.20
  -1  17   1   87.89    9.20
   1  17  -1   83.29    4.30
   1  17  -1   85.99    4.20
   1  17  -1   94.09   11.80
  -1  17   1  109.09   10.90
  -1  17   1   94.59    8.80
   1  17  -1  116.99    9.60
  -1  17   1   94.69    4.50
   1  17  -1   66.09    8.00
  -1  17   1   73.39    7.00
  -1  17   1   84.59   10.00
  -1  17   1   90.39    4.70
   1  17  -1   94.59    8.10
   1  17  -1   83.09    8.60
   0 -17   1   68.99    8.50
   0 -17   1   80.69   10.20
   0 -17   1   83.29    9.50
   0 -17   1   69.99   10.00
   0 -17  -1   73.69    8.40
   0 -17   1   69.59    6.90
   0 -17  -1   89.09    9.30
   0 -17  -1   84.09    9.80
   0 -17  -1   87.79   11.00
   0 -17  -1   74.89    7.10
   0 -17  -1   78.59    7.60
   0  17  -1   78.79    8.10
   0  17   1   65.49    8.50
   0  17   1   79.09    9.00
   0  17   1   60.79    8.30
   0  17  -1   80.89    8.50
   0  17   1   93.09   11.30
   0  17   1   75.99    7.40
   0  17   1   71.69    3.80
   0  17   1   75.19    9.10
   0  17   1   72.99    4.20
   0  17  -1   88.39   10.00
   0  17  -1   71.89    7.90
   0  17  -1   77.89    7.80
   1 -17   1  142.49   12.50
  -1 -17  -1  155.48   12.50
  -1 -17  -1  148.79   11.10
  -1 -17  -1  156.98   10.70
   1 -17   1  146.19   12.20
  -1 -17  -1  156.28    6.60
   1 -17   1  179.18   12.20
  -1 -17  -1  160.38   13.40
   1 -17   1  154.58   10.10
  -1 -17  -1  148.59    6.70
   1 -17   1  167.88   12.40
  -1  17  -1  161.48   10.90
   1  17   1  145.79    8.10
   1  17   1  135.39   11.30
   1  17   1  128.19   11.60
  -1  17  -1  180.68   10.40
  -1  17  -1  174.98   11.30
  -1  17  -1  154.78   10.80
  -1  17  -1  157.38   12.20
  -1  17  -1  151.88   11.80
  -1  17  -1  139.69   12.90
   1  17   1  163.38    8.40
   1  17   1  142.19   11.90
   1  17   1  161.98   12.00
   1  17   1  156.88   12.30
   1  17   1  151.38   12.30
   1  17   1  161.78   10.40
  -2 -17  -1  120.19    9.50
  -2 -17  -1  113.49   10.60
   2 -17   1  122.69   11.20
  -2 -17  -1  129.89    7.30
  -2 -17  -1  123.09   10.50
  -2 -17  -1  131.09   11.20
   2 -17   1  115.99   11.00
   2  17   1  105.39   10.70
  -2  17  -1  122.59    5.10
  -2  17  -1  117.59   11.80
   2  17   1  125.99    7.80
  -2  17  -1  125.39    7.20
   2  17   1  131.69   11.40
  -2  17  -1  115.99    5.30
   2  17   1  110.49   10.60
   2  17   1  101.79   10.20
  -2  17  -1  116.29    8.80
   2  17   1  117.59    9.00
  -2  17  -1  133.89    8.60
  -2  17  -1  139.99   12.60
  -2  17  -1  119.69    9.40
  -2  17  -1  123.59    6.60
   2  17   1  142.49   11.80
  -2  17  -1  117.59    9.10
   2  17   1  138.39    8.70
  -3 -17  -1   37.70    6.80
  -3 -17  -1   41.00    7.90
  -3 -17  -1   26.20    6.70
  -3 -17  -1   51.69    8.80
   3 -17   1   33.40    7.50
  -3 -17  -1   39.90    5.60
   3 -17   1   38.90    8.10
  -3 -17  -1   39.70    6.00
   3 -17   1   39.00    7.60
  -3 -17  -1   34.50    6.50
  -3  17  -1   39.20    4.90
   3  17   1   37.30    7.50
   3  17   1   31.70    6.90
  -3  17  -1   38.40    4.60
  -3  17  -1   44.10    8.30
   3  17   1   37.80    6.70
  -3  17  -1   35.40    4.90
   3  17   1   34.90    5.40
   3  17   1   34.20    7.10
  -3  17  -1   34.40    4.10
   3  17   1   29.60    5.50
   3  17   1   34.70    7.80
  -3  17  -1   37.30    5.90
  -3  17  -1   36.70    5.70
  -3  17  -1   31.60    4.30
  -3  17  -1   42.10    5.20
  -3  17  -1   37.50    5.30
   3  17   1   30.60    6.50
   4 -17   1   -1.90    5.20
  -4 -17  -1   -0.50    3.90
   4 -17   1   -0.80    4.50
   4 -17   1   12.40    7.50
   4 -17   1   -0.40    4.30
  -4 -17  -1    3.60    4.20
  -4 -17  -1    1.20    5.90
  -4 -17  -1    5.40    3.60
   4 -17   1    8.50    4.90
  -4 -17  -1    2.50    5.00
  -4 -17  -1    0.80    4.60
  -4  17  -1    4.60    3.90
  -4  17  -1    5.10    5.60
   4  17   1    7.20    3.80
   4  17   1   -0.50    5.30
  -4  17  -1    0.30    3.90
  -4  17  -1    6.40    4.50
   4  17   1   13.40    6.00
  -4  17  -1    1.70    3.50
   4  17   1    5.10    4.00
  -4  17  -1    1.80    2.50
  -4  17  -1    6.80    3.40
   4  17   1    0.80    4.70
  -4  17  -1    0.80    2.90
   5 -17   1   42.30    8.90
  -5 -17  -1   61.59    9.10
  -5 -17  -1   33.40    7.70
   5 -17   1   53.79    9.20
  -5 -17  -1   41.60    9.60
   5 -17   1   34.80   10.00
  -5 -17  -1   50.19    8.60
   5 -17   1   29.20    7.70
   5  17   1   45.00    7.30
   5  17   1   52.69    8.60
  -5  17  -1   36.70    7.70
   5  17   1   31.00    9.10
  -5  17  -1   37.60    6.80
   5  17   1   54.49    8.20
   5  17   1   58.69   11.90
   5  17   1   45.80   10.10
  -5  17  -1   45.80    6.80
   6 -17   1   10.50    9.00
  -6 -17  -1   29.30    6.60
   6 -17   1   20.00    7.70
   6 -17   1   32.40    7.90
  -6 -17  -1   39.90   10.30
  -6 -17  -1   15.30    7.50
   6 -17   1    9.90    7.50
   6  17   1   26.80   11.40
   6  17   1   52.99   10.80
  -6  17  -1   32.60    9.70
  -6  17  -1   30.60    7.80
  -6  17  -1   38.50    9.50
   6  17   1   34.80    9.80
   6  17   1    9.70    7.80
   7 -17   1   16.20    7.70
   7 -17   1   28.10    9.20
  -7 -17  -1   12.50    7.30
   7  17   1   19.40    8.40
   7  17   1    3.80    8.00
   7  17   1    6.40    8.10
   7  17   1   16.70    7.90
  -7  17  -1   15.70    7.20
  -7  17  -1   10.60    8.40
  -8 -17  -1    3.00    8.90
   8  17   1   19.10   11.50
  -8  17  -1   10.10   10.70
   8  17   1    5.10   10.40
   8  17   1   32.00   10.40
  -8  17  -1   26.60    9.70
  -8  17  -1   24.30   11.10
   9 -17   1  140.49   19.00
   9  17   1  144.49   20.50
  -9  17  -1  145.89   18.80
   9  17   1  115.29   18.30
  -9  17  -1  159.68   19.60
  -9  17  -1  125.79   18.60
  -9 -18   1   47.80   14.20
   9 -18  -1   53.89   14.10
  -9  18   1   34.20   15.20
   9  18  -1   34.10   13.90
   9  18  -1   49.40   14.50
  -9  18   1   46.50   12.90
  -9  18   1   29.40   11.80
  -8 -18   1    6.60    8.60
  -8  18   1   -0.30    8.60
  -8  18   1   12.40   11.00
  -8  18   1   -0.40    7.40
   8  18  -1    5.80    9.10
   8  18  -1    6.40    9.40
   7 -18  -1    3.50    7.80
  -7 -18   1   17.60    7.60
   7 -18  -1   -3.00    7.10
   7  18  -1    6.30    9.20
   7  18  -1   -9.50    7.50
  -7  18   1    9.70   10.60
  -7  18   1   10.20    8.00
   7  18  -1    1.60    6.90
   7  18  -1    1.00    7.20
  -7  18   1    1.40    7.30
   6 -18  -1   19.30    9.40
  -6 -18   1   57.49   10.70
   6 -18  -1   38.80   11.50
   6 -18  -1   60.29   11.10
   6 -18  -1   64.69   10.80
   6  18  -1   39.10   11.00
   6  18  -1   37.10    8.40
   6  18  -1   35.70    8.30
   6  18  -1   53.89   10.80
  -6  18   1   48.90    8.30
  -6  18   1   42.60    8.90
   6  18  -1   31.80    7.70
   6  18  -1   24.50    8.30
  -5 -18   1  187.38   16.50
   5 -18  -1  173.88   15.30
   5 -18  -1  186.48   17.00
   5 -18  -1  186.68   11.20
  -5 -18   1  211.48   16.90
   5 -18  -1  171.28   15.50
   5 -18  -1  192.28   14.50
   5  18  -1  203.88   17.60
   5  18  -1  191.28   14.30
   5  18  -1  192.28   13.60
   5  18  -1  193.98   15.00
  -5  18   1  170.98   12.90
  -5  18   1  164.18   12.30
  -5  18   1  169.08   15.60
   5  18  -1  192.08   13.40
  -5  18   1  165.28   12.80
  -4 -18   1   14.50    4.30
   4 -18  -1   -0.80    6.50
   4 -18  -1   17.30    6.60
   4 -18  -1   11.90    5.20
  -4 -18   1   10.70    6.30
   4 -18  -1   17.90    4.40
   4 -18  -1    6.70    6.80
  -4 -18   1   11.40    6.10
   4  18  -1   17.50    7.20
   4  18  -1    1.40    3.90
  -4  18   1   10.30    5.70
   4  18  -1   13.00    5.50
  -4  18   1   15.80    4.10
   4  18  -1   11.80    4.90
   4  18  -1    8.90    4.90
  -4  18   1   18.40    4.90
  -4  18   1   18.20    4.40
  -4  18   1   14.60    4.50
   4  18  -1   15.30    6.80
  -3 -18   1   28.70    4.40
   3 -18  -1   20.50    6.40
  -3 -18   1   30.00    7.50
  -3 -18   1   19.80    4.20
  -3 -18   1   29.60    6.60
   3 -18  -1   41.60    6.30
  -3 -18   1   24.20    5.10
   3 -18  -1   28.90    6.80
   3 -18  -1   27.30    5.00
   3 -18  -1   42.70    8.00
   3 -18  -1   19.70    6.60
   3  18  -1   32.80    5.10
   3  18  -1   20.60    6.00
  -3  18   1   35.00    4.20
  -3  18   1   16.60    6.00
  -3  18   1   29.60    3.60
   3  18  -1   41.40    7.90
   3  18  -1   26.20    5.90
  -3  18   1   25.10    4.30
   3  18  -1   26.60    4.80
  -3  18   1   23.30    4.20
   3  18  -1   26.80    4.20
   3  18  -1   15.70    6.90
   2 -18  -1  186.88   14.50
  -2 -18   1  189.18    8.10
  -2 -18   1  185.08    8.30
   2 -18  -1  181.68   11.70
   2 -18  -1  172.38   11.60
   2 -18  -1  150.38   13.90
  -2 -18   1  194.28   12.10
  -2 -18   1  175.38   14.40
   2 -18  -1  186.38   13.20
  -2 -18   1  188.88   12.40
  -2  18   1  181.18   12.90
   2  18  -1  197.18   13.80
   2  18  -1  204.18   13.90
  -2  18   1  178.08    9.20
   2  18  -1  188.58    9.40
   2  18  -1  159.78   13.50
   2  18  -1  143.79   12.20
  -2  18   1  183.78   14.20
   2  18  -1  152.78   13.10
   2  18  -1  200.38    9.60
  -2  18   1  193.68   10.70
  -2  18   1  171.88   12.40
   2  18  -1  200.58   14.60
  -2  18   1  185.28    9.10
   2  18  -1  202.88    8.50
   1 -18  -1  389.16   19.10
  -1 -18   1  394.76   20.00
  -1 -18   1  370.26   21.70
  -1 -18   1  396.66   20.80
   1 -18  -1  392.36   22.00
   1 -18  -1  391.86   20.50
  -1 -18   1  381.96   22.10
   1 -18  -1  362.36   19.40
  -1 -18   1  398.46   19.80
   1 -18  -1  398.76   22.50
   1 -18  -1  356.56   23.20
  -1  18   1  375.86   19.80
  -1  18   1  369.26   20.10
   1  18  -1  364.76   20.50
   1  18  -1  410.46   20.90
  -1  18   1  376.26   19.60
  -1  18   1  412.06   18.90
   1  18  -1  376.36   20.30
  -1  18   1  374.66   14.80
  -1  18   1  384.16   14.60
   1  18  -1  377.36   14.30
  -1  18   1  381.66   21.40
   1  18  -1  425.56   20.50
   1  18  -1  365.16   14.40
   1  18  -1  403.06   20.10
   0 -18   1  200.38   13.60
   0 -18   1  192.28   12.30
   0 -18   1  193.58   14.40
   0 -18  -1  188.18   14.50
   0 -18  -1  214.28   12.80
   0 -18   1  202.98   15.20
   0 -18  -1  222.98   15.80
   0 -18   1  191.08   12.90
   0 -18  -1  226.78   14.50
   0 -18  -1  201.88   13.20
   0  18   1  186.88    8.10
   0  18   1  175.18   13.10
   0  18   1  183.88   16.50
   0  18  -1  198.28   13.30
   0  18   1  213.58   14.30
   0  18   1  196.28   13.90
   0  18   1  194.28   13.70
   0  18  -1  225.18   12.90
   0  18  -1  200.38   13.50
   0  18   1  190.98   12.70
   0  18   1  213.18   12.70
   0  18   1  189.78    8.40
   0  18  -1  186.58   14.00
   0  18  -1  193.08   14.20
   0  18  -1  193.18   13.20
  -1 -18  -1   85.79    9.80
   1 -18   1   89.09    7.90
   1 -18   1   83.39    9.90
  -1 -18  -1   99.29    8.60
  -1 -18  -1   78.19   12.90
  -1 -18  -1   69.19   10.00
   1 -18   1   82.49   11.10
   1 -18   1   82.79   10.90
   1 -18   1   83.49   10.40
   1  18   1   86.09    9.80
   1  18   1   80.89    6.30
   1  18   1   63.89   11.60
   1  18   1   84.59   10.40
  -1  18  -1   82.99    8.80
  -1  18  -1   91.19   10.60
  -1  18  -1   95.89    9.20
   1  18   1   94.39    8.20
   1  18   1   78.09    5.80
  -1  18  -1   95.19    8.70
   1  18   1   89.39   13.10
   1  18   1   90.69   11.10
  -1  18  -1   99.99    8.00
   1  18   1   86.09   10.20
  -1  18  -1   77.79    9.30
  -2 -18  -1   27.40    5.90
  -2 -18  -1   36.80    7.20
   2 -18   1   37.20    7.90
  -2 -18  -1   32.90    7.80
   2 -18   1   49.80    9.80
  -2 -18  -1   31.80    4.00
   2 -18   1   34.70    7.00
  -2 -18  -1   35.00    7.40
  -2 -18  -1   49.00    7.50
  -2  18  -1   35.50    3.70
   2  18   1   24.40    7.00
   2  18   1   43.10    7.80
  -2  18  -1   29.60    5.20
   2  18   1   54.29    8.40
   2  18   1   35.10    7.80
  -2  18  -1   31.60    4.10
  -2  18  -1   28.50    7.30
  -2  18  -1   36.90    6.20
  -2  18  -1   35.40    5.80
   2  18   1   31.90    4.70
  -2  18  -1   49.50    5.90
   2  18   1   37.70    5.50
   2  18   1   34.90    4.40
   2  18   1   27.90    6.60
  -3 -18  -1   18.70    5.70
  -3 -18  -1   30.40    7.60
   3 -18   1   16.60    5.60
  -3 -18  -1   20.70    5.60
  -3 -18  -1   20.60    5.60
  -3 -18  -1   22.90    6.50
  -3 -18  -1   14.40    5.10
   3 -18   1   19.90    6.50
   3 -18   1   13.60    6.20
  -3  18  -1   24.10    4.60
  -3  18  -1   10.00    6.10
   3  18   1   17.00    7.00
   3  18   1   18.90    4.70
  -3  18  -1   25.60    3.60
  -3  18  -1   19.50    4.10
  -3  18  -1   24.70    5.40
   3  18   1   14.20    6.10
   3  18   1   14.30    6.00
  -3  18  -1   22.30    5.40
   3  18   1   27.70    7.40
  -3  18  -1   18.50    3.60
  -3  18  -1   12.60    3.50
  -3  18  -1   27.40    5.20
   3  18   1   26.30    6.90
  -3  18  -1   18.50    3.80
   4 -18   1   62.59    7.90
   4 -18   1   70.89   11.60
  -4 -18  -1   59.69    8.30
  -4 -18  -1   66.99   11.10
   4 -18   1   70.79   10.60
  -4 -18  -1   66.39    9.10
   4 -18   1   75.39   10.50
   4 -18   1   60.59   10.90
  -4  18  -1   59.19    6.70
   4  18   1   80.09    8.00
  -4  18  -1   77.89   11.40
  -4  18  -1   59.19    6.30
  -4  18  -1   60.29    7.60
   4  18   1   48.80    9.50
   4  18   1   55.59    9.60
[truncated: 2,071,837 more chars]
